# Supplementary material for: Transcriptome Analysis of Nodes and Buds from High and Low Tillering Switchgrass Inbred Lines
Source: PLoS One. 2013 Dec 30;8(12):e83772. doi: 10.1371/journal.pone.0083772 (PMC3875486; doi:10.1371/journal.pone.0083772)
Supplement: File S2 — List of probesets up regulated in buds of high tillering line. (XLSX) [file pone.0083772.s002.xlsx]

## Sheet: High buds
File S2: List of probe sets up regulated in buds of high tillering line
Rice hit short	probeset_id	PviUT sequence ID	Ave LN	Ave HN	Ave LB	Ave HB	HN:LN	HB:LB
LOC_Os12g44350	OTHSWSLT29019_at	OthsSGLT29019	56.4765	61.2561	67.2428	177.423	1.08463	2.63855
LOC_Os12g44100	AP13ITG68077_at	AP13ISTG68077	88.5109	104.116	335.469	861.264	1.1763	2.56735
LOC_Os12g43990	AP13ITG63669_at	AP13ISTG63669	36.4991	194.067	31.3241	195.366	5.31703	6.23691
LOC_Os12g43380	KanlowCTG26335_at	KanlCTG26335	23.7575	25.4578	23.5306	194.141	1.07157	8.25059
LOC_Os12g43100	OTHSWSLT37146_at	OthsSGLT37146	13.1018	12.7729	11.5614	29.4966	0.97489	2.55129
LOC_Os12g42980	AP13CTG03026_at	AP13CTG03026	115.444	352.147	156.739	1006.7	3.05037	6.42282
LOC_Os12g42520	OTHSWSLT30938_at	OthsSGLT30938	21.3339	55.0551	18.5054	37.7264	2.58064	2.03867
LOC_Os12g42300	AP13CTG20234RC_s_at	AP13CTG20234-RC	9.67452	8.6701	9.10115	46.1258	0.896179	5.06813
LOC_Os12g42180	AP13CTG16315_at	AP13CTG16315	236.455	381.353	207.473	532.436	1.61279	2.56629
LOC_Os12g41400	AP13ITG35603_s_at	AP13ISTG35603	137.704	162.604	151.737	719.698	1.18082	4.74308
LOC_Os12g40920	AP13ITG62047_at	AP13ISTG62047	6.11906	6.43074	30.0481	81.9146	1.05094	2.72611
LOC_Os12g40070	KanlowCTG21481_at	KanlCTG21481	18.6677	183.987	15.15	73.0159	9.8559	4.81953
LOC_Os12g39660	AP13CTG07296_at	AP13CTG07296	23.6025	59.1695	23.5102	84.3389	2.50692	3.58733
LOC_Os12g39370	AP13CTG16127_at	AP13CTG16127	161.504	494.607	130.702	346.108	3.06251	2.64807
LOC_Os12g38610	AP13ITG68699_at	AP13ISTG68699	228.205	1006.7	22.0616	265.257	4.4114	12.0235
LOC_Os12g38490	AP13CTG16929_at	AP13CTG16929	13.2124	21.1126	12.1579	24.6826	1.59794	2.03018
LOC_Os12g38310	AP13ITG67088_at	AP13ISTG67088	48.2786	59.2531	75.1498	187.853	1.22732	2.49972
LOC_Os12g38000	OTHSWCTG20062_at	OthsCTG20062	38.9887	32.6007	41.5111	154	0.836156	3.70984
LOC_Os12g37590	AP13ITG48769_at	AP13ISTG48769	19.3441	48.1058	17.0914	41.9987	2.48685	2.4573
LOC_Os12g37370	AP13ITG41536_s_at	AP13ISTG41536	6.8885	28.8855	7.16639	20.5783	4.1933	2.8715
LOC_Os12g37370	KanlowCTG38536_at	KanlCTG38536	14.3203	98.8349	12.4408	47.8639	6.90172	3.84735
LOC_Os12g37060	OTHSWCTG30514_at	OthsCTG30514	83.3839	218.699	79.6746	202.27	2.6228	2.5387
LOC_Os12g36910	AP13CTG04737_at	AP13CTG04737	119.849	438.088	160.898	395.207	3.65533	2.45626
LOC_Os12g36910	OTHSWSLT32476_at	OthsSGLT32476	5.81813	6.2429	6.20445	17.72	1.07301	2.85602
LOC_Os12g36910	AP13ITG75770_s_at	AP13ISTG75770	8.12415	8.34729	6.84973	15.1049	1.02747	2.20519
LOC_Os12g36830	AP13ITG66282_at	AP13ISTG66282	69.2715	48.242	183.564	1105.55	0.696419	6.02272
LOC_Os12g36830	AP13CTG23238_at	AP13CTG23238	22.4846	12.2424	108.813	501.463	0.544481	4.6085
LOC_Os12g36830	AP13ITG53336_at	AP13ISTG53336	36.9328	34.4298	167.685	336.967	0.932231	2.00952
LOC_Os12g36194	VS16ITG25304_at	VS16ISTG25304	16.5582	63.0731	16.2795	44.5225	3.80917	2.73488
LOC_Os12g36000	AP13ITG35103_s_at	AP13ISTG35103	18.0014	55.7206	96.0015	204.395	3.09535	2.12908
LOC_Os12g35610	AP13ITG65390_at	AP13ISTG65390	22.1809	25.1091	205.473	498.107	1.13201	2.4242
LOC_Os12g35480	AP13CTG35831_s_at	AP13CTG35831	32.7285	23.2725	23.3849	81.2941	0.711078	3.47636
LOC_Os12g35480	AP13ITG35833_s_at	AP13ISTG35833	73.5185	75.6725	69.0855	158.553	1.0293	2.29502
LOC_Os12g34220	KanlowCTG15145_s_at	KanlCTG15145	12.6306	241.389	14.2778	152.584	19.1114	10.6868
LOC_Os12g33220	AP13CTG15172_at	AP13CTG15172	54.823	237.258	35.7068	147.033	4.32771	4.1178
LOC_Os12g32710	AP13CTG31523_s_at	AP13CTG31523	30.5951	181.701	43.8909	120.799	5.93889	2.75226
LOC_Os12g32660	OTHSWCTG37799_at	OthsCTG37799	22.2549	149.755	16.4545	73.4952	6.72911	4.46658
LOC_Os12g32660	AlamoCTG13713_at	AlamCTG13713	8.81524	28.9398	7.36787	22.8957	3.28293	3.1075
LOC_Os12g32240	KanlowCTG44904_s_at	KanlCTG44904	48.3035	628.265	34.3099	363.56	13.0066	10.5963
LOC_Os12g32240	KanlowCTG38855_at	KanlCTG38855	143.136	96.3631	95.0666	3679.3	0.673225	38.7024
LOC_Os12g31340	AP13ITG70765_at	AP13ISTG70765	13.5479	29.2887	11.9096	34.7889	2.16187	2.92107
LOC_Os12g30540	KanlowCTG43764_s_at	KanlCTG43764	19.5557	16.3232	21.7688	90.5184	0.834705	4.15817
LOC_Os12g30080	AP13ITG71855_at	AP13ISTG71855	9.9984	14.5426	9.53652	27.1901	1.4545	2.85115
LOC_Os12g28100	KanlowSLT49201_at	KanlSGLT49201	5.40759	5.30784	5.25178	23.4411	0.981555	4.46346
LOC_Os12g27470	AP13CTG03417_at	AP13CTG03417	33.5917	34.3042	93.0542	260.827	1.02121	2.80296
LOC_Os12g27230	AP13ITG70815_at	AP13ISTG70815	11.4461	75.4854	15.6579	34.6904	6.59487	2.21552
LOC_Os12g27070	OTHSWCTG08376_s_at	OthsCTG08376	78.7702	158.717	58.3172	117.072	2.01494	2.0075
LOC_Os12g26960	AP13CTG17972_at	AP13CTG17972	19.8396	17.7483	221.14	695.65	0.89459	3.14574
LOC_Os12g26290	KanlowCTG19987_s_at	KanlCTG19987	7.01868	6.86869	11.1037	35.6657	0.97863	3.21205
LOC_Os12g26290	AP13CTG00829_s_at	AP13CTG00829	17.8835	21.9105	29.0469	74.5018	1.22518	2.56488
LOC_Os12g25200	KanlowCTG07131_s_at	KanlCTG07131	191.345	68.7511	71.8068	313.364	0.359304	4.36399
LOC_Os12g25200	AP13CTG58879_s_at	AP13CTG58879	15.0846	92.7462	15.9562	85.1067	6.14839	5.33376
LOC_Os12g25090	AP13ITG55763_at	AP13ISTG55763	159.79	341.491	59.8878	280.247	2.13712	4.67953
LOC_Os12g20400	AlamoCTG13537_s_at	AlamCTG13537	18.702	98.0187	28.6039	72.2542	5.24109	2.52603
LOC_Os12g18120	KanlowCTG12677_at	KanlCTG12677	11.3169	125.667	14.3507	53.2636	11.1044	3.71156
LOC_Os12g18110	AP13CTG21659_s_at	AP13CTG21659	388.107	378.907	106.245	324.228	0.976296	3.05171
LOC_Os12g17910	AP13ITG54434_at	AP13ISTG54434	37.5388	184.185	33.1807	211.022	4.90651	6.35976
LOC_Os12g16410	OTHSWSLT23210_at	OthsSGLT23210	23.6798	191.34	26.4779	163.536	8.08028	6.17632
LOC_Os12g16410	AP13CTG17860_at	AP13CTG17860	64.2689	57.9808	218.296	445.722	0.902159	2.04183
LOC_Os12g14699	OTHSWCTG33208_at	OthsCTG33208	5.29072	52.3042	5.55971	11.966	9.88603	2.15227
LOC_Os12g14670	AP13CTG31141_at	AP13CTG31141	22.4717	25.1091	24.9716	514.027	1.11737	20.5845
LOC_Os12g13590	AP13ITG35757_s_at	AP13ISTG35757	12.4382	21.2671	14.9289	42.1512	1.70982	2.82347
LOC_Os12g12470	AP13ITG35499_s_at	AP13ISTG35499	13.6133	118.649	12.0887	33.7727	8.71564	2.79374
LOC_Os12g10740	KanlowCTG40658_at	KanlCTG40658	24.5878	66.955	26.1829	56.6922	2.7231	2.16523
LOC_Os12g10540	KanlowCTG11121_at	KanlCTG11121	21.1957	108.142	28.8026	62.7247	5.10206	2.17775
LOC_Os12g10540	KanlowCTG11030_s_at	KanlCTG11030	13.7888	58.6876	10.6577	36.904	4.25618	3.46267
LOC_Os12g09700	AP13CTG08641_at	AP13CTG08641	47.0119	114.96	223.918	5537.73	2.44534	24.731
LOC_Os12g09700	AP13CTG10368_at	AP13CTG10368	30.8047	31.8408	33.6133	115.029	1.03364	3.42211
LOC_Os12g09280	AP13CTG11347_at	AP13CTG11347	40.5665	65.384	53.1581	119.05	1.61177	2.23955
LOC_Os12g08980	AP13CTG13689_s_at	AP13CTG13689	13.7358	66.2044	9.29015	18.9327	4.81983	2.03793
LOC_Os12g08800	AP13ITG35325_s_at	AP13ISTG35325	7.11689	15.6077	8.85482	19.9623	2.19306	2.25439
LOC_Os12g08790	AP13CTG44621_s_at	AP13CTG44621	11.9793	13.7453	14.5426	33.3661	1.14742	2.29437
LOC_Os12g08270	AP13CTG11800_s_at	AP13CTG11800	414.556	754.826	195.403	430.632	1.8208	2.20381
LOC_Os12g07940	AP13CTG01795_at	AP13CTG01795	213.911	843.681	122.13	768.061	3.94408	6.28888
LOC_Os12g07290	AP13CTG04034_at	AP13CTG04034	109.455	415.154	56.7168	210.86	3.79293	3.71776
LOC_Os12g06670	VS16ITG15388_s_at	VS16ISTG15388	135.906	368.387	40.2935	116.188	2.7106	2.88353
LOC_Os12g06660	KanlowCTG21000_s_at	KanlCTG21000	99.3886	271.733	64.5146	137.849	2.73405	2.13672
LOC_Os12g06480	AP13ITG40942_s_at	AP13ISTG40942	141.541	321.989	100.824	203.677	2.27488	2.02011
LOC_Os12g06440	AlamoCTG00076_s_at	AlamCTG00076	31.2726	30.1444	24.7825	52.9186	0.963923	2.13532
LOC_Os12g06100	AP13CTG46928_at	AP13CTG46928	68.9511	142.056	38.3525	77.2626	2.06024	2.01454
LOC_Os12g05830	AP13CTG08097_at	AP13CTG08097	10.138	96.1692	39.0175	125.173	9.48603	3.20814
LOC_Os12g05830	KanlowCTG15049_s_at	KanlCTG15049	21.3101	110.39	35.8793	103.886	5.18017	2.89543
LOC_Os12g05650	AP13CTG09101_at	AP13CTG09101	6.40917	26.2531	5.32313	14.0088	4.09617	2.63168
LOC_Os12g04750	AP13CTG26017_s_at	AP13CTG26017	8.43185	33.3867	10.1832	25.125	3.95959	2.46729
LOC_Os12g04240	AP13ITG35352_s_at	AP13ISTG35352	43.7005	103.22	18.3844	41.118	2.36199	2.23657
LOC_Os12g04020	KanlowCTG43984_at	KanlCTG43984	277.627	574.375	299.197	743.843	2.06888	2.48613
LOC_Os12g04000	AP13ITG34443_s_at	AP13ISTG34443	24.7087	24.8591	25.3111	96.5233	1.00609	3.81348
LOC_Os12g03899	AP13ITG40604_s_at	AP13ISTG40604	13.0431	112.985	35.6717	76.385	8.66246	2.14133
LOC_Os12g03899	AP13ITG63913_at	AP13ISTG63913	20.4914	38.8961	93.7578	210.111	1.89816	2.241
LOC_Os12g03460	AP13CTG17508_at	AP13CTG17508	62.1132	194.78	90.3218	187.624	3.13588	2.07728
LOC_Os12g03180	KanlowCTG34794_at	KanlCTG34794	33.1571	56.1041	66.497	199.586	1.69207	3.00143
LOC_Os12g03090	KanlowCTG29592_at	KanlCTG29592	61.2426	46.835	51.969	1024.02	0.764746	19.7045
LOC_Os12g03040	AP13CTG37442_at	AP13CTG37442	73.9319	337.867	85.0283	220.568	4.56998	2.59405
LOC_Os12g02980	AP13ITG45664_s_at	AP13ISTG45664	98.025	606.8	34.9105	80.8373	6.19026	2.31555
LOC_Os12g02660	OTHSWCTG21268_at	OthsCTG21268	32.1344	80.9441	24.5352	67.0399	2.51892	2.7324
LOC_Os12g02340	VS16ITG03035_x_at	VS16ISTG03035	59.7198	175.487	348.493	797.884	2.9385	2.28953
LOC_Os12g02340	KanlowCTG17182_x_at	KanlCTG17182	10.0652	14.9892	20.9089	43.1156	1.4892	2.06207
LOC_Os12g02094	KanlowCTG26477_at	KanlCTG26477	25.7273	1209.37	21.6307	327.417	47.007	15.1367
LOC_Os12g02040	AP13ITG62447_at	AP13ISTG62447	248.39	673.287	166.723	456.67	2.7106	2.7391
LOC_Os12g01930	KanlowCTG43439_at	KanlCTG43439	36.2055	219.855	31.3414	100.12	6.07241	3.1945
LOC_Os12g01700	KanlowCTG11777_at	KanlCTG11777	57.8568	42.4527	169.552	477.334	0.733754	2.81527
LOC_Os12g01510	KanlowCTG32397_s_at	KanlCTG32397	21.0866	34.2243	23.5883	51.7256	1.62303	2.19285
LOC_Os12g01140	AP13ITG34101_s_at	AP13ISTG34101	20.4639	86.5576	22.1878	44.6188	4.22977	2.01096
LOC_Os11g48030	AP13CTG11423_s_at	AP13CTG11423	51.8743	75.4861	33.1356	158.815	1.45517	4.79286
LOC_Os11g47820	KanlowCTG12648_s_at	KanlCTG12648	171.974	158.717	304.503	1476.03	0.922911	4.84733
LOC_Os11g47770	AP13ITG73508_at	AP13ISTG73508	19.429	32.235	19.3441	63.4604	1.65912	3.28061
LOC_Os11g47710	AP13CTG29101_at	AP13CTG29101	18.1331	99.4039	21.112	56.6155	5.4819	2.68167
LOC_Os11g47580	AP13ITG55140_at	AP13ISTG55140	8.05793	8.35884	16.7991	84.5817	1.03734	5.0349
LOC_Os11g47580	AP13CTG24072_at	AP13CTG24072	1060.11	635.966	711.745	1904.25	0.599905	2.67547
LOC_Os11g47580	AP13ITG65753_at	AP13ISTG65753	89.8931	127.632	335.59	1144.1	1.41982	3.40923
LOC_Os11g47520	AP13ITG73662_at	AP13ISTG73662	380.038	1463.37	28.0521	566.137	3.85059	20.1817
LOC_Os11g47410	AP13CTG29921_s_at	AP13CTG29921	84.1555	165.521	75.9229	158.698	1.96684	2.09025
LOC_Os11g47310	AP13CTG71877_at	AP13CTG71877	27.2356	103.413	24.42	80.385	3.79699	3.29176
LOC_Os11g46980	AlamoCTG14249_s_at	AlamCTG14249	19.3058	35.2618	18.4149	52.0313	1.82649	2.82549
LOC_Os11g45590	AlamoCTG14241_at	AlamCTG14241	27.0474	377.449	23.9176	337.794	13.9551	14.1232
LOC_Os11g45295	AP13CTG19100_at	AP13CTG19100	146.842	539.583	248.927	529.878	3.67457	2.12865
LOC_Os11g45180	AlamoCTG10704_at	AlamCTG10704	9.09721	26.715	8.95978	18.2522	2.93661	2.03713
LOC_Os11g45050	AP13CTG08406_s_at	AP13CTG08406	25.0914	677.97	15.2005	118.473	27.0201	7.794
LOC_Os11g44970	KanlowCTG44469_s_at	KanlCTG44469	18.6205	273.623	16.8752	78.7932	14.6948	4.66919
LOC_Os11g44970	AP13ITG72117_at	AP13ISTG72117	14.9285	25.723	11.7845	24.1391	1.72308	2.04838
LOC_Os11g44960	AP13CTG12412_at	AP13CTG12412	37.8696	260.927	47.4199	150.137	6.89014	3.16613
LOC_Os11g44870	AP13CTG08362_x_at	AP13CTG08362	7.68107	7.54232	7.01436	16.7959	0.981936	2.3945
LOC_Os11g44700	KanlowCTG15067_at	KanlCTG15067	12.3996	20.1584	12.3805	311.021	1.62574	25.1219
LOC_Os11g44690	AP13ITG77086_at	AP13ISTG77086	14.6124	189.372	16.5429	43.6775	12.9597	2.64026
LOC_Os11g44690	AP13CTG46351_at	AP13CTG46351	12.6844	32.9502	16.1738	34.9722	2.59769	2.16228
LOC_Os11g43860	KanlowCTG01503_s_at	KanlCTG01503	165.373	226.823	78.8103	218.463	1.37159	2.77202
LOC_Os11g43700	AP13CTG14126_s_at	AP13CTG14126	8.65893	729.131	10.1832	233.245	84.2057	22.9048
LOC_Os11g42640	AP13CTG21397_s_at	AP13CTG21397	33.1807	35.1645	37.7608	189.074	1.05979	5.00714
LOC_Os11g41900	KanlowCTG32173_at	KanlCTG32173	22.8116	73.2212	23.508	67.2222	3.20982	2.85955
LOC_Os11g41850	AP13CTG27198_at	AP13CTG27198	9.40423	115.637	9.26189	21.259	12.2963	2.29532
LOC_Os11g41820	KanlowCTG38171_x_at	KanlCTG38171	11.8618	419.045	19.2292	179	35.3271	9.30876
LOC_Os11g41820	OTHSWCTG21457_x_at	OthsCTG21457	6.7985	70.3493	7.28528	22.6274	10.3478	3.10591
LOC_Os11g40570	AP13ITG66894RC_at	AP13ISTG66894-RC	132.723	181.024	63.3433	127.687	1.36392	2.01579
LOC_Os11g40510	AP13CTG14831_at	AP13CTG14831	33.9023	1239.4	30.5544	630.725	36.558	20.6426
LOC_Os11g40080	AP13CTG12729_s_at	AP13CTG12729	15.1186	78.5777	18.3264	65.8388	5.19741	3.59257
LOC_Os11g39940	AlamoCTG13908_s_at	AlamCTG13908	9.08071	136.269	7.8834	35.4193	15.0064	4.4929
LOC_Os11g39230	AP13CTG10154_s_at	AP13CTG10154	16.0634	119.794	15.8369	65.747	7.45761	4.15151
LOC_Os11g39220	AP13CTG29577_at	AP13CTG29577	31.9125	159.28	12.2939	57.9518	4.99116	4.71387
LOC_Os11g39190	OTHSWCTG11373_s_at	OthsCTG11373	14.6722	14.3218	19.2912	109.522	0.97612	5.67731
LOC_Os11g39020	AP13CTG01231_at	AP13CTG01231	11.5868	43.2635	13.001	83.0581	3.73385	6.38857
LOC_Os11g38959	AP13CTG17494_at	AP13CTG17494	294.333	942.476	328.754	1113.24	3.20207	3.38625
LOC_Os11g38959	AP13CTG06645_at	AP13CTG06645	406.025	696.997	1525.51	3192.68	1.71664	2.09286
LOC_Os11g38650	AP13CTG14865_at	AP13CTG14865	87.1372	83.0222	169.482	487.117	0.952775	2.87416
LOC_Os11g38380	AP13CTG31652_at	AP13CTG31652	9.55849	40.2863	8.66427	26.9008	4.21471	3.1048
LOC_Os11g38260	AP13ITG39790RC_s_at	AP13ISTG39790-RC	91.654	465.766	184.583	433.823	5.08179	2.35029
LOC_Os11g37940	KanlowCTG27681_at	KanlCTG27681	19.6727	27.943	22.4906	716.937	1.42039	31.8772
LOC_Os11g37900	AP13ITG35922_s_at	AP13ISTG35922	17.3327	20.0697	19.4021	89.9039	1.15791	4.63373
LOC_Os11g37700	KanlowCTG44743_at	KanlCTG44743	19.2522	25.1976	17.9629	36.7619	1.30882	2.04654
LOC_Os11g37700	AP13CTG15102_s_at	AP13CTG15102	1590.45	1777.24	888.792	2113.92	1.11745	2.37841
LOC_Os11g37200	KanlowCTG08159_at	KanlCTG08159	235.07	784.162	158.686	330.874	3.33586	2.08508
LOC_Os11g37120	AlamoCTG03873_at	AlamCTG03873	17.9627	100.674	14.3879	62.3929	5.60461	4.33649
LOC_Os11g37060	AP13CTG46166_at	AP13CTG46166	35.8793	238.948	18.795	75.1769	6.65979	3.99984
LOC_Os11g36060	KanlowCTG14971_s_at	KanlCTG14971	208.69	861.078	362.117	800.87	4.12611	2.21163
LOC_Os11g35870	AP13CTG05952_at	AP13CTG05952	45.5707	72.2889	42.522	92.8576	1.5863	2.18375
LOC_Os11g35050	AlamoCTG00537_at	AlamCTG00537	9.18451	45.1766	34.6604	130.099	4.91878	3.75353
LOC_Os11g34950	AP13CTG15753_at	AP13CTG15753	23.7215	163.242	47.6977	110.727	6.88158	2.32144
LOC_Os11g34920	KanlowCTG44333_at	KanlCTG44333	10.2369	9.88626	13.4543	33.9765	0.965751	2.52533
LOC_Os11g34770	AP13ITG45308_at	AP13ISTG45308	49.8713	332.632	41.9487	97.7691	6.66981	2.33068
LOC_Os11g34770	AP13ITG55060_at	AP13ISTG55060	24.6874	81.8595	29.8578	67.2428	3.31584	2.2521
LOC_Os11g34460	KanlowCTG29998_at	KanlCTG29998	11.4893	12.3467	11.5121	152.755	1.07462	13.2691
LOC_Os11g34310	KanlowCTG21002_at	KanlCTG21002	24.0328	78.2659	30.5892	70.0954	3.25662	2.2915
LOC_Os11g32590	KanlowCTG25936_at	KanlCTG25936	16.0834	25.2194	17.5293	42.9449	1.56804	2.44989
LOC_Os11g32490	KanlowCTG26103_at	KanlCTG26103	11.6722	10.3209	13.3627	30.5325	0.88423	2.28491
LOC_Os11g31870	AP13ITG45106_s_at	AP13ISTG45106	16.0138	401.948	11.6343	38.4114	25.1001	3.30157
LOC_Os11g31790	AP13ITG72689_at	AP13ISTG72689	13.9779	44.0343	14.37	36.6578	3.15027	2.551
LOC_Os11g31790	AP13CTG23097_at	AP13CTG23097	20.188	17.4216	18.3553	152.936	0.862969	8.33196
LOC_Os11g31640	AP13CTG04435_s_at	AP13CTG04435	208.181	313.267	94.3257	228.091	1.50478	2.41812
LOC_Os11g31570	AP13CTG03587_at	AP13CTG03587	5.88095	7.26012	5.95875	16.0603	1.23452	2.69524
LOC_Os11g31540	AlamoCTG10645_at	AlamCTG10645	9.92835	447.272	9.58351	257.935	45.05	26.9145
LOC_Os11g31020	AP13ITG43729RC_at	AP13ISTG43729-RC	6.52156	12.8654	7.01352	22.5601	1.97275	3.21666
LOC_Os11g29950	OTHSWCTG32501_at	OthsCTG32501	25.9148	42.8425	18.9753	38.5542	1.65321	2.03182
LOC_Os11g29700	OTHSWCTG08554_at	OthsCTG08554	23.7215	114.184	24.918	89.2722	4.81352	3.58263
LOC_Os11g29690	AP13CTG14111_at	AP13CTG14111	18.0048	132.565	14.7244	34.3877	7.36274	2.33542
LOC_Os11g29400	KanlowCTG38766_at	KanlCTG38766	58.0868	53.647	62.3232	630.891	0.923565	10.1229
LOC_Os11g29390	KanlowCTG15136_s_at	KanlCTG15136	29.6507	76.1989	22.5407	355.821	2.56989	15.7858
LOC_Os11g29190	OTHSWSLT26156_at	OthsSGLT26156	23.5475	25.4578	28.5414	71.4855	1.08112	2.50462
LOC_Os11g26790	AlamoCTG03902_at	AlamCTG03902	19.893	13.8907	57.9585	177.332	0.698271	3.05964
LOC_Os11g26790	KanlowCTG17760_at	KanlCTG17760	378.998	386.739	317.105	1028.05	1.02042	3.242
LOC_Os11g24560	OTHSWCTG21069_at	OthsCTG21069	36.5079	266.026	54.2386	169.484	7.2868	3.12479
LOC_Os11g21960	AP13CTG14651_at	AP13CTG14651	44.103	209.442	29.0488	132.056	4.74893	4.54601
LOC_Os11g20090	KanlowCTG00552_at	KanlCTG00552	15.146	152.953	17.0991	89.5999	10.0986	5.24003
LOC_Os11g17790	OTHSWCTG13437_at	OthsCTG13437	12.0524	13.733	13.2411	69.984	1.13944	5.28537
LOC_Os11g17380	KanlowCTG38097_at	KanlCTG38097	23.3088	20.9039	25.0097	182.348	0.896824	7.29112
LOC_Os11g16430	KanlowCTG42818_at	KanlCTG42818	337.924	464.75	301.377	658.693	1.37531	2.18561
LOC_Os11g16320	AP13CTG11710_at	AP13CTG11710	21.8493	40.4924	23.1701	72.3271	1.85326	3.12158
LOC_Os11g15510	KanlowCTG37050_at	KanlCTG37050	16.7383	70.766	12.9202	80.5726	4.2278	6.23618
LOC_Os11g14170	AP13CTG09578_at	AP13CTG09578	10.99	28.2492	17.3013	40.6451	2.57044	2.34925
LOC_Os11g14160	OTHSWCTG21637_s_at	OthsCTG21637	28.1821	297.356	20.0437	118.615	10.5512	5.9178
LOC_Os11g14150	AP13CTG29826_at	AP13CTG29826	25.601	71.2697	25.7271	52.466	2.78387	2.03933
LOC_Os11g13880	AP13ITG72373_at	AP13ISTG72373	109.569	406.689	109.664	285.175	3.71171	2.60044
LOC_Os11g13800	AP13CTG35109_s_at	AP13CTG35109	225.994	922.969	114.073	254.232	4.08405	2.22867
LOC_Os11g13800	OTHSWCTG22106_s_at	OthsCTG22106	5.20649	164.148	5.08308	18.3342	31.5276	3.60691
LOC_Os11g13800	AP13CTG29372_s_at	AP13CTG29372	64.2318	122.516	58.2832	120.493	1.90741	2.06737
LOC_Os11g13710	KanlowCTG35718RC_at	KanlCTG35718-RC	39.3834	124.535	12.9564	101.322	3.16212	7.82027
LOC_Os11g12810	AP13CTG17009_s_at	AP13CTG17009	437.22	495.998	91.4562	187.565	1.13443	2.05087
LOC_Os11g11980	AP13ITG61240_at	AP13ISTG61240	48.8003	40.9795	53.8497	111.195	0.839738	2.06491
LOC_Os11g11940	KanlowCTG43078_s_at	KanlCTG43078	5.37574	6.02619	5.79664	11.8788	1.121	2.04925
LOC_Os11g11890	KanlowCTG14240_s_at	KanlCTG14240	17.351	109.266	23.4875	54.6547	6.29737	2.32697
LOC_Os11g11890	AP13CTG05417_at	AP13CTG05417	21.4938	175.487	35.75	111.078	8.16452	3.10707
LOC_Os11g11890	AP13CTG16780_s_at	AP13CTG16780	18.8895	10.4926	27.4819	61.8019	0.555472	2.24882
LOC_Os11g11890	AlamoCTG01412_at	AlamCTG01412	11.9173	10.3061	10.3778	225.679	0.864801	21.7463
LOC_Os11g11550	AP13CTG03651_at	AP13CTG03651	20.4398	131.15	25.9946	55.1393	6.41642	2.12118
LOC_Os11g11550	AP13CTG03651_s_at	AP13CTG03651	75.7963	837.713	113.84	307.026	11.0522	2.69699
LOC_Os11g11390	OTHSWCTG18445_at	OthsCTG18445	63.3753	32.0659	50.7385	1839.39	0.505969	36.2523
LOC_Os11g11050	AlamoCTG14773_s_at	AlamCTG14773	140.597	123.479	158.686	394.827	0.878248	2.4881
LOC_Os11g11020	KanlowCTG22566_at	KanlCTG22566	21.7104	345.298	22.8198	191.341	15.9047	8.38484
LOC_Os11g10850	AP13ITG60985_at	AP13ISTG60985	13.9047	12.2649	15.2736	273.558	0.882068	17.9105
LOC_Os11g10770	KanlowCTG21420_s_at	KanlCTG21420	17.9517	79.9104	21.865	46.5372	4.45141	2.12838
LOC_Os11g10760	AP13CTG04880_at	AP13CTG04880	13.7034	18.2506	12.7185	72.0241	1.33183	5.66295
LOC_Os11g10760	AP13CTG16240_at	AP13CTG16240	29.2621	38.6786	26.1829	74.5591	1.3218	2.84762
LOC_Os11g10640	KanlowCTG38449_s_at	KanlCTG38449	9.3705	93.7578	8.66802	85.6788	10.0056	9.88448
LOC_Os11g10550	OTHSWCTG11152_at	OthsCTG11152	33.6886	71.7551	28.3015	61.8437	2.12995	2.18518
LOC_Os11g10550	KanlowCTG45028_s_at	KanlCTG45028	18.1261	167.831	18.7427	45.7896	9.25911	2.44306
LOC_Os11g10510	AP13.12065.m00002_s_at	AP13_model_12065.m00002	1016.31	821.261	217.788	501.572	0.808085	2.30302
LOC_Os11g10470	OTHSWCTG13220_at	OthsCTG13220	74.813	73.2733	77.7103	220.78	0.97942	2.84106
LOC_Os11g10070	KanlowCTG45500_s_at	KanlCTG45500	8.20241	8.01838	7.80943	56.3307	0.977564	7.21317
LOC_Os11g10070	AP13CTG27148_at	AP13CTG27148	7.97812	6.94369	7.7008	134.838	0.870342	17.5095
LOC_Os11g10040	KanlowCTG15023_s_at	KanlCTG15023	29.6053	92.0908	32.736	147.651	3.11062	4.51036
LOC_Os11g09630	OTHSWCTG18689_at	OthsCTG18689	21.0384	40.8487	28.3286	72.8826	1.94162	2.57275
LOC_Os11g09329	AP13CTG06238_s_at	AP13CTG06238	36.5185	613.477	121.522	407.471	16.7991	3.35306
LOC_Os11g08940	AP13ITG72059_at	AP13ISTG72059	18.6362	128.497	61.6242	149.519	6.89501	2.42631
LOC_Os11g08300	AP13ITG41711_s_at	AP13ISTG41711	8.78522	74.9028	14.6217	72.0107	8.52601	4.92493
LOC_Os11g08300	KanlowCTG04109_x_at	KanlCTG04109	12.5681	111.602	26.2971	106.163	8.87975	4.03707
LOC_Os11g08080	AP13CTG27517_at	AP13CTG27517	195.538	502.668	162.604	347.825	2.57069	2.13909
LOC_Os11g07970	AP13CTG12733_at	AP13CTG12733	28.5756	308.035	32.6222	141.383	10.7797	4.33394
LOC_Os11g07470	KanlowCTG13392_s_at	KanlCTG13392	171.919	458.383	129.63	382.47	2.66627	2.95047
LOC_Os11g07280	OTHSWCTG12894_at	OthsCTG12894	45.2559	48.9577	45.285	103.312	1.0818	2.28138
LOC_Os11g07040	AP13CTG58812_at	AP13CTG58812	23.9228	79.8951	22.6793	86.359	3.33971	3.80784
LOC_Os11g06740	AP13CTG14709_at	AP13CTG14709	43.8969	39.3653	56.0057	205.702	0.896768	3.67288
LOC_Os11g06460	AP13CTG09778_s_at	AP13CTG09778	9.65521	167.795	17.8146	79.5845	17.3787	4.46738
LOC_Os11g06460	AP13CTG28405_s_at	AP13CTG28405	20.6059	20.1822	17.0365	78.5211	0.979436	4.609
LOC_Os11g06210	AP13CTG08509_at	AP13CTG08509	20.4008	51.2734	23.6161	50.2435	2.5133	2.12751
LOC_Os11g05390	AP13CTG25167_s_at	AP13CTG25167	10.4767	63.7882	12.8617	34.7335	6.08855	2.70054
LOC_Os11g05300	KanlowCTG16830_at	KanlCTG16830	17.065	104.328	11.8668	32.0769	6.11357	2.70309
LOC_Os11g05120	AP13ITG55187_at	AP13ISTG55187	40.1394	37.5451	38.3606	140.577	0.935368	3.66462
LOC_Os11g05050	AP13CTG27559_at	AP13CTG27559	83.1418	439.966	17.1348	77.3219	5.29175	4.51258
LOC_Os11g04830	AP13CTG11173_at	AP13CTG11173	16.3927	55.4572	24.2608	122.812	3.38303	5.06218
LOC_Os11g04510	AP13CTG43510_at	AP13CTG43510	13.7133	130.74	20.5569	100.668	9.5338	4.89704
LOC_Os11g03600	AP13ITG54316_at	AP13ISTG54316	13.4624	65.8135	14.3724	58.342	4.88868	4.05931
LOC_Os11g03310	KanlowCTG40246_at	KanlCTG40246	17.9972	55.7273	14.2716	52.8931	3.09645	3.70617
LOC_Os11g02440	AP13CTG24638_at	AP13CTG24638	19.4447	18.452	22.2205	108.55	0.948944	4.88513
LOC_Os11g02130	AP13CTG17500_at	AP13CTG17500	13.9949	34.0631	90.4378	285.421	2.43397	3.15599
LOC_Os11g02130	AP13CTG41852_at	AP13CTG41852	46.9419	40.1549	247.874	608.933	0.855415	2.45662
LOC_Os11g01875	AlamoCTG08552_x_at	AlamCTG08552	31.4168	41.4189	9.07061	23.5065	1.31837	2.5915
LOC_Os11g01780	AP13CTG10754_at	AP13CTG10754	220.663	699.429	98.5515	343.036	3.16967	3.48078
LOC_Os11g01690	KanlowCTG21052_at	KanlCTG21052	38.4581	128.308	44.0269	111.078	3.33629	2.52295
LOC_Os11g01510	AP13CTG03963RC_at	AP13CTG03963-RC	243.969	1024.62	182.4	548.748	4.19977	3.00849
LOC_Os11g01260	AP13ITG70143_at	AP13ISTG70143	13.9715	45.8712	16.3397	36.8918	3.2832	2.2578
LOC_Os11g01074	AP13CTG07206_s_at	AP13CTG07206	37.5198	111.95	34.3253	131.31	2.98376	3.82545
LOC_Os11g01010	AP13CTG13363_s_at	AP13CTG13363	48.8696	189.454	42.2909	106.015	3.87672	2.50681
LOC_Os10g40934	AP13ITG44822_s_at	AP13ISTG44822	103.168	157.59	167.248	510.232	1.52751	3.05074
LOC_Os10g40890	AP13ITG35383_s_at	AP13ISTG35383	6.52532	91.5095	5.94509	49.2576	14.0238	8.28543
LOC_Os10g40710	AP13ITG60146_at	AP13ISTG60146	8.57415	9.41516	14.0785	73.2326	1.09809	5.20173
LOC_Os10g39100	AP13CTG21471_s_at	AP13CTG21471	108.04	141.677	222.866	493.088	1.31134	2.21248
LOC_Os10g38780	AP13CTG23895_at	AP13CTG23895	397.669	325.254	521.028	1213.72	0.817902	2.32947
LOC_Os10g38740	AP13ITG59242_at	AP13ISTG59242	105.43	264.125	4390.09	10922.4	2.50522	2.48798
LOC_Os10g38710	AP13CTG11571_s_at	AP13CTG11571	52.2025	38.3851	109.809	316.315	0.735311	2.88059
LOC_Os10g38710	AP13CTG23498_s_at	AP13CTG23498	137.398	183.829	510.305	1246.95	1.33793	2.44354
LOC_Os10g38489	AP13CTG38854_s_at	AP13CTG38854	37.5884	51.5828	32.6755	89.9385	1.3723	2.75247
LOC_Os10g38489	AP13ITG68205_at	AP13ISTG68205	71.3494	69.9502	462.15	960.407	0.98039	2.07813
LOC_Os10g38340	KanlowCTG16190_at	KanlCTG16190	44.9595	50.5964	528.479	2057.89	1.12538	3.89398
LOC_Os10g38140	AP13ITG75621_s_at	AP13ISTG75621	78.9144	70.5287	105.483	223.054	0.893737	2.11459
LOC_Os10g38140	KanlowCTG34383_at	KanlCTG34383	42.519	42.2405	60.7875	179.932	0.99345	2.96002
LOC_Os10g37740	AP13CTG29952_at	AP13CTG29952	24.7634	119.273	23.1238	59.7155	4.81651	2.58243
LOC_Os10g37570	AP13ITG43293RC_at	AP13ISTG43293-RC	109.706	298.286	185.267	458.649	2.71895	2.47561
LOC_Os10g36170	AP13ITG55588_s_at	AP13ISTG55588	165.571	130.164	179.234	484.393	0.786153	2.70257
LOC_Os10g35950	KanlowCTG38660_at	KanlCTG38660	12.6974	13.8814	15.9946	32.9868	1.09324	2.06237
LOC_Os10g34920	AP13ITG73639RC_at	AP13ISTG73639-RC	189.772	812.401	274.4	586.525	4.28093	2.13748
LOC_Os10g34580	KanlowCTG26970_at	KanlCTG26970	22.5525	369.681	36.9837	272.8	16.392	7.37621
LOC_Os10g33960	AP13CTG30288_at	AP13CTG30288	14.4082	77.2417	18.7095	69.4941	5.36095	3.71437
LOC_Os10g33620	AP13CTG31125_at	AP13CTG31125	29.1808	185.492	23.8986	52.0641	6.35666	2.17854
LOC_Os10g33490	AP13CTG02200_at	AP13CTG02200	59.9218	96.1	36.0157	86.5353	1.60376	2.40271
LOC_Os10g32880	KanlowCTG46325_at	KanlCTG46325	7.31504	7.45281	8.61558	30.4851	1.01883	3.53837
LOC_Os10g32540	AP13ITG63548_at	AP13ISTG63548	16.1113	40.9046	16.578	195.591	2.53888	11.7982
LOC_Os10g30670	KanlowCTG43547_s_at	KanlCTG43547	14.1399	21.7118	16	177.294	1.5355	11.0809
LOC_Os10g30450	AP13ITG71618_at	AP13ISTG71618	38.3525	42.3833	36.8915	158.132	1.1051	4.28641
LOC_Os10g29470	KanlowCTG35947_at	KanlCTG35947	48.8846	25.9994	26.8286	217.813	0.531854	8.11869
LOC_Os10g29470	KanlowCTG30267_at	KanlCTG30267	66.2968	55.7273	63.7779	1186.32	0.840573	18.6008
LOC_Os10g29380	OTHSWCTG09911_at	OthsCTG09911	17.0441	100.514	15.1969	54.7847	5.89727	3.605
LOC_Os10g28060	KanlowCTG21110_at	KanlCTG21110	15.7929	19.5462	35.64	233.245	1.23766	6.54447
LOC_Os10g27370	AP13ITG71839_at	AP13ISTG71839	32.3673	49.4364	37.0576	99.1608	1.52736	2.67586
LOC_Os10g26500	AP13CTG23521_at	AP13CTG23521	12.6762	14.5259	44.9811	124.088	1.14591	2.75866
LOC_Os10g25770	KanlowCTG46694_s_at	KanlCTG46694	1128.59	3236.71	817.502	2556.83	2.86791	3.12761
LOC_Os10g25674	AP13ITG38513_s_at	AP13ISTG38513	238.948	196.097	44.0692	90.2404	0.820668	2.0477
LOC_Os10g25170	AP13ITG71565_at	AP13ISTG71565	30.3968	23.7899	46.5135	121.107	0.782642	2.60369
LOC_Os10g23080	KanlowCTG16063_at	KanlCTG16063	17.4028	184.983	17.5693	105.483	10.6295	6.00382
LOC_Os10g22930	KanlowSLT50942_at	KanlSGLT50942	8.41098	56.9333	9.03611	20.1605	6.76892	2.23111
LOC_Os10g22890	OTHSWCTG06176_at	OthsCTG06176	8.87847	8.87907	10.4267	27.2763	1.00007	2.616
LOC_Os10g21560	AP13CTG05129_s_at	AP13CTG05129	342.715	604.683	96.8381	221.407	1.76439	2.28636
LOC_Os10g19334	KanlowCTG46448_s_at	KanlCTG46448	22.787	68.9167	27.8094	68.1262	3.02439	2.44975
LOC_Os10g18760	AP13ITG63170_at	AP13ISTG63170	16.5068	480.204	13.595	65.4453	29.0913	4.81391
LOC_Os10g16560	KanlowCTG40595_s_at	KanlCTG40595	8.64865	366	6.61641	111.818	42.3188	16.9001
LOC_Os10g11860	KanlowCTG16563_s_at	KanlCTG16563	12.161	15.4106	13.9719	32.6034	1.26721	2.33349
LOC_Os10g11310	KanlowCTG41341_at	KanlCTG41341	16.3503	153.281	15.6163	81.5738	9.3748	5.22362
LOC_Os10g10990	OTHSWCTG02188_at	OthsCTG02188	442.686	183.158	517.354	1045.74	0.413744	2.02133
LOC_Os10g10190	AP13CTG14448_s_at	AP13CTG14448	16.5279	128.507	18.0066	69.0772	7.77517	3.83621
LOC_Os10g07229	KanlowCTG13622_at	KanlCTG13622	37.8826	28.7957	498.011	1120.66	0.760132	2.25028
LOC_Os10g06720	AP13CTG00061_s_at	AP13CTG00061	68.1786	412.88	164.85	840.566	6.05586	5.09898
LOC_Os10g06720	AlamoCTG12194_s_at	AlamCTG12194	14.7234	47.8536	17.5551	70.0617	3.25018	3.99096
LOC_Os10g06090	AP13CTG12869_at	AP13CTG12869	13.2704	11.7197	12.8373	181.649	0.883148	14.15
LOC_Os10g04800	OTHSWCTG12197_at	OthsCTG12197	64.2215	47.9818	132.994	309.174	0.747129	2.32472
LOC_Os10g04720	AP13CTG29963_s_at	AP13CTG29963	92.4203	230.089	81.8091	186.108	2.48959	2.27491
LOC_Os10g04450	AlamoCTG12966_s_at	AlamCTG12966	300.83	479.72	67.9758	136.4	1.59465	2.00659
LOC_Os10g01550	KanlowCTG39671RC_at	KanlCTG39671-RC	38.12	58.0812	26.7459	55.7166	1.52364	2.08318
LOC_Os09g39670	AP13CTG03785_at	AP13CTG03785	223.054	568.318	158.717	343.717	2.5479	2.1656
LOC_Os09g39462	AP13CTG20684_s_at	AP13CTG20684	7.74253	22.4664	6.72717	21.3432	2.90169	3.17268
LOC_Os09g39050	AP13ITG68800_at	AP13ISTG68800	116.165	229.132	78.5437	158.142	1.97247	2.01343
LOC_Os09g38772	KanlowCTG42338_s_at	KanlCTG42338	18.7816	32.4046	17.2411	66.5353	1.72534	3.8591
LOC_Os09g38772	AP13CTG08213_at	AP13CTG08213	308.754	271.696	108.025	223.797	0.879977	2.07172
LOC_Os09g38670	OTHSWCTG18397_at	OthsCTG18397	27.9708	374.887	22.647	58.4908	13.4028	2.58272
LOC_Os09g38510	AP13ITG60160_at	AP13ISTG60160	129.824	222.866	93.8456	188.109	1.71669	2.00445
LOC_Os09g38450	KanlowCTG40247_at	KanlCTG40247	6.87475	7.72768	7.16037	14.7763	1.12407	2.06363
LOC_Os09g38370	AP13CTG14616_at	AP13CTG14616	10.6297	26.1276	12.6907	26.7748	2.45797	2.1098
LOC_Os09g38130	AP13CTG06971_s_at	AP13CTG06971	153.458	113.412	226.823	639.207	0.739041	2.81808
LOC_Os09g38030	KanlowCTG12706_s_at	KanlCTG12706	141.057	652.967	622.624	2395.4	4.62909	3.84726
LOC_Os09g38030	KanlowCTG36798_at	KanlCTG36798	61.9403	44.9595	50.6842	355.278	0.725853	7.00965
LOC_Os09g37949	AP13CTG29830_s_at	AP13CTG29830	15.1506	38.8626	17.4216	44.1704	2.56508	2.53538
LOC_Os09g36290	KanlowCTG46777_s_at	KanlCTG46777	51.4839	176.137	89.8845	281.194	3.42121	3.1284
LOC_Os09g36290	AP13CTG14488_s_at	AP13CTG14488	47.2174	207.228	95.0186	295.6	4.38881	3.11097
LOC_Os09g35910	AP13ITG74216_at	AP13ISTG74216	269.701	139.101	113.258	229.396	0.515762	2.02544
LOC_Os09g35030	AP13ITG60855_at	AP13ISTG60855	19.8658	52.3932	15.5423	36.7619	2.63735	2.36528
LOC_Os09g35030	KanlowCTG24362_s_at	KanlCTG24362	15.6358	187.691	24.4489	75.3261	12.0039	3.08096
LOC_Os09g32930	AP13CTG05064_s_at	AP13CTG05064	64.4467	150.797	75.1769	206.336	2.33987	2.74468
LOC_Os09g32820	AP13CTG04271_at	AP13CTG04271	8.25391	769.353	7.54776	473.252	93.2108	62.701
LOC_Os09g32600	AlamoCTG04680_s_at	AlamCTG04680	23.7002	789.655	28.4765	1224.1	33.3184	42.9863
LOC_Os09g32380	AP13CTG02482_at	AP13CTG02482	21.5744	175.224	20.822	58.1496	8.12183	2.7927
LOC_Os09g32350	KanlowCTG32377_at	KanlCTG32377	49.8998	603.188	45.154	776.513	12.088	17.197
LOC_Os09g32250	KanlowCTG21032_s_at	KanlCTG21032	132.981	367.313	330.032	809.702	2.76214	2.4534
LOC_Os09g32240	AP13CTG22434_at	AP13CTG22434	192.145	442.686	76.9828	180.576	2.30392	2.34567
LOC_Os09g32000	KanlowCTG26472_s_at	KanlCTG26472	44.0173	56.3249	206.5	444.441	1.27961	2.15226
LOC_Os09g31502	KanlowCTG21568_at	KanlCTG21568	787.183	331.993	350.923	1074.94	0.421748	3.06317
LOC_Os09g31230	KanlowCTG29751_at	KanlCTG29751	25.4578	71.3108	72.0563	328.754	2.80114	4.56247
LOC_Os09g30439	AP13ITG77262_s_at	AP13ISTG77262	25.1066	176.277	19.2934	103.312	7.02114	5.3548
LOC_Os09g29940	AP13CTG20406_x_at	AP13CTG20406	481.14	2056.6	139.422	406.103	4.27444	2.91277
LOC_Os09g29200	AP13CTG44815_s_at	AP13CTG44815	2027.12	2521.44	729.972	1728.23	1.24385	2.36753
LOC_Os09g29170	AP13CTG12414_at	AP13CTG12414	35.6297	165.743	29.5289	84.4202	4.65182	2.8589
LOC_Os09g28720	AP13ITG70033_at	AP13ISTG70033	40.7899	35.4601	52.0041	158.18	0.869337	3.04168
LOC_Os09g28720	KanlowCTG46750_s_at	KanlCTG46750	48.5862	49.6533	117.239	259.361	1.02196	2.21224
LOC_Os09g28050	KanlowCTG42094_at	KanlCTG42094	329.937	826.974	336.724	844.999	2.50646	2.50947
LOC_Os09g27930	AP13ITG68180_at	AP13ISTG68180	32.4349	82.4217	33.9422	77.1791	2.54114	2.27384
LOC_Os09g27930	AP13ITG39062_x_at	AP13ISTG39062	78.5211	89.4373	78.2659	189.14	1.13902	2.41663
LOC_Os09g27080	AP13CTG00704_at	AP13CTG00704	40.9442	111.078	41.4205	133.205	2.7129	3.21591
LOC_Os09g26960	AP13ITG42917_at	AP13ISTG42917	6541.58	7181.33	572.725	1389.2	1.0978	2.42559
LOC_Os09g26900	KanlowCTG07237_s_at	KanlCTG07237	105.544	786.235	73.0751	381.418	7.44938	5.21954
LOC_Os09g25760	AP13CTG15154_at	AP13CTG15154	364.592	2807.78	42.0611	590.264	7.70117	14.0335
LOC_Os09g24580	AP13ITG75366RC_at	AP13ISTG75366-RC	52.4715	52.3304	153.336	366.194	0.997311	2.38818
LOC_Os09g24220	AP13CTG18085_at	AP13CTG18085	14.9194	93.3763	24.538	84.8464	6.25871	3.45775
LOC_Os09g23380	AlamoCTG13749_at	AlamCTG13749	11.1435	36.0443	17.8921	48.2246	3.23457	2.69531
LOC_Os09g21780	KanlowCTG41455_s_at	KanlCTG41455	8.53972	11.5559	7.34877	17.2077	1.35319	2.34158
LOC_Os09g21340	AP13ITG39507_s_at	AP13ISTG39507	17.4022	111.818	18.0027	77.1791	6.4255	4.28709
LOC_Os09g20660	OTHSWCTG12328_at	OthsCTG12328	34.783	217.109	36.6684	112.986	6.2418	3.08129
LOC_Os09g19940	AP13CTG58099_at	AP13CTG58099	9.35072	17.3735	8.43301	21.3113	1.85799	2.52713
LOC_Os09g16910	AP13ITG50891_s_at	AP13ISTG50891	93.7015	366.088	83.2176	205.67	3.90696	2.47147
LOC_Os09g16910	AP13CTG21317_at	AP13CTG21317	18.1266	75.8769	24.8205	69.1796	4.18594	2.78719
LOC_Os09g13610	KanlowCTG33402_s_at	KanlCTG33402	103.02	255.189	56.5052	161.481	2.47708	2.8578
LOC_Os09g13610	KanlowCTG42772_s_at	KanlCTG42772	23.1301	39.0081	15.9946	35.7427	1.68647	2.23467
LOC_Os09g12790	AP13ITG61464_s_at	AP13ISTG61464	15.5982	154.88	13.4531	57.7687	9.92934	4.29407
LOC_Os09g11910	AlamoCTG13011_s_at	AlamCTG13011	10.9534	36.8968	10.3753	38.3851	3.36852	3.69967
LOC_Os09g09550	AP13CTG02203_s_at	AP13CTG02203	741.97	393.478	185.956	855.212	0.530315	4.599
LOC_Os09g08890	AP13ITG40026_at	AP13ISTG40026	78.4013	103.625	55.5911	114.588	1.32173	2.06126
LOC_Os09g08130	AP13ITG67261_s_at	AP13ISTG67261	12.2012	10.8594	32.5689	131.15	0.890022	4.02685
LOC_Os09g07460	KanlowCTG03577_at	KanlCTG03577	55.671	59.7371	41.6519	211.346	1.07304	5.0741
LOC_Os09g01600	KanlowCTG44056RC_at	KanlCTG44056-RC	36.6776	122.526	46.6897	104.871	3.34063	2.24613
LOC_Os09g01300	AP13CTG10717_s_at	AP13CTG10717	53.8017	146.631	61.1985	190.771	2.7254	3.11726
LOC_Os09g00999	AlamoSLT17898_at	AlamSGLT17898	29.5656	15.087	17.5747	610.992	0.510287	34.7655
LOC_Os08g45040	AP13CTG09011_s_at	AP13CTG09011	168.314	231.923	133.906	307.842	1.37792	2.29894
LOC_Os08g44860	KanlowCTG01226_at	KanlCTG01226	5.78483	414.437	7.14782	378.725	71.642	52.9848
LOC_Os08g44770	KanlowCTG36535_at	KanlCTG36535	34.1122	19.9732	17.4608	787.353	0.585514	45.0926
LOC_Os08g44380	KanlowCTG26481_at	KanlCTG26481	90.3184	50.9449	58.0336	2048.79	0.564059	35.3034
LOC_Os08g44340	KanlowCTG23646_at	KanlCTG23646	86.5214	58.3954	32.9004	89.9903	0.674925	2.73523
LOC_Os08g44340	AP13CTG28802_at	AP13CTG28802	1710.42	1192.69	340.274	1063.95	0.697305	3.12675
LOC_Os08g44270	AP13CTG19913RC_at	AP13CTG19913-RC	55.5308	129.865	186.269	474.595	2.33861	2.5479
LOC_Os08g44240	AP13CTG12656_s_at	AP13CTG12656	442.654	292.211	106.665	626.368	0.660134	5.87227
LOC_Os08g44010	KanlowCTG38830_s_at	KanlCTG38830	95.2378	867.789	95.1214	318.897	9.11181	3.35253
LOC_Os08g43580	VS16ITG12308_at	VS16ISTG12308	33.3077	97.288	37.361	114.607	2.92089	3.06756
LOC_Os08g43390	AP13ITG70557_at	AP13ISTG70557	252.5	604.492	21.7555	63.3841	2.39403	2.91347
LOC_Os08g43390	AP13ITG70557_s_at	AP13ISTG70557	677.553	1468.93	131.09	266.653	2.168	2.03412
LOC_Os08g43350	KanlowSLT52480_at	KanlSGLT52480	13.5148	12.641	11.299	65.3511	0.935345	5.78378
LOC_Os08g42670	AP13CTG02950_s_at	AP13CTG02950	10.8397	41.9487	11.482	33.9021	3.8699	2.95262
LOC_Os08g42670	AP13CTG01030_at	AP13CTG01030	9.61462	19.537	11.6866	24.1677	2.03201	2.06799
LOC_Os08g42590	OTHSWCTG09752_s_at	OthsCTG09752	5.75853	14.0785	5.1437	37.9287	2.44481	7.37381
LOC_Os08g42040	AlamoCTG12227_at	AlamCTG12227	35.848	60.8423	148.013	364.557	1.69723	2.46301
LOC_Os08g41810	KanlowCTG33454_at	KanlCTG33454	45.9042	36.1757	33.1675	411.567	0.788069	12.4088
LOC_Os08g41220	KanlowCTG36426_at	KanlCTG36426	53.5086	512.145	35.8879	303.794	9.57127	8.46508
LOC_Os08g39590	AP13CTG10089_at	AP13CTG10089	70.7672	85.1667	195.38	522.758	1.20348	2.6756
LOC_Os08g39460	KanlowCTG12509_at	KanlCTG12509	25.0219	27.4138	97.155	247.494	1.09559	2.54741
LOC_Os08g39150	AP13CTG13743_s_at	AP13CTG13743	304.713	82.2689	69.9445	232.526	0.269988	3.32443
LOC_Os08g39140	KanlowCTG28676_at	KanlCTG28676	57.7479	55.5313	48.3346	228.346	0.961616	4.72428
LOC_Os08g38880	AP13ITG35042_s_at	AP13ISTG35042	8.90871	7.96383	9.2242	38.921	0.893938	4.21944
LOC_Os08g38710	AP13CTG05295_s_at	AP13CTG05295	10.3388	284.295	8.44943	224.46	27.498	26.5651
LOC_Os08g38300	KanlowCTG03170_s_at	KanlCTG03170	421.333	699.429	1514.9	3468.35	1.66004	2.28949
LOC_Os08g37260	AP13CTG22705_at	AP13CTG22705	17.9073	47.1154	14.1969	70.8624	2.63107	4.99141
LOC_Os08g36630	AP13ITG42925_at	AP13ISTG42925	10.7747	12.0004	32.7876	66.8711	1.11375	2.03952
LOC_Os08g36490	OTHSWSLT32586_x_at	OthsSGLT32586	79.2195	452.072	127.119	447.487	5.70657	3.52022
LOC_Os08g36150	OTHSWCTG21609_at	OthsCTG21609	19.2948	17.6077	18.1245	127.687	0.912565	7.04497
LOC_Os08g34970	AP13CTG07962_at	AP13CTG07962	44.952	49.5233	38.5896	109.4	1.10169	2.83495
LOC_Os08g34690	KanlowCTG23933_s_at	KanlCTG23933	9.41576	170.076	11.7127	39.3069	18.0629	3.35592
LOC_Os08g34480	AP13CTG04536_at	AP13CTG04536	389.392	1595.77	602.609	1239.04	4.0981	2.05613
LOC_Os08g34460	AP13ITG73687_at	AP13ISTG73687	9.03611	6.43177	71.3786	404.511	0.711786	5.66712
LOC_Os08g34240	AP13CTG21321_at	AP13CTG21321	6.82173	128.451	7.0815	136.552	18.8297	19.283
LOC_Os08g33820	KanlowCTG01771_at	KanlCTG01771	53.0609	81.2941	72.7672	641.357	1.53209	8.81383
LOC_Os08g33680	KanlowCTG21477_at	KanlCTG21477	152.345	542.247	131.599	666.543	3.55933	5.06497
LOC_Os08g32980	KanlowCTG06948_s_at	KanlCTG06948	398.971	1468.41	299.209	721.923	3.68049	2.41277
LOC_Os08g32170	AP13CTG19086_at	AP13CTG19086	72.6161	49.5361	464.661	1169.15	0.682164	2.51614
LOC_Os08g30810	KanlowCTG40460_at	KanlCTG40460	31.0592	28.874	26.8938	124.5	0.929643	4.62931
LOC_Os08g29910	VS16ITG22803_at	VS16ISTG22803	6.33005	28.5533	7.56245	28.8592	4.51076	3.81612
LOC_Os08g29780	KanlowCTG22813_s_at	KanlCTG22813	240.01	128.918	45.3081	524.652	0.537137	11.5796
LOC_Os08g27040	KanlowCTG28145_s_at	KanlCTG28145	343.8	1217.87	249.724	503.207	3.54237	2.01505
LOC_Os08g25140	AP13CTG03445_at	AP13CTG03445	135.012	274.373	154.403	481.14	2.0322	3.11613
LOC_Os08g24946	AP13CTG03235_s_at	AP13CTG03235	149.118	337.08	98.36	205.935	2.26049	2.09369
LOC_Os08g20480	KanlowSLT48759_at	KanlSGLT48759	10.5656	19.9159	15.0338	33.9422	1.88497	2.25773
LOC_Os08g20400	AP13ITG36276_s_at	AP13ISTG36276	11.7603	78.9466	15.2437	63.5594	6.71299	4.16956
LOC_Os08g19980	AP13CTG19833_at	AP13CTG19833	84.6129	208.062	126.241	265.435	2.45898	2.10261
LOC_Os08g17850	KanlowCTG36096_at	KanlCTG36096	15.9524	120.051	18.8963	45.9968	7.52557	2.43417
LOC_Os08g17680	AP13ITG62667_at	AP13ISTG62667	106.522	163.931	168.848	401.746	1.53894	2.37934
LOC_Os08g16460	OTHSWCTG19299_at	OthsCTG19299	249.866	582.222	156.628	449.351	2.33014	2.8689
LOC_Os08g15180	AP13CTG56865RC_at	AP13CTG56865-RC	27.8603	37.5009	55.9117	231.556	1.34603	4.14146
LOC_Os08g13690	AP13CTG30072_at	AP13CTG30072	21.6307	46.0462	19.7695	67.3772	2.12874	3.40815
LOC_Os08g13580	AP13CTG13474_at	AP13CTG13474	11.4653	155.477	12.11	72.9509	13.5606	6.02403
LOC_Os08g13580	OTHSWCTG14170_at	OthsCTG14170	23.0463	75.3333	21.939	49.3534	3.26878	2.24958
LOC_Os08g13570	AP13CTG65662_at	AP13CTG65662	22.6296	22.3502	22.8452	52.2176	0.987654	2.28571
LOC_Os08g12850	AP13ITG61074_s_at	AP13ISTG61074	302.363	602.58	202.27	429.361	1.9929	2.12271
LOC_Os08g10649	AP13ITG68100_s_at	AP13ISTG68100	295.085	647.226	59.3552	285.051	2.19336	4.80247
LOC_Os08g10570	AP13ITG56309_at	AP13ISTG56309	38.0654	31.2557	40.3701	101.285	0.821106	2.50891
LOC_Os08g10500	AP13ITG40247_at	AP13ISTG40247	82.236	141.129	52.8631	143.108	1.71614	2.70714
LOC_Os08g10440	AP13ITG76067_at	AP13ISTG76067	20.6316	105.117	21.3391	50.2134	5.09495	2.35312
LOC_Os08g09240	KanlowCTG07529_s_at	KanlCTG07529	1099.38	4285.41	438.278	1891.19	3.89802	4.31504
LOC_Os08g09100	AP13CTG09384_at	AP13CTG09384	473.115	1105.16	383.558	834.639	2.33591	2.17604
LOC_Os08g07920	AP13ITG55102_at	AP13ISTG55102	17.6608	44.3361	13.1165	66.7194	2.51043	5.08668
LOC_Os08g07840	KanlowCTG43582_s_at	KanlCTG43582	65.5909	85.7282	100.253	222.155	1.30701	2.21594
LOC_Os08g07720	AP13ITG57421RC_at	AP13ISTG57421-RC	14.0422	76.9998	55.1393	164.969	5.48345	2.99185
LOC_Os08g06474	AP13CTG22927_at	AP13CTG22927	223.123	375.247	199.543	654.845	1.68179	3.28172
LOC_Os08g06200	OTHSWCTG19787_at	OthsCTG19787	60.3821	141.983	43.1374	93.2354	2.35142	2.16136
LOC_Os08g05670	OTHSWCTG11478_at	OthsCTG11478	136.269	243.103	82.8716	171.358	1.784	2.06775
LOC_Os08g04590	AP13CTG07938_s_at	AP13CTG07938	23.7444	104.974	19.3861	94.4725	4.42098	4.87321
LOC_Os08g04590	KanlowCTG40986_at	KanlCTG40986	125.82	879.171	189.454	519.259	6.98753	2.74082
LOC_Os08g04560	KanlowCTG20580_at	KanlCTG20580	11.8609	11.7228	17.6411	64.4591	0.98836	3.65392
LOC_Os08g04180	KanlowCTG32904_at	KanlCTG32904	18.2469	18.6577	21.2595	50.9288	1.02251	2.39558
LOC_Os08g03760	KanlowCTG16831_s_at	KanlCTG16831	8.9383	106.183	11.5525	45.761	11.8796	3.96112
LOC_Os08g03560	AP13ITG75385_at	AP13ISTG75385	39.7037	36.562	63.4023	180.119	0.920873	2.84089
LOC_Os08g03520	AP13ITG63784_s_at	AP13ISTG63784	57.4808	60.9204	108.792	286.026	1.05984	2.62911
LOC_Os08g03350	AP13CTG11088_at	AP13CTG11088	19.2272	25.906	31.7012	241.217	1.34736	7.6091
LOC_Os08g03350	AP13CTG07636_at	AP13CTG07636	2504.21	2601.28	634.746	1458.37	1.03877	2.29756
LOC_Os08g02860	AP13CTG06862_s_at	AP13CTG06862	87.6808	354.724	67.7808	265.988	4.04563	3.92423
LOC_Os08g02860	AP13CTG30052_at	AP13CTG30052	9.65289	377.755	7.81618	156.532	39.1339	20.0266
LOC_Os08g02630	KanlowCTG02902_s_at	KanlCTG02902	8.96429	42.672	9.62528	476.292	4.76022	49.4834
LOC_Os08g02460	AP13CTG15780_s_at	AP13CTG15780	28.7694	195.023	28.7758	129.873	6.77884	4.51329
LOC_Os08g02410	OTHSWCTG15830_at	OthsCTG15830	63.0369	46.7464	52.5353	945.549	0.741571	17.9983
LOC_Os08g02230	KanlowCTG40997_s_at	KanlCTG40997	46.9059	47.2174	107.219	248.14	1.00664	2.31433
LOC_Os08g02230	AP13CTG59081_at	AP13CTG59081	11.0067	11.4375	15.2005	104.287	1.03914	6.86075
LOC_Os08g02130	KanlowCTG12299_s_at	KanlCTG12299	150.645	584.969	180.784	512.308	3.8831	2.83381
LOC_Os08g01940	KanlowCTG19060_at	KanlCTG19060	113.531	54.4488	205.094	435.627	0.479592	2.12404
LOC_Os08g01930	KanlowCTG47067_s_at	KanlCTG47067	6.80079	62.476	6.30032	14.1792	9.18658	2.25055
LOC_Os08g01859	AP13CTG15687_at	AP13CTG15687	143.068	407.403	224.497	837.854	2.84762	3.73213
LOC_Os08g01810	AP13ITG42227_at	AP13ISTG42227	7.0265	46.3009	7.67577	15.7252	6.58948	2.04868
LOC_Os08g01670	AP13ITG67394RC_at	AP13ISTG67394-RC	27.5975	197.401	32.4592	65.4217	7.15286	2.01551
LOC_Os08g01620	OTHSWCTG11037_s_at	OthsCTG11037	37.9505	23.6025	15.3041	38.3202	0.621927	2.50391
LOC_Os08g01450	AP13CTG24250_at	AP13CTG24250	18.4686	76.5778	24.7681	53.1676	4.14638	2.14662
LOC_Os07g48960	AP13ITG59327_s_at	AP13ISTG59327	148.19	1189.14	92.7869	315.362	8.02441	3.39878
LOC_Os07g48810	KanlowCTG44897_s_at	KanlCTG44897	153.833	368.475	113.08	468.163	2.3953	4.1401
LOC_Os07g48500	VS16ITG05129_s_at	VS16ISTG05129	8401.69	16846.2	310.834	675.585	2.0051	2.17346
LOC_Os07g48500	AP13CTG05849_at	AP13CTG05849	17028.9	19288.1	744.881	1885.68	1.13267	2.53151
LOC_Os07g48470	KanlowCTG32255_s_at	KanlCTG32255	78.5211	324.034	61.5404	131.602	4.12671	2.13846
LOC_Os07g48420	KanlowCTG09815_at	KanlCTG09815	27.6891	140.291	37.0776	188.929	5.06663	5.09549
LOC_Os07g47780	AlamoCTG11147_at	AlamCTG11147	53.9739	47.9743	57.4799	170.712	0.888843	2.96995
LOC_Os07g47140	AP13CTG28920RC_at	AP13CTG28920-RC	155.965	374.014	77.8952	218.799	2.39806	2.80889
LOC_Os07g46430	AP13ITG66003_at	AP13ISTG66003	13.8326	397.841	13.2158	75.8828	28.7611	5.74184
LOC_Os07g46420	AP13ITG42667_at	AP13ISTG42667	14.8568	115.385	13.4259	61.1809	7.76647	4.55692
LOC_Os07g46330	KanlowCTG18829_at	KanlCTG18829	13.9291	266.218	29.9152	161.481	19.1123	5.39795
LOC_Os07g44610	AP13CTG03704_at	AP13CTG03704	8.22669	105.802	7.82894	45.761	12.8608	5.84511
LOC_Os07g44480	KanlowCTG14811_at	KanlCTG14811	46.3168	52.3809	1377.78	2805.79	1.13093	2.03646
LOC_Os07g44460	AP13ITG39000_s_at	AP13ISTG39000	12.0165	10.3972	10.6998	23.7022	0.865243	2.21519
LOC_Os07g43580	AP13ITG55570_s_at	AP13ISTG55570	108.482	66.5692	749.612	1526.98	0.613645	2.03703
LOC_Os07g43310	AP13ITG38693RC_at	AP13ISTG38693-RC	32.235	67.2852	53.8662	112.594	2.08734	2.09025
LOC_Os07g43180	AP13CTG24945_at	AP13CTG24945	466.893	396.329	99.9272	222.39	0.848864	2.22552
LOC_Os07g42940	AP13CTG04632_at	AP13CTG04632	75.9229	399.086	136.505	300.83	5.25646	2.20381
LOC_Os07g42880	KanlowCTG23372_s_at	KanlCTG23372	8.98878	548.748	6.0233	161.145	61.0481	26.7536
LOC_Os07g42660	AP13CTG14222_s_at	AP13CTG14222	10.0228	44.054	11.9035	28.6966	4.39537	2.41077
LOC_Os07g42510	AP13CTG15798_at	AP13CTG15798	56.3385	37.7058	252.864	552.578	0.669273	2.18528
LOC_Os07g42510	AP13CTG60547_at	AP13CTG60547	19.981	13.3174	238.146	570.349	0.666505	2.39496
LOC_Os07g42450	KanlowCTG30030_at	KanlCTG30030	12.3808	11.2048	11.4727	380.778	0.905015	33.1898
LOC_Os07g42170	KanlowCTG34998_at	KanlCTG34998	39.1245	23.9586	20.2453	1248.26	0.61237	61.6567
LOC_Os07g41600	KanlowCTG20752_at	KanlCTG20752	11.337	682.981	11.0939	2592.27	60.2434	233.666
LOC_Os07g40890	AP13ITG57869_at	AP13ISTG57869	305.54	747.023	198.978	815.334	2.44493	4.09761
LOC_Os07g40860	AP13ITG76365_at	AP13ISTG76365	835.241	982.381	298.351	1318.8	1.17617	4.42029
LOC_Os07g40150	AlamoCTG09404_s_at	AlamCTG09404	22.6932	47.7524	26.8265	67.0952	2.10426	2.50108
LOC_Os07g40150	KanlowCTG20553_s_at	KanlCTG20553	15.6767	65.4479	24.0423	87.7348	4.17484	3.64919
LOC_Os07g39980	AP13CTG01219_s_at	AP13CTG01219	113.384	54.3219	110.085	252.627	0.479095	2.29484
LOC_Os07g39860	AP13ITG62387_at	AP13ISTG62387	20.1831	21.3004	44.054	169.482	1.05535	3.84714
LOC_Os07g39810	AP13CTG24048_at	AP13CTG24048	11.1848	10.6716	9.92047	20.2355	0.954117	2.03977
LOC_Os07g39430	AP13CTG09683_s_at	AP13CTG09683	47.7524	228.642	57.889	126.347	4.78808	2.18257
LOC_Os07g37830	KanlowCTG40190_at	KanlCTG40190	12.7676	13.984	16.6811	34.5361	1.09527	2.07038
LOC_Os07g37830	OTHSWSLT24894_at	OthsSGLT24894	16.7655	28.6036	20.4668	45.7281	1.7061	2.23425
LOC_Os07g37560	AlamoCTG07088_at	AlamCTG07088	50.6494	168.901	60.2243	137.403	3.33471	2.28153
LOC_Os07g36870	OTHSWCTG19432_at	OthsCTG19432	59.7844	101.482	55.7166	165.072	1.69746	2.9627
LOC_Os07g36000	KanlowCTG39276_s_at	KanlCTG39276	113.206	458.297	98.025	207.218	4.04835	2.11393
LOC_Os07g35750	AP13CTG40027_s_at	AP13CTG40027	13.6048	19.548	38.4999	86.8561	1.43685	2.25601
LOC_Os07g35070	KanlowCTG20960_s_at	KanlCTG20960	66.4092	185.555	30.4961	66.3588	2.79411	2.17598
LOC_Os07g35070	KanlowCTG44877_at	KanlCTG44877	13.2328	104.702	13.3153	36.308	7.91226	2.7268
LOC_Os07g35050	AP13CTG24107_at	AP13CTG24107	40.9396	128.003	28.1303	62.6844	3.12663	2.22836
LOC_Os07g34740	OTHSWCTG07932_at	OthsCTG07932	15.3953	69.813	16.1117	45.1055	4.53471	2.79955
LOC_Os07g33997	KanlowSLT48629_at	KanlSGLT48629	10.0173	22.8637	9.0211	20.7705	2.28243	2.30244
LOC_Os07g33997	KanlowCTG33796_at	KanlCTG33796	24.4577	17.2539	16.1148	412.662	0.705461	25.6077
LOC_Os07g33270	AP13ITG67780_at	AP13ISTG67780	144.229	222.866	347.7	920.621	1.54523	2.64775
LOC_Os07g33200	AP13CTG13784_s_at	AP13CTG13784	26.0156	363.787	20.1822	108.009	13.9834	5.35171
LOC_Os07g33200	AlamoCTG11165_s_at	AlamCTG11165	79.6279	230.034	49.9432	106.573	2.88886	2.13389
LOC_Os07g32620	AP13ITG68505_at	AP13ISTG68505	27.474	32.0769	23.8522	101.917	1.16754	4.27285
LOC_Os07g32420	KanlowCTG41097_at	KanlCTG41097	10.2379	381.635	16.1117	83.3839	37.2766	5.17537
LOC_Os07g32420	KanlowCTG41097_s_at	KanlCTG41097	13.3725	562.254	9.7276	95.5461	42.0455	9.82217
LOC_Os07g31800	AP13ITG72736_at	AP13ISTG72736	25.7419	23.9393	31.521	69.6608	0.929972	2.20998
LOC_Os07g31800	OTHSWCTG07701_at	OthsCTG07701	102.183	98.7596	127.226	362.256	0.966499	2.84735
LOC_Os07g30190	KanlowCTG45396_at	KanlCTG45396	7.18799	33.0188	9.00241	23.5102	4.59361	2.61155
LOC_Os07g28480	AP13ITG69022_at	AP13ISTG69022	12.597	82.9006	19.9139	401.746	6.58098	20.1742
LOC_Os07g28470	AP13CTG14363_s_at	AP13CTG14363	77.1713	414.636	191.414	512.012	5.37293	2.67489
LOC_Os07g28400	AP13ITG63601_at	AP13ISTG63601	54.5896	133.436	62.1989	211.022	2.44434	3.39269
LOC_Os07g28300	AlamoSLT15829_at	AlamSGLT15829	22.0616	61.2632	21.6606	63.5759	2.77692	2.93509
LOC_Os07g28210	KanlowCTG41273_at	KanlCTG41273	8.86503	30.9098	8.63403	66.5065	3.48671	7.70284
LOC_Os07g27790	AP13CTG04514_s_at	AP13CTG04514	227.71	521.103	333.176	1101.84	2.28845	3.30709
LOC_Os07g27460	AP13CTG32294_at	AP13CTG32294	5.95875	40.4051	8.07132	25.1453	6.7808	3.11539
LOC_Os07g27370	AP13CTG00966_s_at	AP13CTG00966	22.9081	176.074	28.1157	91.1414	7.68609	3.24166
LOC_Os07g27320	KanlowCTG30054_at	KanlCTG30054	25.805	12.8957	11.8861	47.29	0.499736	3.97861
LOC_Os07g27320	AP13.12939.m00005_s_at	AP13_model_12939.m00005	18.8496	189.417	14.0257	62.2634	10.0489	4.43924
LOC_Os07g27150	AP13CTG22784_at	AP13CTG22784	57.2361	560.4	31.0995	582.222	9.79101	18.7213
LOC_Os07g26550	KanlowCTG29033_s_at	KanlCTG29033	289.185	607.821	86.5576	261.379	2.10184	3.01971
LOC_Os07g23570	AP13ITG70140_at	AP13ISTG70140	182.912	666.543	29.6123	65.2318	3.64406	2.20286
LOC_Os07g23520	OTHSWCTG13397_s_at	OthsCTG13397	46.2068	62.8652	12.7765	29.3438	1.36052	2.2967
LOC_Os07g22840	AP13ITG50292_at	AP13ISTG50292	120.074	241.424	264.112	561.908	2.01062	2.12753
LOC_Os07g20580	KanlowCTG09739_s_at	KanlCTG09739	1176.3	1504.51	796.087	1886.76	1.27902	2.37005
LOC_Os07g20410	AP13CTG17778_s_at	AP13CTG17778	12.2289	67.6294	11.6321	37.5343	5.53031	3.2268
LOC_Os07g19210	AP13ITG68539_at	AP13ISTG68539	136.321	106.176	57.6051	243.928	0.778865	4.23448
LOC_Os07g18720	OTHSWCTG04548_s_at	OthsCTG04548	583.313	972.179	271.551	608.933	1.66665	2.24243
LOC_Os07g18570	KanlowCTG46431_s_at	KanlCTG46431	14.3771	28.8164	15.1325	58.1161	2.00432	3.84048
LOC_Os07g17330	AP13ITG68549_s_at	AP13ISTG68549	82.2103	28.6436	209.79	474.972	0.348418	2.26403
LOC_Os07g15880	AP13CTG25655_at	AP13CTG25655	10.1416	21.374	12.3397	29.9083	2.10755	2.42376
LOC_Os07g15490	AP13CTG16151_at	AP13CTG16151	12.5316	323.147	15.869	205.197	25.7865	12.9307
LOC_Os07g13800	KanlowCTG14938_s_at	KanlCTG14938	16.3927	17.0891	66.117	201.162	1.04248	3.04252
LOC_Os07g13770	AP13ITG45011_s_at	AP13ISTG45011	21.4485	20.7855	25.723	229.373	0.969086	8.91706
LOC_Os07g12530	AP13CTG12701_at	AP13CTG12701	97.3713	338.374	86.6392	202.489	3.47509	2.33715
LOC_Os07g12520	AP13CTG10061_s_at	AP13CTG10061	33.68	80.5184	19.5144	55.7206	2.39069	2.85536
LOC_Os07g12200	KanlowCTG18841_at	KanlCTG18841	243.454	45.6791	517.379	2014.86	0.18763	3.89436
LOC_Os07g11790	KanlowCTG20004_at	KanlCTG20004	18.5238	32.6543	15.5199	32.4209	1.76283	2.08899
LOC_Os07g11290	AP13CTG08403_at	AP13CTG08403	482.848	1778.01	328.683	894.544	3.68234	2.7216
LOC_Os07g10910	KanlowCTG19881_at	KanlCTG19881	510.477	1071.25	325.161	789.73	2.09853	2.42874
LOC_Os07g10890	AP13CTG18407_at	AP13CTG18407	211.452	271.013	110.07	235.772	1.28167	2.14202
LOC_Os07g10256	AP13ITG39545_s_at	AP13ISTG39545	27.5696	397.841	24.6791	217.677	14.4304	8.82032
LOC_Os07g09970	AP13ITG40590_at	AP13ISTG40590	633.316	2827.04	145.975	585.208	4.46387	4.00896
LOC_Os07g09814	OTHSWCTG06489_at	OthsCTG06489	8.7108	152.821	10.1013	33.7418	17.5439	3.34035
LOC_Os07g09750	KanlowCTG25623_at	KanlCTG25623	10.8197	54.4194	14.7329	53.1246	5.02966	3.60585
LOC_Os07g09670	AP13CTG22187_at	AP13CTG22187	11.2763	18.2961	17.3206	41.724	1.62253	2.40893
LOC_Os07g09600	AP13CTG35234_s_at	AP13CTG35234	17.9041	51.558	16.0004	41.9689	2.87968	2.62299
LOC_Os07g09420	KanlowCTG42804_s_at	KanlCTG42804	558.746	449.092	86.1523	181.675	0.80375	2.10877
LOC_Os07g09010	AP13ITG73535_at	AP13ISTG73535	1296.41	2684.72	267.799	1057.52	2.07088	3.94891
LOC_Os07g08860	AP13CTG12963_at	AP13CTG12963	38.0435	24.1818	70.2031	158.744	0.635635	2.2612
LOC_Os07g08660	OTHSWCTG28217_at	OthsCTG28217	62.4964	53.3762	72.1145	460.311	0.854069	6.38305
LOC_Os07g08430	KanlowCTG10703_s_at	KanlCTG10703	390.219	393.591	629.256	1414.13	1.00864	2.24731
LOC_Os07g08330	OTHSWSLT27024_at	OthsSGLT27024	37.9453	28.9445	30.7492	102.923	0.762795	3.34719
LOC_Os07g08160	KanlowCTG08043_s_at	KanlCTG08043	9.32145	8.44524	70.0954	140.928	0.906001	2.01052
LOC_Os07g08150	AP13ITG54244_s_at	AP13ISTG54244	8.92669	15.7438	110.933	256.055	1.76368	2.30819
LOC_Os07g08150	KanlowCTG04302_x_at	KanlCTG04302	12.5434	12.9411	30.7111	112.747	1.0317	3.67122
LOC_Os07g08050	AP13CTG07139_x_at	AP13CTG07139	14.4014	121.949	14.6164	86.5228	8.46788	5.91957
LOC_Os07g07990	KanlowCTG02280_at	KanlCTG02280	53.6341	128.116	57.5915	199.586	2.38871	3.46555
LOC_Os07g07709	AP13CTG29412RC_at	AP13CTG29412-RC	7.23929	584.759	7.87622	593.947	80.7756	75.4102
LOC_Os07g07610	KanlowCTG47062_s_at	KanlCTG47062	57.7299	272.505	44.975	174.92	4.72034	3.88928
LOC_Os07g07610	AP13ITG52976_s_at	AP13ISTG52976	17.8928	162.58	25.8349	100.514	9.08635	3.89062
LOC_Os07g07610	KanlowCTG46432_s_at	KanlCTG46432	23.9228	140.083	25.4743	88.9596	5.85564	3.49213
LOC_Os07g07410	AP13ITG35561RC_s_at	AP13ISTG35561-RC	34.3042	123.652	27.4819	91.215	3.60457	3.3191
LOC_Os07g07300	AP13ITG37970_s_at	AP13ISTG37970	28.4436	264.108	21.4844	144.612	9.28531	6.73105
LOC_Os07g07270	AP13CTG22856_s_at	AP13CTG22856	63.3688	702.182	93.7578	616.572	11.0809	6.57622
LOC_Os07g07260	AP13CTG12055_at	AP13CTG12055	10.8519	137.306	13.8539	119.661	12.6527	8.63735
LOC_Os07g06830	KanlowCTG05239_at	KanlCTG05239	39.1547	400.339	50.9584	179.046	10.2245	3.51358
LOC_Os07g04910	AP13ITG44799_s_at	AP13ISTG44799	230.72	694.848	52.4356	318.897	3.01165	6.08169
LOC_Os07g04240	AlamoSLT17416_at	AlamSGLT17416	68.1786	60.6432	66.7322	188.87	0.889476	2.83026
LOC_Os07g04150	AP13ITG74018_at	AP13ISTG74018	118.313	127.128	251.724	566.41	1.07451	2.25012
LOC_Os07g03770	AP13CTG15715_at	AP13CTG15715	955.632	1144.54	180.403	373.511	1.19768	2.07043
LOC_Os07g03270	AP13ITG56420_at	AP13ISTG56420	57.6632	121.13	28.2671	74.0352	2.10064	2.61913
LOC_Os07g02950	KanlowCTG43840_s_at	KanlCTG43840	97.1724	118.313	37.361	83.6599	1.21756	2.23923
LOC_Os07g02760	AP13ITG71796_at	AP13ISTG71796	9.10683	28.2031	8.46346	19.2292	3.09692	2.27203
LOC_Os07g02610	AlamoCTG10096_at	AlamCTG10096	71.2594	123.272	26.7009	59.3244	1.72991	2.22181
LOC_Os07g01720	AP13CTG22737_at	AP13CTG22737	45.6415	71.5218	11.2477	46.2102	1.56704	4.10842
LOC_Os07g01490	KanlowCTG43085_s_at	KanlCTG43085	323.613	427.01	52.5531	232.883	1.31951	4.43139
LOC_Os07g01480	AP13CTG22319_at	AP13CTG22319	77.9787	167.32	171.321	635.112	2.14571	3.70715
LOC_Os07g01070	KanlowCTG39359_at	KanlCTG39359	16.2821	15.5579	18.2644	174.714	0.955523	9.56585
LOC_Os06g51470	OTHSWCTG22712_at	OthsCTG22712	28.9448	45.434	23.9176	210.844	1.56968	8.81545
LOC_Os06g51450	OTHSWSLT32191_at	OthsSGLT32191	29.5569	58.4681	18.6677	45.5195	1.97815	2.4384
LOC_Os06g51150	KanlowCTG00385_s_at	KanlCTG00385	88.4045	102.507	28.0172	95.1214	1.15952	3.3951
LOC_Os06g50850	AP13CTG16236_at	AP13CTG16236	8.55936	43.6565	11.8676	37.4065	5.10044	3.15199
LOC_Os06g50390	AP13CTG32652_s_at	AP13CTG32652	32.8274	152.219	12.2101	68.8519	4.63693	5.63894
LOC_Os06g50290	KanlowSLT56355_at	KanlSGLT56355	9.81985	242.197	10.3748	97.7393	24.664	9.42085
LOC_Os06g50180	AP13CTG10751_s_at	AP13CTG10751	39.1006	45.0687	17.0821	56.6976	1.15264	3.31912
LOC_Os06g50080	AP13ITG62079_at	AP13ISTG62079	1845.76	4624.49	1795.68	4560.6	2.50546	2.53977
LOC_Os06g49990	KanlowCTG20639_s_at	KanlCTG20639	259.647	500.812	205.389	422.499	1.92882	2.05707
LOC_Os06g49990	AP13CTG04781_s_at	AP13CTG04781	53.1152	75.7652	19.5753	89.9039	1.42643	4.59273
LOC_Os06g49510	KanlowCTG13005_s_at	KanlCTG13005	211.786	337.794	83.414	232.135	1.59498	2.78292
LOC_Os06g49100	KanlowCTG31511_at	KanlCTG31511	86.2416	296.141	124.195	290.13	3.43385	2.33608
LOC_Os06g48700	AP13CTG02362_at	AP13CTG02362	92.4314	165.135	71.8516	159.882	1.78657	2.22517
LOC_Os06g48200	KanlowCTG03884RC_at	KanlCTG03884-RC	986.413	2070.41	1999.02	6002.08	2.09893	3.00251
LOC_Os06g48180	KanlowCTG24057RC_s_at	KanlCTG24057-RC	1055.85	1265.14	39.4572	117.383	1.19822	2.97494
LOC_Os06g48180	AP13CTG44639_s_at	AP13CTG44639	283.082	276.361	14.122	31.724	0.976255	2.24643
LOC_Os06g48160	KanlowCTG38487_s_at	KanlCTG38487	82.9006	94.3257	1130.55	3115.13	1.13782	2.75542
LOC_Os06g48030	KanlowCTG30345_s_at	KanlCTG30345	12.3427	61.1897	12.1843	2168.1	4.95755	177.943
LOC_Os06g47910	AP13ITG60762_at	AP13ISTG60762	22.168	139.115	124.993	371.306	6.2755	2.97062
LOC_Os06g47890	AP13CTG06337_s_at	AP13CTG06337	1169.15	1888.21	433.534	1116.85	1.61503	2.57615
LOC_Os06g47600	AP13CTG24019RC_at	AP13CTG24019-RC	11.2574	10.1321	12.1158	48.9174	0.90004	4.03748
LOC_Os06g47530	AP13ITG62444_at	AP13ISTG62444	225.679	325.176	88.0347	222.947	1.44088	2.53249
LOC_Os06g47350	AlamoSLT16894_at	AlamSGLT16894	82.1153	180.706	32.1962	103.26	2.20064	3.20721
LOC_Os06g47300	AP13CTG03786_at	AP13CTG03786	104.458	525.106	70.4642	196.304	5.02694	2.78588
LOC_Os06g46500	AP13CTG07635_at	AP13CTG07635	29.1633	24.9905	76.521	335.662	0.856918	4.38654
LOC_Os06g45510	AlamoCTG08979_at	AlamCTG08979	123.025	498.047	108.907	451.162	4.04835	4.14265
LOC_Os06g45510	AlamoCTG06714_s_at	AlamCTG06714	99.4465	514.472	99.5109	461.717	5.17335	4.63987
LOC_Os06g45000	AP13ITG44524_s_at	AP13ISTG44524	444.396	450.448	344.925	732.177	1.01362	2.12271
LOC_Os06g44840	AP13CTG30169_at	AP13CTG30169	8.28963	132.433	8.87358	79.2929	15.9758	8.93584
LOC_Os06g43810	AP13CTG37783_s_at	AP13CTG37783	35.2903	72.6457	61.8333	137.803	2.05852	2.22862
LOC_Os06g43810	AP13CTG29796_x_at	AP13CTG29796	214.557	344.892	83.1418	195.436	1.60746	2.35064
LOC_Os06g43790	AlamoCTG12320_at	AlamCTG12320	30.5948	327.422	25.2739	200.858	10.7019	7.94725
LOC_Os06g43690	KanlowCTG26800_s_at	KanlCTG26800	17.1818	360.892	15.6976	322.569	21.0044	20.5489
LOC_Os06g43600	KanlowCTG05601_at	KanlCTG05601	235.262	250.046	1758.38	3861.85	1.06284	2.19625
LOC_Os06g42700	AP13ITG67855_at	AP13ISTG67855	25.4578	34.2029	19.06	38.1461	1.34352	2.00137
LOC_Os06g42560	AP13ITG69747_at	AP13ISTG69747	37.7427	55.9081	96.3381	445.733	1.4813	4.62675
LOC_Os06g41660	OTHSWCTG18828_at	OthsCTG18828	34.8432	148.07	33.6133	70.1173	4.24962	2.086
LOC_Os06g40040	OTHSWCTG15765_x_at	OthsCTG15765	113.679	1520.74	142.143	2218.59	13.3775	15.6081
LOC_Os06g39140	VS16ITG30428RC_at	VS16ISTG30428-RC	12.0605	80.7325	11.3949	82.4368	6.69397	7.23456
LOC_Os06g39090	AP13CTG51586_s_at	AP13CTG51586	16.7306	18.5848	17.6092	58.8748	1.11083	3.34341
LOC_Os06g38340	OTHSWCTG22507_at	OthsCTG22507	9.29506	8.87114	13.4248	81.7399	0.954393	6.08872
LOC_Os06g38210	AP13CTG17817_at	AP13CTG17817	37.1481	116.022	26.6295	760.076	3.12323	28.5426
LOC_Os06g38210	AP13ITG69504_s_at	AP13ISTG69504	1337.4	3743.41	1801.62	5063.95	2.79902	2.81078
LOC_Os06g38210	KanlowCTG46036_at	KanlCTG46036	41.541	278.873	73.0089	248.152	6.71319	3.39892
LOC_Os06g37640	AP13CTG07188_s_at	AP13CTG07188	20.343	82.3781	23.9106	92.4115	4.04945	3.86487
LOC_Os06g37330	AP13ITG63167_at	AP13ISTG63167	43.1125	14.0341	340.176	702.351	0.325523	2.06467
LOC_Os06g36800	AP13ITG47849_at	AP13ISTG47849	13.5492	383.794	11.3992	53.9739	28.3259	4.73486
LOC_Os06g36740	AP13CTG09936_s_at	AP13CTG09936	13.5022	287.517	11.6806	198.474	21.2941	16.9917
LOC_Os06g36740	AP13ITG49763_s_at	AP13ISTG49763	6.92976	27.285	7.97275	23.6464	3.93736	2.9659
LOC_Os06g36650	AP13CTG11682_x_at	AP13CTG11682	21.2105	51.63	53.43	188.929	2.43417	3.536
LOC_Os06g36650	AP13ITG47152_x_at	AP13ISTG47152	29.7754	33.3621	52.1859	155.178	1.12046	2.97357
LOC_Os06g36530	AP13CTG06803_at	AP13CTG06803	12.6653	24.4001	11.4741	67.0424	1.92654	5.84292
LOC_Os06g35814	AlamoCTG00904_at	AlamCTG00904	194.24	539.713	167.151	429.114	2.77859	2.56722
LOC_Os06g35530	AP13CTG03100_at	AP13CTG03100	17.6932	241.528	29.1073	351.277	13.6509	12.0683
LOC_Os06g34040	AP13CTG03156_at	AP13CTG03156	60.9703	148.578	58.7055	154.347	2.43689	2.62917
LOC_Os06g33970	AP13ITG41092_s_at	AP13ISTG41092	25.815	29.4573	43.2614	112.628	1.14109	2.60343
LOC_Os06g33970	AP13ITG41093_at	AP13ISTG41093	137.719	156.558	211.573	468.601	1.13679	2.21485
LOC_Os06g33340	AP13ITG74817_at	AP13ISTG74817	16.3938	193.858	15.2378	133.919	11.8251	8.78863
LOC_Os06g33330	AP13ITG57560_at	AP13ISTG57560	50.8995	295.208	66.1715	242.607	5.79982	3.66633
LOC_Os06g32860	AP13ITG72243_at	AP13ISTG72243	85.2312	270.655	86.5852	199.854	3.17554	2.30818
LOC_Os06g31210	KanlowCTG41132_at	KanlCTG41132	7.62184	7.62184	8.57748	32.2226	1	3.75665
LOC_Os06g30970	AP13ITG40191_s_at	AP13ISTG40191	70.4304	363.35	48.5029	124.512	5.159	2.5671
LOC_Os06g30810	KanlowSLT51809_at	KanlSGLT51809	15.6077	42.9118	16.6423	40.5831	2.74939	2.43855
LOC_Os06g30750	AP13CTG17697_at	AP13CTG17697	14.7828	77.5182	12.2159	41.2838	5.24381	3.37951
LOC_Os06g30400	AP13ITG77692_at	AP13ISTG77692	84.0284	85.1667	54.9495	117.462	1.01355	2.13763
LOC_Os06g29470	AP13ITG65939_at	AP13ISTG65939	12.279	13.4117	13.2286	40.7723	1.09225	3.08213
LOC_Os06g26234	KanlowCTG20834_at	KanlCTG20834	6.69124	23.8809	6.56056	44.7686	3.56897	6.8239
LOC_Os06g26234	AP13CTG16826_at	AP13CTG16826	9.14804	80.4254	8.49167	110.279	8.79154	12.9867
LOC_Os06g23504	OTHSWCTG13184_at	OthsCTG13184	20.3229	153.9	18.4866	85.4464	7.57275	4.62206
LOC_Os06g23350	AP13ITG61068_s_at	AP13ISTG61068	727.573	2218.27	73.8078	206.143	3.04886	2.79297
LOC_Os06g22300	AP13CTG22809_at	AP13CTG22809	241.366	541.245	40.3168	151.225	2.24243	3.75092
LOC_Os06g22030	AP13ITG36271_s_at	AP13ISTG36271	34.807	157.05	21.4254	125.203	4.51201	5.84368
LOC_Os06g20370	AlamoCTG13755_at	AlamCTG13755	32.8301	64.4467	39.766	127.165	1.96304	3.19783
LOC_Os06g19630	AP13CTG29274_at	AP13CTG29274	18.0533	75.0614	15.4689	65.571	4.15777	4.23888
LOC_Os06g19630	AP13CTG29274_s_at	AP13CTG29274	14.8343	21.503	8.09182	16.3954	1.44954	2.02617
LOC_Os06g19480	AP13CTG29657_at	AP13CTG29657	7.58665	28.3491	7.18855	23.4614	3.73671	3.26372
LOC_Os06g19470	AP13ITG46653_s_at	AP13ISTG46653	12.3384	187.249	16.8606	136.733	15.1762	8.10962
LOC_Os06g19070	KanlowCTG46429_at	KanlCTG46429	15.0454	17.0568	30.3541	67.8942	1.13369	2.23674
LOC_Os06g19070	AP13ITG43482_s_at	AP13ISTG43482	23.4456	19.0935	263.602	606.8	0.814373	2.30196
LOC_Os06g16420	AP13CTG29955_at	AP13CTG29955	79.4539	51.6078	8.75179	20.4914	0.649531	2.3414
LOC_Os06g15990	KanlowCTG39117_at	KanlCTG39117	57.0838	25.6958	29.6976	1082.41	0.450143	36.4478
LOC_Os06g14740	KanlowCTG28447_at	KanlCTG28447	14.0687	8.65063	9.4402	165.616	0.614886	17.5437
LOC_Os06g14620	AP13CTG10797_at	AP13CTG10797	86.9917	220.557	166.22	914.262	2.53538	5.50032
LOC_Os06g14550	AP13ITG63906_at	AP13ISTG63906	125.414	208.66	119.33	274.374	1.66377	2.29928
LOC_Os06g14510	KanlowCTG38905_at	KanlCTG38905	43.7497	32.5327	37.5	143.044	0.74361	3.8145
LOC_Os06g14450	AP13CTG06557_at	AP13CTG06557	7.92191	174.857	7.0623	86.7973	22.0726	12.2902
LOC_Os06g14280	AP13CTG15896_at	AP13CTG15896	58.1943	64.1246	145.765	318.094	1.10191	2.18224
LOC_Os06g13990	AP13ITG60559_at	AP13ISTG60559	9.57398	38.1653	16.4903	35.9724	3.98636	2.18142
LOC_Os06g13990	AP13ITG60559_s_at	AP13ISTG60559	59.5508	181.736	37.5316	105.582	3.05179	2.81314
LOC_Os06g13720	AP13CTG07616_s_at	AP13CTG07616	907.031	1357.24	49.2576	109.664	1.49636	2.22634
LOC_Os06g13680	AlamoCTG00857_s_at	AlamCTG00857	4824.11	12505.8	3127.66	6987.47	2.59236	2.23409
LOC_Os06g13650	AP13CTG01080_at	AP13CTG01080	26.7389	105.162	23.0629	65.1285	3.93291	2.82395
LOC_Os06g13250	AP13CTG16750_s_at	AP13CTG16750	19.7868	474.595	27.8078	373.619	23.9855	13.4357
LOC_Os06g12220	AP13CTG11705_s_at	AP13CTG11705	44.3604	484.114	45.0502	424.965	10.9132	9.43313
LOC_Os06g12150	OTHSWCTG18884_s_at	OthsCTG18884	22.7897	122.833	37.667	227.608	5.38984	6.04264
LOC_Os06g11290	OTHSWCTG12766_at	OthsCTG12766	20.8543	23.67	173.65	389.766	1.13501	2.24455
LOC_Os06g11210	AP13ITG43634_s_at	AP13ISTG43634	196.135	114.184	1128.46	2611.3	0.582171	2.31404
LOC_Os06g11210	AP13CTG24090_at	AP13CTG24090	80.2177	63.0977	371.737	778.304	0.786581	2.09369
LOC_Os06g11210	AP13CTG29913_at	AP13CTG29913	96.6848	67.1835	933.786	2135.79	0.694871	2.28724
LOC_Os06g10560	AP13CTG06905_s_at	AP13CTG06905	29.5479	325.598	19.9498	318.622	11.0193	15.9712
LOC_Os06g09930	AP13CTG04302_at	AP13CTG04302	217.884	444.631	160.913	328.461	2.04067	2.04123
LOC_Os06g09840	AP13CTG16756_s_at	AP13CTG16756	154.358	369.655	126.432	308.434	2.39478	2.43953
LOC_Os06g09280	AP13CTG37097_s_at	AP13CTG37097	73.5326	213.041	89.6842	233.269	2.89723	2.601
LOC_Os06g08860	AP13ITG34487_x_at	AP13ISTG34487	20.3225	258.571	18.7875	43.4155	12.7233	2.31088
LOC_Os06g08014	AP13ITG74182_at	AP13ISTG74182	80.3829	472.843	72.0193	1542.3	5.88238	21.4151
LOC_Os06g07630	AP13.12937.m00003_s_at	AP13_model_12937.m00003	47.67	118.212	40.4924	152.755	2.4798	3.77244
LOC_Os06g07580	AP13ITG55537_at	AP13ISTG55537	46.5271	81.0162	63.8046	165.135	1.74127	2.58814
LOC_Os06g07580	OTHSWCTG12944_at	OthsCTG12944	21.5557	14.1903	17.05	111.973	0.658305	6.56732
LOC_Os06g07540	AP13CTG01802_s_at	AP13CTG01802	809.593	2836.98	264.437	1012.84	3.5042	3.83017
LOC_Os06g06550	AP13ITG70619_at	AP13ISTG70619	7.94242	6.14262	57.0603	125.365	0.773394	2.19707
LOC_Os06g06550	AP13ITG68694_at	AP13ISTG68694	37.7119	22.3511	77.9272	186.944	0.59268	2.39896
LOC_Os06g06410	AP13CTG12182_at	AP13CTG12182	166.896	367.525	135.017	363.402	2.20212	2.69152
LOC_Os06g05980	OTHSWSLT24946_at	OthsSGLT24946	5.39382	7.931	6.17955	21.5563	1.47039	3.48832
LOC_Os06g05740	AP13CTG15684_at	AP13CTG15684	6.58652	187.853	11.7062	124.07	28.5209	10.5986
LOC_Os06g05700	AlamoCTG01908_s_at	AlamCTG01908	9.41909	106.914	11.3674	106.902	11.3508	9.40423
LOC_Os06g05700	KanlowSLT48982_s_at	KanlSGLT48982	53.6992	82.5389	53.647	122.892	1.53706	2.29075
LOC_Os06g05580	KanlowCTG40737_s_at	KanlCTG40737	23.7524	148.07	20.6775	80.5184	6.23392	3.894
LOC_Os06g05520	KanlowCTG46647_s_at	KanlCTG46647	134.377	2988.95	49.5117	870.961	22.2431	17.591
LOC_Os06g05520	AP13CTG08929_s_at	AP13CTG08929	23.4792	408.108	16.9108	134.87	17.3817	7.97538
LOC_Os06g05520	AP13CTG05146_s_at	AP13CTG05146	184.238	338.606	61.3426	138.194	1.83787	2.25283
LOC_Os06g05180	OTHSWCTG04771_at	OthsCTG04771	5.82483	38.9	6.18222	53.4919	6.6783	8.65253
LOC_Os06g05180	AlamoCTG05848_at	AlamCTG05848	21.4006	18.7114	19.5462	44.5097	0.874343	2.27715
LOC_Os06g04910	AP13CTG03415_at	AP13CTG03415	8.94603	22.3967	8.13654	22.318	2.50354	2.74294
LOC_Os06g04680	AP13ITG41143RC_at	AP13ISTG41143-RC	138.378	333.152	87.0752	193.76	2.40754	2.2252
LOC_Os06g04610	AP13CTG11179_at	AP13CTG11179	58.6971	119.965	38.7256	85.3357	2.04379	2.2036
LOC_Os06g04510	KanlowCTG19450_s_at	KanlCTG19450	22.9879	121.416	12.7466	648.083	5.28174	50.8434
LOC_Os06g04460	AP13CTG07997_at	AP13CTG07997	202.27	450.405	81.2888	198.787	2.22675	2.44544
LOC_Os06g04250	AP13ITG76899_at	AP13ISTG76899	176.899	219.139	515.673	1116.69	1.23878	2.16549
LOC_Os06g04230	AP13ITG61218_s_at	AP13ISTG61218	46.864	103.998	106.894	352.985	2.21914	3.3022
LOC_Os06g04230	AP13CTG58900_at	AP13CTG58900	6.36444	11.687	8.42694	17.8976	1.83629	2.12386
LOC_Os06g04230	VS16ITG29462_x_at	VS16ISTG29462	22.7152	39.8951	44.4098	108.996	1.75631	2.45431
LOC_Os06g04230	KanlowCTG26437_s_at	KanlCTG26437	88.0767	145.618	142.148	348.599	1.65331	2.45237
LOC_Os06g03910	AP13CTG20115_s_at	AP13CTG20115	8.66029	44.215	5.97465	23.9725	5.10549	4.01237
LOC_Os06g03770	AP13CTG10742_at	AP13CTG10742	269.675	380.184	335.751	732.915	1.40979	2.18291
LOC_Os06g03690	AlamoCTG06875_at	AlamCTG06875	259.125	1124.62	130.185	281.194	4.34006	2.15997
LOC_Os06g03670	AP13ITG56043_at	AP13ISTG56043	15.5658	26.3333	15.726	35.3978	1.69174	2.25091
LOC_Os06g02900	KanlowCTG02066_at	KanlCTG02066	23.4456	234.788	22.5759	45.7896	10.0142	2.02826
LOC_Os06g02810	AP13CTG72108_at	AP13CTG72108	30.8698	175.193	31.3603	87.3572	5.67523	2.7856
LOC_Os06g02810	KanlowCTG16424_at	KanlCTG16424	16.4534	466.602	17.2149	38.2384	28.359	2.22123
LOC_Os06g02510	OTHSWSLT25386_at	OthsSGLT25386	66.497	52.5808	62.6844	165.135	0.790725	2.63439
LOC_Os06g02470	AP13CTG06200_at	AP13CTG06200	24.28	414.266	25.0633	775.411	17.062	30.9382
LOC_Os06g02160	AP13CTG18394_at	AP13CTG18394	11.9173	40.647	12.269	27.1121	3.41076	2.2098
LOC_Os06g01790	AP13ITG66270_at	AP13ISTG66270	79.8951	93.3823	71.4478	208.81	1.16881	2.92256
LOC_Os06g01690	AP13CTG17118_at	AP13CTG17118	211.022	340.217	202.983	407.324	1.61224	2.00669
LOC_Os06g01500	AP13ITG48275_at	AP13ISTG48275	12.1677	39.5868	9.96439	72.5827	3.25343	7.2842
LOC_Os06g01390	OTHSWCTG31199_s_at	OthsCTG31199	182.559	318.622	152.398	351.175	1.74531	2.30434
LOC_Os05g51700	AlamoSLT18394_at	AlamSGLT18394	12.5226	13.654	22.6974	59.4035	1.09034	2.61719
LOC_Os05g51300	AP13CTG29561_at	AP13CTG29561	17.4948	50.9098	27.7222	57.283	2.91	2.06632
LOC_Os05g51140	AlamoCTG04569_s_at	AlamCTG04569	23.932	52.0291	22.3946	110.727	2.17404	4.94438
LOC_Os05g49890	KanlowCTG21281_s_at	KanlCTG21281	79.1053	105.43	61.446	126.805	1.33278	2.06368
LOC_Os05g49770	KanlowCTG14978_s_at	KanlCTG14978	11.7907	75.6126	9.75202	30.2768	6.4129	3.10466
LOC_Os05g49380	AP13CTG19451_at	AP13CTG19451	16.5237	21.0389	16.1697	89.9099	1.27325	5.56041
LOC_Os05g49300	AlamoSLT18223_at	AlamSGLT18223	31.3482	25.9381	20.5748	88.647	0.827419	4.30853
LOC_Os05g49030	KanlowCTG35882_at	KanlCTG35882	26.98	18.3342	21.304	747.131	0.679547	35.07
LOC_Os05g48960	KanlowCTG07556_at	KanlCTG07556	18.4431	558.343	11.9936	1351.31	30.2738	112.669
LOC_Os05g48650	AP13ITG69067_at	AP13ISTG69067	16.2806	25.5899	17.5086	36.0572	1.57181	2.0594
LOC_Os05g48320	OTHSWCTG14662_at	OthsCTG14662	80.7286	51.2993	43.1506	2227.56	0.635453	51.6229
LOC_Os05g48040	AP13ITG70800_s_at	AP13ISTG70800	16.6987	66.106	36.9358	77.9466	3.95876	2.11033
LOC_Os05g48040	AP13ITG46015_at	AP13ISTG46015	9.32631	16.122	23.6738	50.0905	1.72866	2.11586
LOC_Os05g46480	AlamoCTG09729_at	AlamCTG09729	138.622	371.038	149.806	309.429	2.67663	2.06553
LOC_Os05g46460	AlamoCTG11948_at	AlamCTG11948	40.008	65.8589	13.9414	27.9118	1.64614	2.00208
LOC_Os05g45410	AP13CTG12490_at	AP13CTG12490	47.6189	43.0555	66.3707	135.996	0.904168	2.04903
LOC_Os05g45020	KanlowCTG05535_at	KanlCTG05535	8.95204	11.5922	29.6686	101.921	1.29492	3.43531
LOC_Os05g44922	OTHSWCTG35483_s_at	OthsCTG35483	25.2013	1904.53	21.5172	776.961	75.5726	36.1088
LOC_Os05g44770	AP13ITG41526_at	AP13ISTG41526	589.278	755.116	155.29	811.933	1.28142	5.22851
LOC_Os05g44740	KanlowCTG18432_s_at	KanlCTG18432	14.9804	197.784	22.7913	89.2722	13.2028	3.91695
LOC_Os05g44130	AP13CTG54824_at	AP13CTG54824	225.699	2427.2	159.919	360.84	10.7541	2.25639
LOC_Os05g42190	AP13ITG71487_at	AP13ISTG71487	16.1303	17.4818	15.6741	57.8797	1.08379	3.69269
LOC_Os05g42060	AP13ITG53575_x_at	AP13ISTG53575	7.01891	6.49818	7.26085	31.2377	0.92581	4.30221
LOC_Os05g42060	KanlowCTG46267_s_at	KanlCTG46267	16.9254	24.6407	36.033	192.69	1.45584	5.3476
LOC_Os05g40820	OTHSWCTG17883_at	OthsCTG17883	42.6679	652.967	19.9752	197.414	15.3035	9.88293
LOC_Os05g40820	OTHSWCTG12853_at	OthsCTG12853	33.1285	29.0971	25.167	378.008	0.878312	15.02
LOC_Os05g40410	AP13CTG13940_at	AP13CTG13940	32.8301	112.338	35.7829	71.8275	3.42178	2.00731
LOC_Os05g39990	AP13ITG71663_at	AP13ISTG71663	11.4436	10.1686	117.377	726.63	0.888587	6.19056
LOC_Os05g39960	KanlowCTG03544RC_s_at	KanlCTG03544-RC	420.949	2069.72	675.035	10861.6	4.91678	16.0904
LOC_Os05g39770	KanlowCTG41784_s_at	KanlCTG41784	275.805	752.436	61.9509	186.113	2.72815	3.0042
LOC_Os05g39730	AP13CTG08046_at	AP13CTG08046	121.938	249	92.7462	210.121	2.04202	2.26555
LOC_Os05g39390	AP13CTG15653RC_at	AP13CTG15653-RC	60.3995	90.1971	49.7803	135.415	1.49334	2.72026
LOC_Os05g39320	KanlowCTG39266_at	KanlCTG39266	17.1818	18.0863	17.8624	517.876	1.05265	28.9925
LOC_Os05g39310	AP13CTG21588_at	AP13CTG21588	939.288	1986.07	2098.41	5063.95	2.11444	2.41324
LOC_Os05g34770	AP13CTG10427_at	AP13CTG10427	616.578	607.063	425.486	980.211	0.984568	2.30374
LOC_Os05g34680	AP13CTG09224_at	AP13CTG09224	91.8343	166.201	44.1412	101.244	1.80979	2.29364
LOC_Os05g34110	KanlowCTG06744_at	KanlCTG06744	121.79	306.915	59.8167	125.059	2.52003	2.0907
LOC_Os05g33960	AP13ITG66742_at	AP13ISTG66742	430.911	1979	114.962	268.07	4.59259	2.33182
LOC_Os05g33110	AP13ITG58554_at	AP13ISTG58554	41.5011	51.8569	186.108	592.281	1.24953	3.18245
LOC_Os05g33110	AP13ITG62754_s_at	AP13ISTG62754	93.3823	167.767	105.969	283.558	1.79656	2.67586
LOC_Os05g32530	AP13CTG05695_at	AP13CTG05695	15.7934	34.9168	13.2847	40.834	2.21085	3.07375
LOC_Os05g32350	AP13CTG18839_at	AP13CTG18839	35.2491	26.5559	76.4185	173.662	0.753378	2.27251
LOC_Os05g30790	OTHSWCTG08610_at	OthsCTG08610	8.23756	31.3503	6.45125	52.9084	3.80578	8.20126
LOC_Os05g30720	AlamoCTG06210_at	AlamCTG06210	10.3158	41.5191	8.90743	20.1919	4.02481	2.26686
LOC_Os05g30410	AP13CTG02589_s_at	AP13CTG02589	282.952	364.872	111.816	234.031	1.28952	2.093
LOC_Os05g30280	AlamoCTG03865_s_at	AlamCTG03865	56.4196	168.678	22.9984	113.816	2.9897	4.94884
LOC_Os05g29060	AlamoCTG12828_at	AlamCTG12828	19.9569	81.3901	15.4999	43.428	4.07829	2.80182
LOC_Os05g28750	OTHSWCTG16270_at	OthsCTG16270	24.1921	21.8587	26.1955	53.1602	0.903549	2.02936
LOC_Os05g26120	KanlowCTG43934_s_at	KanlCTG43934	158.698	335.59	113.018	236.399	2.11465	2.09169
LOC_Os05g25950	AP13ITG55752_at	AP13ISTG55752	28.2798	170.732	29.2928	128.249	6.03724	4.37818
LOC_Os05g25920	AP13ITG61085_at	AP13ISTG61085	44.1962	108.087	87.1246	272.477	2.44562	3.12744
LOC_Os05g25800	OTHSWCTG13930_s_at	OthsCTG13930	26.3574	524.568	23.4276	241.354	19.9021	10.3021
LOC_Os05g24970	AlamoCTG08512_x_at	AlamCTG08512	95.4572	194.054	134.08	347.591	2.03289	2.59242
LOC_Os05g24970	AP13ITG65320_x_at	AP13ISTG65320	44.0184	222.39	142.269	411.693	5.05221	2.89377
LOC_Os05g23720	OTHSWCTG15750_at	OthsCTG15750	114.25	63.8096	55.1393	3603.24	0.558509	65.3479
LOC_Os05g23250	KanlowCTG45182_at	KanlCTG45182	14.8813	82.8716	9.47542	32.0769	5.56886	3.38528
LOC_Os05g22930	AP13CTG23051_s_at	AP13CTG23051	17.9114	18.3831	25.8916	58.2916	1.02634	2.25137
LOC_Os05g22260	AlamoCTG13796_at	AlamCTG13796	27.3499	49.6002	19.6093	126.951	1.81354	6.47402
LOC_Os05g21180	KanlowCTG08563_s_at	KanlCTG08563	72.6457	74.4838	33.3077	70.549	1.0253	2.1181
LOC_Os05g19670	OTHSWCTG19279_at	OthsCTG19279	16.6081	17.7301	14.861	96.2569	1.06755	6.47713
LOC_Os05g19050	AP13ITG68514_at	AP13ISTG68514	4.90231	10.0652	4.67248	19.7868	2.05316	4.23474
LOC_Os05g19050	AP13ITG68514_s_at	AP13ISTG68514	42.1594	77.5443	42.1488	85.2832	1.83931	2.02338
LOC_Os05g16640	AP13CTG09861_at	AP13CTG09861	21.5563	66.5768	30.6795	354.128	3.08852	11.5428
LOC_Os05g15210	KanlowCTG41021_at	KanlCTG41021	36.6578	102.125	47.6429	119.176	2.7859	2.50144
LOC_Os05g14320	KanlowSLT48227_s_at	KanlSGLT48227	8.1499	41.0996	8.54499	24.0839	5.04296	2.81849
LOC_Os05g13330	AP13CTG00199_at	AP13CTG00199	213.259	256.006	110.663	300.599	1.20045	2.71634
LOC_Os05g12260	AP13CTG08207_at	AP13CTG08207	2878.03	6865.16	1160.77	2778.39	2.38537	2.39358
LOC_Os05g11910	OTHSWCTG10499_at	OthsCTG10499	26.9093	20.6758	87.7292	199.207	0.768351	2.27071
LOC_Os05g10630	AP13CTG06273_at	AP13CTG06273	119.93	255.116	119.661	245.147	2.12721	2.04868
LOC_Os05g09020	AP13ITG62474_at	AP13ISTG62474	98.0674	89.9903	184.238	567.117	0.917637	3.07818
LOC_Os05g08770	KanlowCTG20276_at	KanlCTG20276	22.0219	16.939	41.1402	141.602	0.769188	3.44195
LOC_Os05g08670	AP13CTG12515_s_at	AP13CTG12515	316.497	1140.48	38.7591	315.362	3.60344	8.13647
LOC_Os05g08480	KanlowCTG38167_at	KanlCTG38167	31.0995	141.098	28.4539	314.13	4.53699	11.04
LOC_Os05g08480	AP13ITG64615_at	AP13ISTG64615	444.503	1532.05	169.303	615.33	3.44666	3.63449
LOC_Os05g08480	AP13ITG64615_s_at	AP13ISTG64615	564.663	2159.47	195.108	817.502	3.82436	4.19001
LOC_Os05g08480	VS16ITG06229_at	VS16ISTG06229	26.9511	33.8278	25.4973	83.6811	1.25515	3.28195
LOC_Os05g08360	OTHSWCTG14845_at	OthsCTG14845	59.2689	57.68	46.3168	127.719	0.973193	2.75751
LOC_Os05g07632	AP13CTG16506_s_at	AP13CTG16506	41.4358	399.086	27.554	98.4758	9.63142	3.57392
LOC_Os05g07090	KanlowCTG22600_s_at	KanlCTG22600	6.75328	56.8126	6.37152	43.1738	8.41259	6.77606
LOC_Os05g06460	AP13CTG10579_at	AP13CTG10579	162.208	337.802	169.484	382.718	2.08253	2.25813
LOC_Os05g06310	KanlowCTG32857_at	KanlCTG32857	58.286	50.2146	57.0271	1136.23	0.86152	19.9243
LOC_Os05g06280	AP13CTG29093_s_at	AP13CTG29093	46.3934	162.266	17.5233	49.2225	3.49761	2.80898
LOC_Os05g06130	AlamoCTG13102_at	AlamCTG13102	22.8871	34.3264	30.3466	61.8437	1.49981	2.03791
LOC_Os05g05680	AP13ITG42532_at	AP13ISTG42532	218.532	41.4984	154.143	398.089	0.189897	2.5826
LOC_Os05g05680	AP13CTG58939_at	AP13CTG58939	16.6124	19.7934	17.9474	42.5565	1.19148	2.37118
LOC_Os05g05680	AP13ITG42531_at	AP13ISTG42531	18.1944	14.8841	16.1698	53.9739	0.818059	3.33794
LOC_Os05g05620	AP13ITG66135_at	AP13ISTG66135	19.9492	14.9865	15.7801	36.2052	0.751232	2.29436
LOC_Os05g04490	AP13ITG59708_at	AP13ISTG59708	10.4614	10.3637	16.4096	36.308	0.990659	2.21262
LOC_Os05g04410	AP13ITG67091_at	AP13ISTG67091	16.2962	9.28042	21.5297	47.3212	0.569483	2.19795
LOC_Os05g04410	AP13ITG67090_at	AP13ISTG67090	15.3497	10.5624	31.7012	165.286	0.688118	5.21387
LOC_Os05g04340	VS16ITG03585_s_at	VS16ISTG03585	25.6367	59.6652	19.4313	56.5419	2.32734	2.90983
LOC_Os05g04170	AP13CTG02867_s_at	AP13CTG02867	5.85582	6.38735	6.71515	136.779	1.09077	20.3687
LOC_Os05g03910	KanlowCTG14843_at	KanlCTG14843	10.6707	17.9483	8.76466	17.7136	1.68201	2.02102
LOC_Os05g03080	AlamoCTG02568_s_at	AlamCTG02568	54.6158	124.13	47.8455	97.0431	2.27278	2.02826
LOC_Os05g02750	AP13CTG31102_at	AP13CTG31102	56.0568	401.746	17.3882	81.6973	7.16676	4.69844
LOC_Os05g01970	AP13CTG10306_at	AP13CTG10306	10.1903	11.9599	23.1079	57.092	1.17366	2.47067
LOC_Os05g01910	AP13CTG28477_s_at	AP13CTG28477	12.5442	1652	9.54812	852.299	131.694	89.2636
LOC_Os05g01750	AP13CTG10222_at	AP13CTG10222	7.22404	16.1877	10.1842	20.8935	2.24082	2.05157
LOC_Os05g01680	AP13CTG27921_at	AP13CTG27921	19.0935	14.3872	28.7572	59.5426	0.753514	2.07053
LOC_Os04g59160	KanlowCTG16117_s_at	KanlCTG16117	456.999	195.366	2078.39	5073.68	0.427497	2.44117
LOC_Os04g59150	AP13ITG76907_at	AP13ISTG76907	76.3739	73.1212	697.031	1618.35	0.95741	2.32178
LOC_Os04g59000	AP13CTG10240_s_at	AP13CTG10240	62.9039	91.7753	37.0363	79.0711	1.45898	2.13496
LOC_Os04g58810	KanlowCTG27766_s_at	KanlCTG27766	102.303	365.819	119.532	348.967	3.57582	2.91946
LOC_Os04g58640	AP13CTG08888_at	AP13CTG08888	424.965	796.829	560.228	1382.88	1.87505	2.46843
LOC_Os04g57660	AP13ITG76405_at	AP13ISTG76405	26.0146	112.205	21.7899	195.741	4.31316	8.98313
LOC_Os04g57660	AlamoCTG08413_s_at	AlamCTG08413	22.4447	30.9592	11.7212	36.9914	1.37935	3.15593
LOC_Os04g57560	AP13ITG48602_at	AP13ISTG48602	30.722	152.837	36.9358	117.829	4.97484	3.19011
LOC_Os04g57300	AlamoCTG03185_at	AlamCTG03185	23.2725	590.264	10.6477	339.311	25.3632	31.867
LOC_Os04g57060	AP13CTG13042_at	AP13CTG13042	15.7842	63.9492	17.1896	45.1007	4.05147	2.62372
LOC_Os04g56700	AP13CTG07694_at	AP13CTG07694	5.1437	6.92254	14.2948	30.191	1.34583	2.11203
LOC_Os04g55970	AP13CTG08331_at	AP13CTG08331	447.723	517.354	131.718	329.121	1.15552	2.49868
LOC_Os04g55930	KanlowCTG08747_s_at	KanlCTG08747	9.59628	963.944	13.3897	1530.73	100.45	114.321
LOC_Os04g55720	KanlowCTG00267_at	KanlCTG00267	70.3613	73.2628	57.4572	171.933	1.04124	2.99237
LOC_Os04g55560	AP13CTG29523_at	AP13CTG29523	94.2783	243.881	10.6663	43.1156	2.58682	4.04224
LOC_Os04g55070	AP13ITG55664_at	AP13ISTG55664	128.723	554.646	23.7113	118.25	4.30884	4.98709
LOC_Os04g55060	AP13ITG37049_at	AP13ISTG37049	19.4346	54.761	23.7575	58.3112	2.81771	2.45443
LOC_Os04g54759	AlamoCTG02711_at	AlamCTG02711	85.3316	576.085	56.452	1443.85	6.75113	25.5765
LOC_Os04g54350	KanlowCTG13439_at	KanlCTG13439	36.2765	96.6708	58.286	127.558	2.66484	2.18848
LOC_Os04g54280	AP13.12067.m00015_s_at	AP13_model_12067.m00015	247.35	1689.31	293.192	1120.99	6.82964	3.82339
LOC_Os04g54280	AP13ITG60903_at	AP13ISTG60903	6.50364	62.0439	6.29493	57.4974	9.53987	9.13393
LOC_Os04g54280	AP13ITG60359_s_at	AP13ISTG60359	153.884	809.022	181.183	621.158	5.25734	3.42834
LOC_Os04g54130	AP13CTG15736_s_at	AP13CTG15736	189.625	767.202	54.7375	513.929	4.0459	9.38897
LOC_Os04g53490	AP13CTG07811_at	AP13CTG07811	58.4852	533.049	141.541	427.575	9.11426	3.02085
LOC_Os04g53360	AlamoCTG04647_s_at	AlamCTG04647	51.6263	238.787	50.04	151.182	4.62529	3.02122
LOC_Os04g52940	AP13CTG06432_s_at	AP13CTG06432	19.6093	269.044	87.7818	287.644	13.7202	3.2768
LOC_Os04g52690	AlamoCTG06401_s_at	AlamCTG06401	267.992	1568.78	230.531	721.681	5.85381	3.13051
LOC_Os04g52650	AlamoCTG07292_at	AlamCTG07292	19.5144	72.2889	22.318	56.5442	3.70439	2.53356
LOC_Os04g52361	KanlowCTG20267_s_at	KanlCTG20267	24.7775	768.931	20.4737	670.74	31.0334	32.761
LOC_Os04g52361	KanlowCTG45731_s_at	KanlCTG45731	10.9194	152.251	12.0021	135.286	13.9432	11.2719
LOC_Os04g52361	KanlowCTG36155_at	KanlCTG36155	47.8536	32.1159	29.3528	1333.09	0.671129	45.416
LOC_Os04g52090	AP13CTG55346_s_at	AP13CTG55346	48.4644	149.175	207.218	515.759	3.07804	2.48896
LOC_Os04g52090	AP13CTG40910_x_at	AP13CTG40910	33.6531	566.137	122.833	1028.05	16.8228	8.36953
LOC_Os04g52090	AP13CTG21592_s_at	AP13CTG21592	12.8669	112.06	13.0573	246.426	8.70918	18.8727
LOC_Os04g52090	AP13CTG55346_at	AP13CTG55346	92.1056	167.376	177.298	371.431	1.81722	2.09495
LOC_Os04g51960	AP13ITG69466_at	AP13ISTG69466	186.18	283.082	68.2244	184.503	1.52048	2.70436
LOC_Os04g51610	AP13CTG13406_s_at	AP13CTG13406	60.9561	111.296	106.176	212.632	1.82584	2.00264
LOC_Os04g51490	AP13CTG30516_s_at	AP13CTG30516	64.6879	262.477	16.4647	89.1485	4.05759	5.41451
LOC_Os04g51490	AP13CTG29753_s_at	AP13CTG29753	7.16089	39.0433	6.54866	14.8133	5.4523	2.26203
LOC_Os04g51490	AlamoCTG02398_at	AlamCTG02398	25.1091	52.2176	10.0254	22.215	2.07963	2.21587
LOC_Os04g51460	KanlowCTG27715_at	KanlCTG27715	23.4185	43.1402	40.6861	129.644	1.84214	3.18645
LOC_Os04g51160	AP13ITG62983_at	AP13ISTG62983	36.9039	31.8895	40.2244	143.594	0.864122	3.56981
LOC_Os04g51160	AP13ITG69169_at	AP13ISTG69169	97.0938	57.4808	359.538	858.145	0.592013	2.3868
LOC_Os04g51150	AP13CTG27915RC_at	AP13CTG27915-RC	12.1041	24.4295	16.122	54.2034	2.01829	3.36207
LOC_Os04g50216	KanlowCTG14809_s_at	KanlCTG14809	47.6929	1117.34	24.6322	659.875	23.4277	26.7891
LOC_Os04g49790	KanlowCTG32187_at	KanlCTG32187	115.779	668.636	343.506	694.598	5.77511	2.02209
LOC_Os04g48840	AP13ITG39928_at	AP13ISTG39928	24.412	95.8213	29.7189	277.376	3.92518	9.33333
LOC_Os04g48490	AP13CTG27830_s_at	AP13CTG27830	40.8487	98.0909	155.521	325.489	2.40133	2.0929
LOC_Os04g48140	AP13ITG56082_at	AP13ISTG56082	25.9148	61.807	38.6192	88.9681	2.38501	2.30373
LOC_Os04g47780	AP13CTG12961_at	AP13CTG12961	12.9266	470.529	15.6189	87.7559	36.3999	5.61859
LOC_Os04g47770	AP13CTG08775_x_at	AP13CTG08775	28.7286	374.95	46.1495	414.736	13.0515	8.98678
LOC_Os04g47690	AP13CTG11157_at	AP13CTG11157	56.1243	1239.1	34.1882	397.745	22.0778	11.634
LOC_Os04g47310	AP13CTG22495_at	AP13CTG22495	108.061	864.695	53.4777	148.721	8.00192	2.78099
LOC_Os04g47250	AP13CTG23248_at	AP13CTG23248	33.5087	36.0281	63.4604	144.675	1.07519	2.27977
LOC_Os04g46820	KanlowCTG03023_at	KanlCTG03023	5.94509	6.00452	9.17765	99.9727	1.01	10.8931
LOC_Os04g46810	KanlowCTG02601_s_at	KanlCTG02601	59.9218	62.8999	550.736	1332.7	1.0497	2.41986
LOC_Os04g46740	AP13CTG20563_s_at	AP13CTG20563	9.07863	6.75738	64.7774	308.286	0.744317	4.75916
LOC_Os04g46370	OTHSWSLT36885_at	OthsSGLT36885	204.375	281.154	65.3463	195.479	1.37567	2.99142
LOC_Os04g45930	OTHSWCTG37813_s_at	OthsCTG37813	14.9414	71.9448	18.5388	38.4711	4.81512	2.07517
LOC_Os04g45910	AP13CTG12839_at	AP13CTG12839	7.81055	7.27428	6.54337	14.7287	0.931341	2.25093
LOC_Os04g45480	KanlowCTG28248_at	KanlCTG28248	9.0474	8.69722	8.8288	94.0274	0.961296	10.6501
LOC_Os04g45470	AP13CTG20064_at	AP13CTG20064	11.9599	1289.16	13.1233	207.318	107.79	15.7977
LOC_Os04g45090	AP13ITG69265_at	AP13ISTG69265	56.4481	59.525	86.5228	268.379	1.05451	3.10182
LOC_Os04g44980	AP13ITG39602_s_at	AP13ISTG39602	1801.53	3697.2	133.551	372.539	2.05225	2.78949
LOC_Os04g44870	AP13ITG45427_at	AP13ISTG45427	45.8877	31.3675	47.8363	112.307	0.683572	2.34774
LOC_Os04g43750	AP13.11916.m00003_at	AP13_model_11916.m00003	7.43052	487.938	6.21806	26.5623	65.6668	4.2718
LOC_Os04g43650	KanlowCTG21183_s_at	KanlCTG21183	168.945	831.504	789.844	2041.02	4.92175	2.58408
LOC_Os04g43650	OTHSWCTG32286_at	OthsCTG32286	7.78962	10.4147	10.3398	26.7389	1.337	2.58601
LOC_Os04g41580	AP13CTG12160_at	AP13CTG12160	73.2981	343.948	83.6242	314.084	4.69246	3.7559
LOC_Os04g41460	AP13CTG14907_s_at	AP13CTG14907	24.4761	28.4491	18.1979	187.403	1.16232	10.298
LOC_Os04g41450	AP13ITG68303_at	AP13ISTG68303	20.2541	129.787	18.3166	62.0711	6.40794	3.38879
LOC_Os04g41450	AP13ITG68303_s_at	AP13ISTG68303	16.445	131.31	12.8692	63.9997	7.98477	4.97309
LOC_Os04g41450	AP13CTG12710_s_at	AP13CTG12710	54.5699	96.1323	38.0087	78.0162	1.76163	2.05259
LOC_Os04g41300	AP13CTG15809_at	AP13CTG15809	21.1102	66.3143	21.5066	152.792	3.14133	7.10441
LOC_Os04g41150	OTHSWCTG01763_s_at	OthsCTG01763	45.609	129.986	43.4624	88.9809	2.85002	2.04731
LOC_Os04g40940	AP13ITG40953_at	AP13ISTG40953	8.75519	27.499	6.40917	73.7759	3.14088	11.511
LOC_Os04g40874	AP13CTG43823_s_at	AP13CTG43823	59.1394	197.433	73.2628	226.059	3.33843	3.08559
LOC_Os04g40850	AP13ITG42215_at	AP13ISTG42215	32.4498	80.6422	41.1496	176.492	2.48514	4.28905
LOC_Os04g40400	AP13CTG11997_at	AP13CTG11997	135.302	508.573	147.371	543.232	3.75881	3.68615
LOC_Os04g39880	AP13CTG00944_at	AP13CTG00944	8.60387	9.37499	9.95502	151.737	1.08963	15.2422
LOC_Os04g39880	KanlowCTG19698_s_at	KanlCTG19698	23.5238	29.1808	33.9471	78.5332	1.24048	2.3134
LOC_Os04g39444	AP13CTG18431_x_at	AP13CTG18431	360.788	376.381	619.55	2187.41	1.04322	3.53064
LOC_Os04g39110	AP13ITG62789_at	AP13ISTG62789	93.4452	363.092	144.288	1361.1	3.88561	9.43321
LOC_Os04g38610	AP13ITG43939_s_at	AP13ISTG43939	5.89835	5.29947	5.82073	40.5392	0.898467	6.96463
LOC_Os04g38530	AP13ITG74084_at	AP13ISTG74084	74.0352	131.611	63.8648	138.256	1.77769	2.16483
LOC_Os04g38290	OTHSWCTG07877_at	OthsCTG07877	81.3901	230.653	42.3731	121.331	2.83391	2.8634
LOC_Os04g38026	AP13CTG60488RC_s_at	AP13CTG60488-RC	449.696	558.026	87.0528	199.408	1.2409	2.29065
LOC_Os04g37760	AP13CTG22891_at	AP13CTG22891	21.259	21.265	17.4658	45.7281	1.00028	2.61814
LOC_Os04g37600	KanlowCTG19297_s_at	KanlCTG19297	58.3252	146.596	47.2192	109.652	2.51342	2.32218
LOC_Os04g36890	AlamoCTG03208_at	AlamCTG03208	14.4448	104.661	19.6303	137.502	7.24559	7.0046
LOC_Os04g36760	AP13CTG06764RC_at	AP13CTG06764-RC	272.485	689.85	447.594	930.729	2.5317	2.0794
LOC_Os04g36700	AP13CTG01752_s_at	AP13CTG01752	54.036	86.8248	37.2143	83.3414	1.60679	2.2395
LOC_Os04g36062	AP13CTG01745_s_at	AP13CTG01745	149.089	302.799	79.3584	231.25	2.03099	2.914
LOC_Os04g36000	AP13ITG43386_s_at	AP13ISTG43386	46.3687	167.231	60.1815	187.516	3.60656	3.11584
LOC_Os04g35940	AP13ITG37613_s_at	AP13ISTG37613	15.9082	64.9495	10.6716	31.5825	4.08277	2.95949
LOC_Os04g35940	KanlowCTG37130_at	KanlCTG37130	20.6508	108.777	15.6583	47.4909	5.26745	3.03296
LOC_Os04g35200	KanlowCTG13150_at	KanlCTG13150	6.79472	6.79741	6.21627	66.117	1.0004	10.6361
LOC_Os04g35080	AP13ITG48465_s_at	AP13ISTG48465	28.196	25.1944	45.4115	124.398	0.893545	2.73935
LOC_Os04g33940	VS16ITG05555_at	VS16ISTG05555	42.0986	145.013	50.1363	302.811	3.44459	6.03976
LOC_Os04g33830	VS16ITG02954_at	VS16ISTG02954	105.848	111.835	121.436	2906.38	1.05656	23.9334
LOC_Os04g33690	AP13CTG02827_at	AP13CTG02827	24.7616	41.2323	33.5161	81.3928	1.66517	2.42847
LOC_Os04g33390	AP13CTG27601_at	AP13CTG27601	146.99	133.919	226.791	457.285	0.911073	2.01633
LOC_Os04g33280	KanlowCTG40909_s_at	KanlCTG40909	14.3942	501.052	12.8654	309.85	34.8093	24.0839
LOC_Os04g33280	AP13CTG04329_at	AP13CTG04329	14.6385	44.5952	14.6719	32.1962	3.04643	2.19441
LOC_Os04g33280	KanlowSLT54685_at	KanlSGLT54685	14.1287	27.6659	13.6451	32.909	1.95813	2.41178
LOC_Os04g33030	AP13ITG57642RC_at	AP13ISTG57642-RC	35.8775	71.0739	33.724	110.663	1.98101	3.28145
LOC_Os04g32950	KanlowCTG01439_x_at	KanlCTG01439	1439.35	2817.72	1801.5	5818.63	1.95764	3.22988
LOC_Os04g32650	AP13CTG16804_s_at	AP13CTG16804	972.599	1925.3	673.74	1536.12	1.97954	2.27999
LOC_Os04g32090	KanlowCTG45691_at	KanlCTG45691	6.07467	6.63262	14.9056	42.9659	1.09185	2.88253
LOC_Os04g31700	OTHSWCTG23160_s_at	OthsCTG23160	48.2699	711.631	51.0988	722.464	14.7427	14.1386
LOC_Os04g31700	AP13CTG01937_at	AP13CTG01937	9.24616	12.8747	11.0054	48.4867	1.39243	4.40572
LOC_Os04g31000	AP13CTG16060_at	AP13CTG16060	87.6808	199.509	39.4323	150.797	2.2754	3.8242
LOC_Os04g31000	AP13CTG03631_at	AP13CTG03631	19.1601	52.5353	19.7556	59.1313	2.74191	2.99314
LOC_Os04g30730	AP13CTG17246_at	AP13CTG17246	1015.62	2848.62	1003.84	3561.18	2.80482	3.54757
LOC_Os04g28040	KanlowCTG20011_s_at	KanlCTG20011	19.8533	168.901	25.2289	567.934	8.50745	22.5113
LOC_Os04g28020	AP13CTG29698_x_at	AP13CTG29698	33.2453	140.083	38.1888	94.0725	4.21362	2.46335
LOC_Os04g28020	AP13CTG13317_x_at	AP13CTG13317	32.197	134.035	45.1166	111.158	4.16296	2.46378
LOC_Os04g28000	AP13ITG33453RC_s_at	AP13ISTG33453-RC	62.0528	103.25	53.5497	163.931	1.66391	3.0613
LOC_Os04g27960	KanlowCTG17344_s_at	KanlCTG17344	15.1173	61.1089	24.0769	144.529	4.04232	6.00281
LOC_Os04g27960	AP13CTG07912_at	AP13CTG07912	27.2869	39.4733	26.5484	93.488	1.4466	3.52141
LOC_Os04g27060	OTHSWCTG12067_s_at	OthsCTG12067	116.982	179.2	1428.25	2906.52	1.53186	2.03502
LOC_Os04g27020	AP13CTG15686_at	AP13CTG15686	8.29486	10.0228	12.2543	27.4516	1.20832	2.24016
LOC_Os04g26920	KanlowCTG33522_at	KanlCTG33522	6.7801	7.68591	7.18855	36.2851	1.1336	5.04763
LOC_Os04g26910	AP13ITG69560_at	AP13ISTG69560	21.1957	144.127	28.9445	471.269	6.79983	16.2818
LOC_Os04g26910	KanlowCTG39047_s_at	KanlCTG39047	24.0423	116.996	840.566	2288.42	4.86625	2.72248
LOC_Os04g26910	AP13CTG18751_at	AP13CTG18751	271.668	588.487	43.128	100.545	2.1662	2.33131
LOC_Os04g26910	KanlowCTG00436_at	KanlCTG00436	18.1889	22.6622	38.9299	84.1555	1.24594	2.16172
LOC_Os04g26910	AP13CTG07367_at	AP13CTG07367	159.753	131.144	304.188	626.127	0.820918	2.05836
LOC_Os04g24140	AP13ITG60585_at	AP13ISTG60585	148.344	451.357	77.3572	286.135	3.04263	3.69889
LOC_Os04g23890	AlamoCTG13130_at	AlamCTG13130	5.29851	31.2557	4.90781	14.0351	5.89896	2.85975
LOC_Os04g23890	VS16ITG18795_s_at	VS16ISTG18795	8.07411	256.785	7.39456	103.749	31.8035	14.0304
LOC_Os04g21950	AP13ITG72251_s_at	AP13ISTG72251	30.2824	45.9282	39.2763	116.259	1.51666	2.96003
LOC_Os04g21710	OTHSWCTG36533_at	OthsCTG36533	60.8196	158.142	34.5428	114.607	2.60018	3.31784
LOC_Os04g21580	KanlowCTG41034_at	KanlCTG41034	34.5583	129.824	26.1276	71.8068	3.75665	2.74831
LOC_Os04g20280	AP13CTG21988_s_at	AP13CTG21988	10.3746	85.8331	8.98878	119.633	8.27339	13.3092
LOC_Os04g14690	AP13CTG13969_s_at	AP13CTG13969	30.5904	476.406	313.477	1408.59	15.5737	4.49343
LOC_Os04g12970	KanlowCTG13849_at	KanlCTG13849	6.81909	6.05238	7.46588	28.8399	0.887565	3.86289
LOC_Os04g10160	AP13CTG20898_x_at	AP13CTG20898	273.505	47.9743	1299.25	2988.09	0.175405	2.29986
LOC_Os04g10000	VS16ITG29436_at	VS16ISTG29436	41.9366	26.0518	262.982	654.845	0.621218	2.49008
LOC_Os04g09800	AP13ITG76121_at	AP13ISTG76121	6.68472	8.12886	67.0288	141.779	1.21604	2.1152
LOC_Os04g09390	KanlowCTG27474_at	KanlCTG27474	67.24	61.6242	64.4699	751.413	0.916481	11.6553
LOC_Os04g09260	KanlowCTG39533_at	KanlCTG39533	8.7014	8.51247	10.3887	27.3679	0.978288	2.63439
LOC_Os04g08280	KanlowCTG27434_at	KanlCTG27434	6.63262	55.2865	6.81909	24.1982	8.33554	3.5486
LOC_Os04g08280	AP13ITG45342_s_at	AP13ISTG45342	33.3717	30.0127	35.2745	111.398	0.899346	3.15803
LOC_Os04g06790	KanlowCTG17686_s_at	KanlCTG17686	327.236	1418.39	107.658	285.079	4.33444	2.648
LOC_Os04g05050	AP13CTG14980_at	AP13CTG14980	85.6459	101.244	132.527	586.891	1.18213	4.42847
LOC_Os04g04320	AP13CTG06673_at	AP13CTG06673	52.173	271.903	64.6427	229.653	5.21157	3.55265
LOC_Os04g04020	KanlowCTG44250_at	KanlCTG44250	12.7599	2547.87	7.7008	548.867	199.678	71.274
LOC_Os04g02730	AP13CTG00368_at	AP13CTG00368	114.414	319.695	172.86	472.775	2.79419	2.73501
LOC_Os04g02670	AP13CTG27343_at	AP13CTG27343	13.579	55.3154	14.9802	39.4643	4.07359	2.63443
LOC_Os04g02500	AP13CTG09301_s_at	AP13CTG09301	37.4119	369.546	36.7619	277.57	9.87777	7.55049
LOC_Os04g02070	VS16ITG21786_at	VS16ISTG21786	12.0052	346.341	11.5171	245.133	28.8492	21.2843
LOC_Os04g01940	OTHSWCTG00372_s_at	OthsCTG00372	15.5423	15.511	14.9515	202.27	0.997986	13.5284
LOC_Os04g01600	KanlowCTG29298_at	KanlCTG29298	9.9179	9.3705	7.89157	31.7797	0.944807	4.02705
LOC_Os04g01480	AP13CTG07833_at	AP13CTG07833	16.6578	60.7937	12.3437	87.9204	3.64956	7.1227
LOC_Os04g01310	AP13CTG12938_at	AP13CTG12938	48.6708	64	95.3399	312.065	1.31496	3.27318
LOC_Os04g01280	AP13ITG55951_s_at	AP13ISTG55951	88.5109	143.517	114.698	275.805	1.62146	2.40461
LOC_Os04g01240	KanlowCTG36989_at	KanlCTG36989	33.156	108.04	27.9054	71.6959	3.25854	2.56924
LOC_Os04g01230	VS16ITG03934_at	VS16ISTG03934	27.9216	130.332	30.191	76.6681	4.66778	2.53943
LOC_Os03g63900	AP13ITG68142_at	AP13ISTG68142	8.36873	14.8767	6.19398	13.3643	1.77766	2.15763
LOC_Os03g63730	AP13ITG34807_s_at	AP13ISTG34807	7.6743	11.4353	7.23612	15.2719	1.49008	2.11051
LOC_Os03g63554	OTHSWCTG09603_s_at	OthsCTG09603	10.8921	23.3512	11.5922	23.2775	2.14386	2.00804
LOC_Os03g62910	AlamoCTG05884_s_at	AlamCTG05884	89.5783	265.962	60.1425	267.185	2.96905	4.44254
LOC_Os03g62910	AP13CTG13440_s_at	AP13CTG13440	48.5795	501.605	49.2556	267.647	10.3255	5.43384
LOC_Os03g62910	AlamoCTG10210_s_at	AlamCTG10210	38.0693	101.299	32.8301	121.941	2.66091	3.71429
LOC_Os03g62750	OTHSWCTG22187_at	OthsCTG22187	7.36592	268.786	6.71844	307.842	36.4904	45.8205
LOC_Os03g62620	OTHSWSLT37389_s_at	OthsSGLT37389	85.3447	1758.38	69.2293	1338.17	20.6033	19.3296
LOC_Os03g62620	KanlowCTG46780_at	KanlCTG46780	19.6318	30.9107	18.9753	48.5973	1.57452	2.56109
LOC_Os03g62160	AP13ITG59937_s_at	AP13ISTG59937	5.06303	106.316	7.73268	76.9163	20.9985	9.9469
LOC_Os03g62160	KanlowCTG37153_at	KanlCTG37153	17.441	456.736	21.3544	239	26.1874	11.1921
LOC_Os03g61960	AP13CTG25945_s_at	AP13CTG25945	1504.87	3170.63	897.838	1845.81	2.10691	2.05583
LOC_Os03g61960	AP13ITG66219_s_at	AP13ISTG66219	1590.45	3350.85	910.197	1918.42	2.10686	2.1077
LOC_Os03g61960	AP13CTG15629_at	AP13CTG15629	140.861	1248.02	147.552	553.893	8.85995	3.75389
LOC_Os03g61960	AP13CTG15629_s_at	AP13CTG15629	1985.21	3942.81	1083.04	2368.95	1.98609	2.18733
LOC_Os03g61500	AP13ITG75304_at	AP13ISTG75304	156.07	444.396	89.5232	939.018	2.84742	10.4891
LOC_Os03g61360	AP13ITG64623_at	AP13ISTG64623	107.761	193.435	539.324	1097.6	1.79503	2.03514
LOC_Os03g60939	AP13CTG04330_s_at	AP13CTG04330	648.207	1385.03	178.014	662.082	2.13671	3.71926
LOC_Os03g60880	AP13CTG14451_at	AP13CTG14451	41.0785	319.479	222.866	450.989	7.77729	2.02359
LOC_Os03g60620	KanlowCTG24169_at	KanlCTG24169	31.5663	18.9849	16.4732	1148.25	0.601431	69.7041
LOC_Os03g60600	KanlowCTG38551_at	KanlCTG38551	13.8874	13.7453	13.173	82.1393	0.98977	6.23541
LOC_Os03g60240	AlamoCTG10406_s_at	AlamCTG10406	79.3718	138.154	33.2248	162.208	1.7406	4.88212
LOC_Os03g59710	KanlowCTG25328_at	KanlCTG25328	9.15408	9.51088	9.91766	39.9798	1.03898	4.03117
LOC_Os03g59320	AP13ITG42441_s_at	AP13ISTG42441	87.1288	91.4606	56.5269	128.853	1.04972	2.27949
LOC_Os03g59310	OTHSWSLT25476_at	OthsSGLT25476	69.5577	69.7963	82.6428	212.719	1.00343	2.57396
LOC_Os03g59300	AP13.12696.m00012_s_at	AP13_model_12696.m00012	5.83892	6.61641	11.2801	45.1203	1.13316	4.00001
LOC_Os03g59020	KanlowCTG07242RC_s_at	KanlCTG07242-RC	75.4116	444.396	47.4875	519.758	5.89294	10.9452
LOC_Os03g58630	AP13CTG02261_at	AP13CTG02261	6.96708	824.929	10.0349	26.9549	118.404	2.68613
LOC_Os03g58630	AP13CTG00742_at	AP13CTG00742	7.7904	6.56629	7.70635	38.8429	0.842869	5.04037
LOC_Os03g58520	AP13CTG22581_at	AP13CTG22581	778.783	1193.15	407.941	962.071	1.53206	2.35836
LOC_Os03g58470	AP13.12220.m00005_s_at	AP13_model_12220.m00005	220.568	395.862	337.517	2084.41	1.79474	6.17572
LOC_Os03g58340	OTHSWCTG24519_at	OthsCTG24519	7.34136	6.76517	7.16223	22.4043	0.921514	3.12811
LOC_Os03g58230	AP13CTG17277RC_at	AP13CTG17277-RC	1176.97	1789.09	130.768	273.15	1.52007	2.08881
LOC_Os03g58010	AP13ITG61578_at	AP13ISTG61578	80.2696	60.5477	92.5913	276.309	0.754304	2.98418
LOC_Os03g57970	AP13CTG19150_at	AP13CTG19150	384.123	558.343	270.623	541.401	1.45355	2.00058
LOC_Os03g57830	AP13CTG05104_at	AP13CTG05104	37.5533	46.7114	18.9753	38.3202	1.24387	2.01948
LOC_Os03g57330	AP13ITG37147_x_at	AP13ISTG37147	87.1372	450.405	102.539	223.797	5.16891	2.18255
LOC_Os03g57200	AP13ITG60014_s_at	AP13ISTG60014	73.072	98.8729	159.257	675.604	1.35309	4.24222
LOC_Os03g55704	AlamoCTG05246_at	AlamCTG05246	22.7367	16.6895	16.728	85.4394	0.734033	5.10758
LOC_Os03g55240	AP13ITG70365_at	AP13ISTG70365	227.549	110.703	1049.2	2105.78	0.486503	2.00703
LOC_Os03g54130	KanlowCTG02526_at	KanlCTG02526	32.2132	31.7941	60.6655	131.22	0.986991	2.16302
LOC_Os03g53760	AP13CTG09606_s_at	AP13CTG09606	24.851	48.1677	23.453	59.3928	1.93826	2.53242
LOC_Os03g53700	AP13CTG25911_at	AP13CTG25911	7.33608	20.5819	8.17406	16.7586	2.80557	2.05022
LOC_Os03g53650	KanlowCTG39540_at	KanlCTG39540	17.0441	22.2049	17.0303	44.9951	1.30279	2.64206
LOC_Os03g52380	AP13CTG40961_s_at	AP13CTG40961	121.107	196.238	522.959	2257.19	1.62037	4.31619
LOC_Os03g52380	AP13CTG40962_s_at	AP13CTG40962	80.385	139.266	445.893	1770.61	1.73249	3.97094
LOC_Os03g50540	KanlowCTG34256_at	KanlCTG34256	10.8695	10.127	10.1504	129.2	0.93169	12.7286
LOC_Os03g50280	AP13CTG10851_at	AP13CTG10851	777.912	615.271	109.232	222.251	0.790926	2.03468
LOC_Os03g49940	OTHSWCTG22948_s_at	OthsCTG22948	14.7742	510.223	12.0004	47.6692	34.5347	3.9723
LOC_Os03g49640	AP13CTG21280_s_at	AP13CTG21280	115.393	154.347	81.6424	226.791	1.33758	2.77785
LOC_Os03g49620	AP13ITG64351_at	AP13ISTG64351	29.3655	54.1218	15.2437	31.7912	1.84304	2.08553
LOC_Os03g49550	AP13CTG27199_at	AP13CTG27199	130.039	330.914	111.186	276.309	2.54472	2.48511
LOC_Os03g48626	KanlowCTG11840_at	KanlCTG11840	228.091	376.127	173.054	914.262	1.64903	5.2831
LOC_Os03g48560	AP13CTG13114_at	AP13CTG13114	34.0607	28.2241	62.7247	250.959	0.828641	4.00096
LOC_Os03g48480	AP13CTG23580_s_at	AP13CTG23580	107.263	125.441	61.7693	134.324	1.16947	2.17462
LOC_Os03g47530	AP13CTG22256_at	AP13CTG22256	132.543	254.633	182.042	448.919	1.92114	2.46602
LOC_Os03g46490	AP13ITG65905_s_at	AP13ISTG65905	10.2714	1193.4	35.3836	2063.04	116.188	58.3049
LOC_Os03g46490	KanlowCTG22414_x_at	KanlCTG22414	28.5803	40.6451	41.9336	83.8833	1.42214	2.00038
LOC_Os03g46480	AlamoCTG12005_at	AlamCTG12005	107.39	208.414	99.7714	215.33	1.94073	2.15824
LOC_Os03g45730	KanlowCTG43926_s_at	KanlCTG43926	124.07	189.255	28.1625	58.0826	1.52539	2.06241
LOC_Os03g44740	AP13ITG75448RC_at	AP13ISTG75448-RC	21.6075	267.032	30.3204	249.054	12.3583	8.21406
LOC_Os03g44210	AP13CTG06144_at	AP13CTG06144	16.179	36.9358	27.4266	71.2594	2.28295	2.59819
LOC_Os03g43880	AP13ITG40831_s_at	AP13ISTG40831	25.0682	18.5158	79.3432	190.689	0.73862	2.40334
LOC_Os03g42799	AP13CTG23459_at	AP13CTG23459	149.604	252.482	99.7613	253.354	1.68766	2.5396
LOC_Os03g42370	KanlowCTG35613_at	KanlCTG35613	10.0854	12.7298	11.1751	54.9812	1.26221	4.91997
LOC_Os03g42240	AP13CTG36339_s_at	AP13CTG36339	42.9626	247.546	42.6483	101.482	5.7619	2.37951
LOC_Os03g39850	KanlowCTG25357_at	KanlCTG25357	11.1387	21.336	18.1708	174.258	1.91549	9.58998
LOC_Os03g39432	AP13CTG14526_s_at	AP13CTG14526	25.4846	57.1937	27.0396	70.3613	2.24425	2.60216
LOC_Os03g39160	AP13CTG25063_at	AP13CTG25063	13.1774	55.3673	12.0263	44.0298	4.20169	3.66111
LOC_Os03g38960	KanlowCTG34182_at	KanlCTG34182	26.9404	28.0574	21.5578	56.4927	1.04146	2.62052
LOC_Os03g37640	KanlowCTG09824_s_at	KanlCTG09824	328.13	1003.79	406.025	861.161	3.05913	2.12096
LOC_Os03g37490	AP13CTG17588_at	AP13CTG17588	22.6715	1586.08	21.9965	1784.99	69.9592	81.1486
LOC_Os03g37490	KanlowCTG40592_at	KanlCTG40592	8.87907	10.317	13.1071	26.8474	1.16194	2.04831
LOC_Os03g37060	KanlowCTG45908_s_at	KanlCTG45908	79.3584	100.668	43.1778	100.903	1.26852	2.33693
LOC_Os03g36750	AP13ITG41059_at	AP13ISTG41059	15.1957	18.856	13.0338	29.2887	1.24088	2.24713
LOC_Os03g36630	AP13ITG64008_at	AP13ISTG64008	163.711	206.902	15.3621	145.828	1.26383	9.49274
LOC_Os03g36630	AP13ITG63661_at	AP13ISTG63661	523.21	897.838	198.77	411.574	1.71602	2.07061
LOC_Os03g32580	KanlowCTG05584_s_at	KanlCTG05584	151.406	214.349	42.6416	111.527	1.41573	2.61545
LOC_Os03g31940	AP13CTG26476_at	AP13CTG26476	417.881	211.674	44.6444	96.0169	0.506542	2.1507
LOC_Os03g31594	KanlowCTG44420_s_at	KanlCTG44420	19.2771	145.096	18.1979	88.4937	7.52686	4.86285
LOC_Os03g31594	AP13CTG12462_s_at	AP13CTG12462	18.5269	219.303	22.367	131.801	11.837	5.89264
LOC_Os03g29460	AP13ITG52642_at	AP13ISTG52642	96.7405	180.403	93.8118	246.422	1.86481	2.62677
LOC_Os03g28960	AP13CTG00361_s_at	AP13CTG00361	121.779	176.175	75.1769	249.383	1.44667	3.31728
LOC_Os03g28960	AP13CTG00361_at	AP13CTG00361	208.256	285.175	185.115	372.789	1.36934	2.01383
LOC_Os03g26970	AP13CTG00573_at	AP13CTG00573	59.2843	149.089	69.0855	243.103	2.51482	3.51887
LOC_Os03g26530	KanlowCTG07895_at	KanlCTG07895	7.69445	7.18102	74.7142	231.589	0.933273	3.09967
LOC_Os03g26530	KanlowCTG07895_s_at	KanlCTG07895	10.3209	12.6844	134.377	349.74	1.229	2.60268
LOC_Os03g26080	AP13ITG62502_s_at	AP13ISTG62502	16.1891	25.0272	15.7298	32.5752	1.54593	2.07093
LOC_Os03g25920	AP13CTG20866_s_at	AP13CTG20866	11.4851	155.477	13.4244	125.862	13.5372	9.37566
LOC_Os03g25869	AP13ITG69440_at	AP13ISTG69440	38.1027	126.075	41.02	118.937	3.30882	2.89949
LOC_Os03g25390	AP13CTG07234_at	AP13CTG07234	49.5804	76.4767	40.2127	96.0492	1.54248	2.38853
LOC_Os03g25360	AP13ITG59198_at	AP13ISTG59198	13.6111	16.7138	26.2765	103.978	1.22796	3.95708
LOC_Os03g25330	AP13.12216.m00018_s_at	AP13_model_12216.m00018	34.9887	35.4193	58.4093	143.517	1.01231	2.45709
LOC_Os03g25270	AP13ITG34841_s_at	AP13ISTG34841	452.476	542.494	330.746	689.85	1.19894	2.08574
LOC_Os03g24380	AP13CTG15947_s_at	AP13CTG15947	12.4973	359.616	8.78832	192.098	28.7754	21.8584
LOC_Os03g24180	KanlowCTG30229_at	KanlCTG30229	31.5867	43.6209	30.0127	71.28	1.38099	2.37499
LOC_Os03g23960	AP13ITG35205_s_at	AP13ISTG35205	8.85015	8.28292	7.59783	15.7592	0.935907	2.07418
LOC_Os03g23010	AP13ITG64855RC_s_at	AP13ISTG64855-RC	49.4174	438.088	59.9218	1025.62	8.86505	17.1159
LOC_Os03g22810	AlamoCTG09600_s_at	AlamCTG09600	97.3032	1209.34	132.405	2006.05	12.4285	15.1508
LOC_Os03g22730	OTHSWCTG00432_s_at	OthsCTG00432	194.686	524.727	205.797	709.602	2.69524	3.44807
LOC_Os03g22634	OTHSWCTG21459_at	OthsCTG21459	15.5573	19.3628	47.5059	138.426	1.24462	2.91387
LOC_Os03g22020	AP13CTG40813_s_at	AP13CTG40813	84.6941	68.1262	59.7155	124.398	0.80438	2.08317
LOC_Os03g21960	AP13ITG63149_s_at	AP13ISTG63149	101.482	167.159	25.7384	67.6683	1.64718	2.62908
LOC_Os03g20140	AP13CTG71140_at	AP13CTG71140	72.047	167.831	118.743	423.267	2.32947	3.56457
LOC_Os03g19070	AP13ITG62501_at	AP13ISTG62501	20.7273	48.05	94.3736	234.751	2.31819	2.48746
LOC_Os03g18820	AP13CTG25589_at	AP13CTG25589	9.41516	33.7321	9.58254	55.6429	3.58274	5.80669
LOC_Os03g18580	KanlowCTG31754_at	KanlCTG31754	42.2892	30.5899	37.3799	666.476	0.723351	17.8298
LOC_Os03g18150	AlamoCTG07223_s_at	AlamCTG07223	32.702	62.0796	89.8296	195.53	1.89834	2.17668
LOC_Os03g17580	KanlowCTG36348_at	KanlCTG36348	9.22692	7.45464	7.21849	81.0084	0.807923	11.2223
LOC_Os03g17480	AP13ITG51662_at	AP13ISTG51662	85.1094	59.7638	214.557	595.569	0.702199	2.77581
LOC_Os03g17350	KanlowCTG20050_s_at	KanlCTG20050	65.0821	75.9359	32.4209	74.2549	1.16677	2.29034
LOC_Os03g16790	AP13CTG06996_at	AP13CTG06996	14.4722	28.6998	14.8268	65.571	1.98309	4.42245
LOC_Os03g16350	AP13ITG43104_at	AP13ISTG43104	91.8084	135.415	43.6775	183.829	1.47498	4.20877
LOC_Os03g15960	AP13CTG08247_s_at	AP13CTG08247	55.5388	366.792	125.971	323.349	6.60424	2.56685
LOC_Os03g15340	AP13CTG45460_at	AP13CTG45460	66.5768	68.3964	292.036	593.582	1.02733	2.03257
LOC_Os03g15260	AP13ITG57870_s_at	AP13ISTG57870	8.02769	19.2584	7.931	37.2409	2.399	4.69562
LOC_Os03g14170	KanlowCTG27363_s_at	KanlCTG27363	34.9317	75.1769	23.1278	89.2829	2.15211	3.86042
LOC_Os03g13240	AP13ITG70552_at	AP13ISTG70552	67.7653	228.565	36.7901	155.79	3.3729	4.23457
LOC_Os03g13190	AP13CTG30472_at	AP13CTG30472	21.9358	85.0359	20.5978	49.323	3.87658	2.39458
LOC_Os03g11910	KanlowCTG04738_at	KanlCTG04738	14.4231	48.8809	16.9793	34.1589	3.38907	2.0118
LOC_Os03g11100	AP13ITG64661_x_at	AP13ISTG64661	16.6702	43.3554	15.0919	92.1293	2.60076	6.10456
LOC_Os03g10340	OTHSWCTG19106_at	OthsCTG19106	26.032	16.7959	23.3512	93.488	0.6452	4.00356
LOC_Os03g10050	AP13CTG27920_at	AP13CTG27920	209.428	286.032	394.865	962.441	1.36578	2.43739
LOC_Os03g09970	AP13CTG01912_s_at	AP13CTG01912	176.137	84.3793	568.113	1291.66	0.479055	2.27359
LOC_Os03g09940	KanlowCTG39328_s_at	KanlCTG39328	25.7308	22.3245	94.5021	224.433	0.867617	2.3749
LOC_Os03g09180	AP13CTG13651_s_at	AP13CTG13651	9.62007	9.12344	9.79616	37.1927	0.948376	3.79666
LOC_Os03g08560	KanlowCTG15205_at	KanlCTG15205	65.3463	35.6348	42.0804	729.744	0.545323	17.3417
LOC_Os03g08400	AP13CTG01528_s_at	AP13CTG01528	68.0998	190.677	40.1758	111.433	2.79996	2.77364
LOC_Os03g08050	KanlowCTG15033_at	KanlCTG15033	157.681	52.0853	50.8068	3630.24	0.330321	71.4519
LOC_Os03g08050	KanlowCTG06986_x_at	KanlCTG06986	2113.06	3127.66	2448.67	5008.42	1.48015	2.04536
LOC_Os03g07960	AP13ITG39259_s_at	AP13ISTG39259	10.094	23.1228	9.69304	22.3695	2.29075	2.30779
LOC_Os03g07180	KanlowCTG25988_s_at	KanlCTG25988	7.18857	61.6686	6.72976	28.647	8.57871	4.25677
LOC_Os03g07170	AP13ITG44345_at	AP13ISTG44345	35.0856	300.158	138.628	432.036	8.55503	3.11651
LOC_Os03g07150	AlamoCTG07444_at	AlamCTG07444	9.24592	10.1881	8.57501	27.9921	1.10191	3.26438
LOC_Os03g07150	KanlowCTG35745_s_at	KanlCTG35745	6.99366	8.33729	7.44063	123.337	1.19212	16.5762
LOC_Os03g06710	KanlowCTG43760_s_at	KanlCTG43760	9.99336	10.9378	12.0492	24.538	1.0945	2.03649
LOC_Os03g05110	AP13CTG02245_at	AP13CTG02245	11.0426	21.9337	12.4018	27.0879	1.98628	2.1842
LOC_Os03g04169	AlamoCTG11386_at	AlamCTG11386	33.1317	385.231	79.3432	403.339	11.6273	5.08347
LOC_Os03g04060	KanlowCTG13434_at	KanlCTG13434	39.6224	492.099	54.9978	292.036	12.4197	5.30995
LOC_Os03g03560	AP13CTG14650_s_at	AP13CTG14650	111.755	330.85	84.2604	277.243	2.96051	3.29032
LOC_Os03g03510	AP13ITG53107_at	AP13ISTG53107	15.7744	71.5339	7.67577	21.4074	4.5348	2.78895
LOC_Os03g03450	KanlowCTG09065_at	KanlCTG09065	22.0257	209.629	24.0863	248.175	9.5175	10.3036
LOC_Os03g03034	AP13CTG32641_s_at	AP13CTG32641	289.031	1209.68	72.2064	296.689	4.1853	4.10889
LOC_Os03g02960	KanlowCTG36006_at	KanlCTG36006	23.8419	18.8333	14.6464	578.033	0.789927	39.4659
LOC_Os03g02850	AP13ITG36040_s_at	AP13ISTG36040	7.85815	15.4498	7.13547	16.8358	1.96609	2.35946
LOC_Os03g02260	KanlowCTG42675_s_at	KanlCTG42675	43.0134	124.993	54.9535	400.512	2.90591	7.2882
LOC_Os03g02260	AP13CTG00283_at	AP13CTG00283	283.817	867.088	342.913	690.049	3.05509	2.01232
LOC_Os03g01940	AP13CTG16679_at	AP13CTG16679	26.9501	195.96	29.8334	110.026	7.27122	3.68801
LOC_Os03g01740	AP13ITG63121_at	AP13ISTG63121	298.63	348.85	402.055	852.586	1.16817	2.12057
LOC_Os03g01490	AlamoCTG04699_at	AlamCTG04699	17.1747	39.2144	13.3321	27.8636	2.28326	2.08997
LOC_Os03g01300	AP13ITG59015_at	AP13ISTG59015	19.8191	62.2514	868.755	2244.56	3.14098	2.58365
LOC_Os03g01300	AP13CTG55562_at	AP13CTG55562	62.9462	267.185	304.503	706.436	4.24466	2.31997
LOC_Os03g01300	AP13ITG64084_at	AP13ISTG64084	11.9821	12.077	315.544	736.774	1.00792	2.33493
LOC_Os03g01270	AP13ITG67846_at	AP13ISTG67846	5.86141	5.22372	10.991	31.5805	0.891206	2.87329
LOC_Os03g01014	AP13ITG44574_s_at	AP13ISTG44574	33.1356	72.2244	52.0291	188.651	2.17966	3.62588
LOC_Os02g58590	AP13CTG12678_s_at	AP13CTG12678	26.4002	75.5615	33.4391	121.168	2.86216	3.62355
LOC_Os02g58280	AP13CTG24835_at	AP13CTG24835	92.3381	192.145	82.4843	243.881	2.08088	2.9567
LOC_Os02g58220	KanlowCTG26715_at	KanlCTG26715	14.6827	15.6241	20.6161	88.9681	1.06411	4.31546
LOC_Os02g58150	KanlowCTG29516_at	KanlCTG29516	23.0297	17.7638	21.3432	377.449	0.771342	17.6848
LOC_Os02g58110	AP13CTG05159_at	AP13CTG05159	11.2399	53.8381	7.46498	37.929	4.78991	5.08093
LOC_Os02g57854	AP13CTG65081_s_at	AP13CTG65081	1722.2	2272.62	767.117	1783.06	1.3196	2.32436
LOC_Os02g57760	AP13ITG62409_at	AP13ISTG62409	23.1541	43.7133	50.7589	129.357	1.88793	2.54847
LOC_Os02g57660	KanlowCTG37761_s_at	KanlCTG37761	214.588	228.445	86.5852	188.82	1.06457	2.18074
LOC_Os02g57590	AP13CTG08249_at	AP13CTG08249	203.736	694.012	393.525	1856.19	3.40644	4.71682
LOC_Os02g57480	AP13CTG55507_at	AP13CTG55507	76.3776	16.0188	54.7663	116.165	0.209732	2.12111
LOC_Os02g57260	KanlowCTG14698_s_at	KanlCTG14698	1564.24	3809.05	742.077	3315.65	2.43508	4.46808
LOC_Os02g57260	KanlowCTG06478_s_at	KanlCTG06478	1247.66	3138.16	599.021	2721.21	2.51523	4.54277
LOC_Os02g57110	KanlowCTG11328_at	KanlCTG11328	17.1521	26.9145	44.942	98.2332	1.56917	2.18578
LOC_Os02g56850	AP13CTG09432_at	AP13CTG09432	275.699	418.423	210.212	638.315	1.51768	3.03653
LOC_Os02g56565	AP13CTG29287_at	AP13CTG29287	240.327	413.487	130.642	264.811	1.72052	2.02699
LOC_Os02g56460	AP13ITG60399_s_at	AP13ISTG60399	73.2663	72.7567	116.572	286.831	0.993045	2.46054
LOC_Os02g56460	AP13ITG38887_s_at	AP13ISTG38887	40.647	62.3711	159.802	781.463	1.53446	4.89021
LOC_Os02g56460	AP13ITG65393_at	AP13ISTG65393	27.2489	29.4102	199.485	1231.72	1.07932	6.17451
LOC_Os02g55600	AP13ITG67392_at	AP13ISTG67392	94.7978	182.809	121.964	294.773	1.9284	2.41689
LOC_Os02g55430	KanlowCTG12094_s_at	KanlCTG12094	58.0809	558.334	30.4451	162.126	9.61304	5.32518
LOC_Os02g55370	OTHSWCTG13382_at	OthsCTG13382	11.1248	8.77539	9.51366	47.523	0.788816	4.99524
LOC_Os02g52290	AP13CTG38105_s_at	AP13CTG38105	14.6301	62.8335	10.8038	22.641	4.29482	2.09566
LOC_Os02g52280	KanlowCTG05609_at	KanlCTG05609	4.9247	17.2284	7.17414	71.5218	3.49836	9.9694
LOC_Os02g52220	KanlowCTG14676_s_at	KanlCTG14676	220.854	355.838	140.083	291.167	1.61119	2.07853
LOC_Os02g52210	AP13ITG64389_at	AP13ISTG64389	23.9268	41.3414	33.9422	68.8037	1.72783	2.02708
LOC_Os02g52010	AP13CTG10778_at	AP13CTG10778	38.1461	100.487	128.464	407.559	2.63427	3.17256
LOC_Os02g51720	AP13ITG76629_at	AP13ISTG76629	22.7854	14.1891	40.513	104.714	0.622728	2.58471
LOC_Os02g50710	AP13ITG41651_at	AP13ISTG41651	102.188	1509.98	75.1264	420.949	14.7765	5.60322
LOC_Os02g50620	KanlowCTG46034_s_at	KanlCTG46034	15.2408	128.445	11.7738	41.036	8.42769	3.48538
LOC_Os02g49720	AP13CTG11204_at	AP13CTG11204	32.5611	32.3906	44.3405	99.0537	0.994763	2.23393
LOC_Os02g49360	AP13.12199.m00008_s_at	AP13_model_12199.m00008	10.1571	51.031	12.6852	47.2684	5.02418	3.72626
LOC_Os02g49332	AP13CTG07075_at	AP13CTG07075	13.544	29.7539	32.927	93.4048	2.19684	2.83672
LOC_Os02g48990	KanlowCTG24543_at	KanlCTG24543	29.3096	114.839	26.0977	82.0333	3.91812	3.14332
LOC_Os02g48660	AP13ITG73510_at	AP13ISTG73510	70.9202	699.564	213.788	919.171	9.86409	4.29946
LOC_Os02g48660	OTHSWCTG22640_at	OthsCTG22640	43.7823	37.7133	42.6863	179.626	0.861384	4.20805
LOC_Os02g48630	AP13CTG70343_s_at	AP13CTG70343	132.234	291.027	141.541	465.052	2.20085	3.28563
LOC_Os02g48190	KanlowCTG38717_at	KanlCTG38717	34.3174	31.7683	71.9827	145.898	0.925721	2.02685
LOC_Os02g48130	AP13CTG06936_s_at	AP13CTG06936	17.8976	19.0346	18.1261	40.4516	1.06353	2.23167
LOC_Os02g47000	AP13CTG56089_at	AP13CTG56089	83.9941	119.842	57.7022	115.429	1.42679	2.00043
LOC_Os02g47000	KanlowCTG37376_s_at	KanlCTG37376	436.717	484.486	463.112	1244.41	1.10938	2.68706
LOC_Os02g44080	KanlowCTG11927_at	KanlCTG11927	332.152	643.977	74.7597	209.388	1.9388	2.80081
LOC_Os02g42810	OTHSWCTG20479_at	OthsCTG20479	39.2889	26.6301	98.025	251.724	0.677802	2.56796
LOC_Os02g42810	AP13ITG59757_s_at	AP13ISTG59757	183.229	138.194	349.74	829.471	0.754217	2.37168
LOC_Os02g42330	OTHSWCTG03363_at	OthsCTG03363	183.546	416.233	346.141	771.353	2.26773	2.22843
LOC_Os02g40880	OTHSWCTG11837_at	OthsCTG11837	24.28	26.462	28.057	144.255	1.08987	5.14148
LOC_Os02g40500	KanlowCTG25048_at	KanlCTG25048	32.5642	23.8419	23.3894	206.232	0.732148	8.81733
LOC_Os02g40490	AP13ITG51690_s_at	AP13ISTG51690	9.31988	26.6633	10.059	40.834	2.8609	4.05946
LOC_Os02g40200	OTHSWCTG25781_at	OthsCTG25781	272.505	421.841	52.5924	114.962	1.54801	2.1859
LOC_Os02g40130	OTHSWSLT24718_at	OthsSGLT24718	9.55362	117.631	7.31504	20.0774	12.3127	2.74468
LOC_Os02g39400	AP13ITG64554_at	AP13ISTG64554	226.758	675.734	142.028	370.081	2.97998	2.60569
LOC_Os02g39340	AP13CTG04631_at	AP13CTG04631	10.9141	232.883	11.0579	307.931	21.3378	27.8472
LOC_Os02g38820	AP13ITG63762_at	AP13ISTG63762	65.8056	56.902	72.3792	190.707	0.864699	2.63484
LOC_Os02g38392	KanlowCTG39076_s_at	KanlCTG39076	80.904	148.678	35.8228	102.181	1.83771	2.85241
LOC_Os02g38040	KanlowCTG11567_at	KanlCTG11567	26.602	71.5218	23.5906	76.801	2.68859	3.25558
LOC_Os02g37290	KanlowCTG07335_at	KanlCTG07335	108.55	275.461	478	1985.12	2.53764	4.15297
LOC_Os02g37230	KanlowCTG37813_s_at	KanlCTG37813	11.049	41.4991	9.87283	29.3804	3.7559	2.97589
LOC_Os02g36619	AP13CTG43078RC_s_at	AP13CTG43078-RC	90.7272	237.614	70.2784	227.026	2.61899	3.23039
LOC_Os02g36595	KanlowCTG31599_s_at	KanlCTG31599	69.0772	75.2418	19.6988	51.0704	1.08924	2.59257
LOC_Os02g36530	AP13ITG63732_at	AP13ISTG63732	38.858	76.9163	55.4913	281.397	1.97942	5.07101
LOC_Os02g36500	AP13CTG06473_at	AP13CTG06473	17.4482	14.7363	36.8149	161.087	0.844576	4.3756
LOC_Os02g36220	AP13ITG62705_at	AP13ISTG62705	26.8286	26.1088	53.2692	112.398	0.973169	2.11
LOC_Os02g35429	AP13ITG62924_at	AP13ISTG62924	72.069	71.0278	125.808	313.184	0.985553	2.48938
LOC_Os02g35429	KanlowCTG26498_s_at	KanlCTG26498	74.0725	84.5215	244.25	549.394	1.14107	2.24931
LOC_Os02g35100	AP13CTG09881_at	AP13CTG09881	25.0236	29.5168	17.7224	61.0098	1.17956	3.44252
LOC_Os02g34790	AP13CTG14079_s_at	AP13CTG14079	426.518	1056.5	15.4678	37.2939	2.47703	2.41106
LOC_Os02g33580	KanlowCTG12528_at	KanlCTG12528	13.1089	17.3882	13.9318	166.355	1.32644	11.9407
LOC_Os02g33180	AP13CTG29747_at	AP13CTG29747	13.3627	72.7567	13.6735	29.7417	5.44477	2.17513
LOC_Os02g33060	AP13ITG42740_at	AP13ISTG42740	648.067	937.202	148.721	335.461	1.44615	2.25564
LOC_Os02g32980	AP13ITG66161_at	AP13ISTG66161	8.96981	10.5766	9.45611	38.9912	1.17913	4.12339
LOC_Os02g32814	AP13ITG55627_at	AP13ISTG55627	23.4972	270.701	12.9099	55.2455	11.5206	4.2793
LOC_Os02g32760	AP13CTG22820_at	AP13CTG22820	398.816	1906.17	317.365	1205.14	4.77958	3.79733
LOC_Os02g32730	KanlowCTG38107_at	KanlCTG38107	9.81561	8.69409	9.04392	27.1581	0.885741	3.00291
LOC_Os02g32690	AP13CTG31921_s_at	AP13CTG31921	9.60184	9.90979	11.3357	24.7681	1.03207	2.18495
LOC_Os02g32490	KanlowCTG33094_at	KanlCTG33094	28.9417	21.7916	27.7814	183.218	0.752949	6.59499
LOC_Os02g32469	KanlowCTG05419_at	KanlCTG05419	101.907	92.9343	59.9247	308.954	0.911948	5.1557
LOC_Os02g31830	AP13CTG31510_s_at	AP13CTG31510	11.8902	99.7122	10.4861	37.1182	8.38611	3.53975
LOC_Os02g31030	AP13ITG56317_at	AP13ISTG56317	238.879	58.1729	401.948	857.185	0.243524	2.13258
LOC_Os02g30624	OTHSWCTG07829_s_at	OthsCTG07829	7.59478	439.681	8.25352	200.593	57.8924	24.3039
LOC_Os02g30480	KanlowCTG11394_s_at	KanlCTG11394	166.636	501.918	143.356	297.542	3.01206	2.07554
LOC_Os02g30480	AP13ITG43471_at	AP13ISTG43471	18.9327	24.9032	16.4484	36.5185	1.31535	2.22019
LOC_Os02g30310	AP13CTG00193_at	AP13CTG00193	59.3529	106.665	36.4046	83.5066	1.79714	2.29385
LOC_Os02g30140	AP13CTG01346RC_at	AP13CTG01346-RC	74.5716	83.5795	92.5913	189.14	1.1208	2.04274
LOC_Os02g30080	AP13CTG31838_at	AP13CTG31838	37.2963	261.291	22.9366	79.7705	7.00582	3.47787
LOC_Os02g30080	AP13CTG31838_s_at	AP13CTG31838	3072.25	5732.74	1194.09	2879.69	1.86598	2.41162
LOC_Os02g29890	OTHSWCTG11099_at	OthsCTG11099	34.3278	231.519	36.3801	212.498	6.74434	5.84106
LOC_Os02g28970	KanlowCTG22411_at	KanlCTG22411	32.1128	49.3798	32.3969	75.1769	1.5377	2.3205
LOC_Os02g27960	VS16ITG11923_at	VS16ISTG11923	105.258	231.534	71.9973	273.009	2.19968	3.79193
LOC_Os02g27769	AP13CTG17479_at	AP13CTG17479	175.93	413.375	229.598	461.305	2.34966	2.00918
LOC_Os02g27420	KanlowCTG10620_at	KanlCTG10620	6.34871	129.112	7.41887	82.8526	20.3367	11.1678
LOC_Os02g26814	AP13CTG09280_at	AP13CTG09280	7.81816	70.6839	8.2547	41.707	9.04099	5.05251
LOC_Os02g26510	AP13ITG72755_at	AP13ISTG72755	58.6971	118.675	45.9653	107.676	2.02181	2.34255
LOC_Os02g26014	AP13CTG06711_at	AP13CTG06711	96.8381	69.3308	56.4481	125.61	0.715946	2.22523
LOC_Os02g21300	AP13ITG75127_at	AP13ISTG75127	29.5569	32.0623	30.7326	74.0064	1.08476	2.40808
LOC_Os02g20970	AlamoCTG13752_s_at	AlamCTG13752	74.2855	100.825	226.167	575.282	1.35726	2.54361
LOC_Os02g20430	KanlowCTG41443_s_at	KanlCTG41443	126.386	298.172	67.5937	192.061	2.35921	2.84141
LOC_Os02g20430	KanlowCTG31026_x_at	KanlCTG31026	53.2764	173.096	25.3948	90.1459	3.24901	3.54977
LOC_Os02g19990	AP13ITG45472_s_at	AP13ISTG45472	6.39502	6.00106	6.47558	32.2234	0.938395	4.97614
LOC_Os02g18080	AP13CTG10169_s_at	AP13CTG10169	156.167	271.616	62.0796	260.329	1.73926	4.19346
LOC_Os02g17550	OTHSWCTG18362_at	OthsCTG18362	187.254	158.135	32.6722	80.7403	0.844491	2.47122
LOC_Os02g17304	AP13ITG57553_at	AP13ISTG57553	36.637	171.875	28.6312	125.474	4.6913	4.38243
LOC_Os02g17304	AP13ITG57552_s_at	AP13ISTG57552	57.294	209.629	64.2226	140.291	3.65884	2.18444
LOC_Os02g17150	AP13CTG15515_at	AP13CTG15515	1013.71	6585.5	60.6655	225.495	6.49646	3.71701
LOC_Os02g15270	AP13CTG02268_at	AP13CTG02268	104.36	400.377	71.2301	204.464	3.8365	2.87047
LOC_Os02g15160	AP13ITG67185_at	AP13ISTG67185	13.6118	65.6193	16.2237	71.0193	4.82078	4.37749
LOC_Os02g14430	AP13CTG24415_at	AP13CTG24415	12.2456	10.3763	147.651	697.097	0.847348	4.72125
LOC_Os02g14059	OTHSWCTG13226_at	OthsCTG13226	33.1571	25.2122	27.2235	191.189	0.760384	7.02292
LOC_Os02g13630	KanlowCTG22932_at	KanlCTG22932	12.8637	166.672	12.4952	133.906	12.9568	10.7166
LOC_Os02g13450	AP13CTG14791_at	AP13CTG14791	39.8105	108.154	34.7654	71.7895	2.71673	2.06497
LOC_Os02g13380	OTHSWCTG18995_at	OthsCTG18995	7.25421	10.0803	6.98851	15.1939	1.38958	2.17413
LOC_Os02g12800	KanlowCTG28743_at	KanlCTG28743	54.1618	146.568	38.8878	111.062	2.70611	2.85595
LOC_Os02g12800	AlamoCTG14723_x_at	AlamCTG14723	159.655	445.893	79.755	346.69	2.79285	4.34694
LOC_Os02g12480	KanlowCTG28897_s_at	KanlCTG28897	28.3144	360.788	36.3543	220.568	12.7422	6.06716
LOC_Os02g12480	AlamoCTG05778_s_at	AlamCTG05778	9.67603	2531.98	8.03729	657.682	261.675	81.8289
LOC_Os02g12480	AP13CTG11004_s_at	AP13CTG11004	67.2222	13731.6	9.08485	6427.47	204.272	707.493
LOC_Os02g12420	AP13ITG38086_s_at	AP13ISTG38086	19.1891	25.9036	20.1707	47.1392	1.34991	2.33701
LOC_Os02g12180	AP13ITG69007_at	AP13ISTG69007	151.846	200.795	169.607	537.778	1.32236	3.17074
LOC_Os02g11830	AP13CTG07717_at	AP13CTG07717	14.529	34.9637	18.9031	44.8839	2.40647	2.37441
LOC_Os02g11830	OTHSWCTG06025_at	OthsCTG06025	6.54888	6.21806	6.97043	22.1998	0.949485	3.18486
LOC_Os02g11830	OTHSWCTG06025_s_at	OthsCTG06025	13.8807	13.2704	12.9917	80.5184	0.956031	6.19769
LOC_Os02g10700	AlamoCTG01522_s_at	AlamCTG01522	90.4832	85.6459	122.011	270.701	0.946539	2.21866
LOC_Os02g10380	AP13CTG05501_at	AP13CTG05501	133.978	242.284	34.6284	93.3823	1.80839	2.6967
LOC_Os02g09970	AP13ITG64338_at	AP13ISTG64338	46.3887	89.3687	13.2146	27.6571	1.92652	2.09293
LOC_Os02g09590	AP13ITG57820_s_at	AP13ISTG57820	112.709	157.54	553.215	1180.36	1.39776	2.13363
LOC_Os02g09200	KanlowCTG43498_at	KanlCTG43498	32.4049	80.4566	39.6745	1305.65	2.48286	32.9091
LOC_Os02g09050	KanlowCTG11166_at	KanlCTG11166	554.513	1038.39	168.412	452.476	1.87262	2.68672
LOC_Os02g08180	AP13CTG29260_s_at	AP13CTG29260	190.689	395.666	136.711	369.007	2.07493	2.69917
LOC_Os02g08150	AP13ITG54229_s_at	AP13ISTG54229	519.259	362.047	268.831	615.271	0.697238	2.28869
LOC_Os02g07760	KanlowCTG41405_at	KanlCTG41405	25.5641	21.0389	24.1712	60.3737	0.822984	2.49776
LOC_Os02g07760	KanlowCTG35366_at	KanlCTG35366	36.0443	33.6305	28.3805	119.536	0.933033	4.21192
LOC_Os02g07410	AP13CTG16188_at	AP13CTG16188	13.3441	355.403	11.4436	553.64	26.6338	48.3801
LOC_Os02g06840	AP13CTG06126_at	AP13CTG06126	182.939	298.351	105.586	492.875	1.63088	4.668
LOC_Os02g06830	OTHSWSLT31421_s_at	OthsSGLT31421	9.65481	36.1323	7.46924	52.9017	3.74241	7.0826
LOC_Os02g06520	KanlowSLT53955_s_at	KanlSGLT53955	30.5899	217.397	29.2639	115.898	7.10682	3.96044
LOC_Os02g05330	KanlowCTG40787_at	KanlCTG40787	70.5287	56.4196	38.4114	501.475	0.799953	13.0554
LOC_Os02g04490	KanlowCTG13011_at	KanlCTG13011	5.4285	29.4374	5.59865	13.7869	5.42275	2.46255
LOC_Os02g03950	AlamoCTG04292_s_at	AlamCTG04292	26.9093	54.9479	11.3576	66.8711	2.04197	5.88778
LOC_Os02g03575	AP13ITG41032_at	AP13ISTG41032	60.5841	194.686	55.9117	168.848	3.21349	3.0199
LOC_Os02g03440	AP13ITG60288_at	AP13ISTG60288	37.7608	85.705	24.6123	64.4591	2.26968	2.61898
LOC_Os02g03340	AP13ITG53838_at	AP13ISTG53838	8.81545	276.389	7.77694	161.574	31.3527	20.776
LOC_Os02g03100	AP13ITG64826_at	AP13ISTG64826	8.1481	31.0355	6.23347	71.8516	3.80893	11.5268
LOC_Os02g02890	KanlowCTG04044_at	KanlCTG04044	44.1185	355.838	33.9422	193.435	8.06552	5.69894
LOC_Os02g02780	AlamoCTG06765_s_at	AlamCTG06765	6.36609	10.0212	10.99	32.5411	1.57415	2.96096
LOC_Os02g02320	AP13CTG02316_at	AP13CTG02316	122.397	159.848	96.6311	399.019	1.30598	4.1293
LOC_Os02g01550	AP13ITG40395_s_at	AP13ISTG40395	8.68053	51.9954	10.0349	23.6995	5.98988	2.36171
LOC_Os02g01490	AP13CTG16840_at	AP13CTG16840	6.01731	91.6091	7.13963	62.9039	15.2243	8.81053
LOC_Os02g01340	OTHSWSLT28767_at	OthsSGLT28767	16.2179	114.563	28.6668	150.253	7.06399	5.24136
LOC_Os01g74610	AP13CTG01989_at	AP13CTG01989	65.2605	426.088	94.19	219.255	6.52904	2.32779
LOC_Os01g74330	KanlowCTG11841_at	KanlCTG11841	31.9081	91.7065	22.2518	53.4777	2.87409	2.4033
LOC_Os01g74010	AP13CTG21465_s_at	AP13CTG21465	29.3528	176.175	35.5275	86.831	6.00199	2.44405
LOC_Os01g73234	OTHSWCTG14754_s_at	OthsCTG14754	7.31853	11.858	7.06587	15.0006	1.62027	2.12297
LOC_Os01g73234	AP13CTG41861_at	AP13CTG41861	577.705	931.108	623.476	1265.99	1.61174	2.03053
LOC_Os01g72980	KanlowCTG38014_at	KanlCTG38014	4.43924	22.717	4.69179	24.9499	5.11732	5.31778
LOC_Os01g72890	AlamoCTG11904_s_at	AlamCTG11904	67.4479	269.74	63.1204	142.516	3.99923	2.25785
LOC_Os01g72530	AP13ITG62231_at	AP13ISTG62231	35.1865	30.7243	116.996	241.998	0.873185	2.06844
LOC_Os01g72530	AP13ITG67071_at	AP13ISTG67071	14.3786	13.6435	12.779	26.6633	0.948875	2.08649
LOC_Os01g72360	AP13CTG38786_s_at	AP13CTG38786	10.2973	16.0172	10.4926	22.6479	1.55548	2.15846
LOC_Os01g72350	OTHSWCTG14482_s_at	OthsCTG14482	17.3927	86.8978	17.5721	40.9337	4.99623	2.32947
LOC_Os01g72350	KanlowCTG38028_s_at	KanlCTG38028	79.6555	119.878	81.3722	210.839	1.50496	2.59105
LOC_Os01g72320	AP13CTG13981_at	AP13CTG13981	9.4972	53.0915	11.7581	34.9434	5.59022	2.97185
LOC_Os01g72320	AP13CTG13981_s_at	AP13CTG13981	29.0168	129.749	25.3726	85.0441	4.47151	3.3518
LOC_Os01g72150	OTHSWCTG04669_at	OthsCTG04669	27.0957	20.9708	95.9003	226.167	0.773954	2.35836
LOC_Os01g72020	AP13ITG37706_at	AP13ISTG37706	664.018	711.677	398.942	894.544	1.07177	2.24229
LOC_Os01g71810	KanlowCTG24512_s_at	KanlCTG24512	100.903	37.4119	192.034	483.056	0.37077	2.51548
LOC_Os01g71740	KanlowCTG39365_at	KanlCTG39365	14.437	19.5627	14.8343	59.5366	1.35504	4.01344
LOC_Os01g71106	KanlowCTG42560_at	KanlCTG42560	10.8627	9.83212	11.5149	28.3733	0.905129	2.46406
LOC_Os01g71050	AP13ITG35429_s_at	AP13ISTG35429	34.3754	40.4721	10.7551	36.7663	1.17736	3.4185
LOC_Os01g70960	AP13ITG44001_s_at	AP13ISTG44001	24.252	831.926	15.0747	1165.28	34.3033	77.3006
LOC_Os01g70960	KanlowCTG44895_at	KanlCTG44895	10.0926	99.1965	10.8559	124.951	9.82861	11.5099
LOC_Os01g70950	KanlowCTG44689_s_at	KanlCTG44689	180.42	576.044	33.962	357.089	3.19279	10.5144
LOC_Os01g70940	AP13CTG30951_at	AP13CTG30951	16.1581	116.263	18.2075	128.028	7.19531	7.03158
LOC_Os01g70930	AP13ITG40875_at	AP13ISTG40875	104.435	284.077	22.1998	73.0159	2.72013	3.28903
LOC_Os01g70920	AlamoCTG14410_at	AlamCTG14410	27.4767	61.7992	31.4025	89.4009	2.24915	2.84694
LOC_Os01g70920	AP13ITG44042_s_at	AP13ISTG44042	190.872	455.623	104.405	556.529	2.38706	5.33047
LOC_Os01g70570	KanlowCTG15420_s_at	KanlCTG15420	106.408	193.135	39.2606	81.244	1.81504	2.06935
LOC_Os01g70525	AP13CTG18763_at	AP13CTG18763	139.252	907.293	150.248	1093.71	6.51548	7.27935
LOC_Os01g70390	AP13CTG09512_at	AP13CTG09512	33.6717	83.5876	276.512	594.63	2.48243	2.15047
LOC_Os01g70380	AP13CTG05260_s_at	AP13CTG05260	45.7501	53.261	33.3811	71.8516	1.16417	2.15246
LOC_Os01g70220	AP13CTG23198_at	AP13CTG23198	6.19041	12.2065	8.02906	31.6512	1.97184	3.94209
LOC_Os01g69900	KanlowCTG23213_s_at	KanlCTG23213	17.1598	977.001	12.8174	897.838	56.9355	70.0483
LOC_Os01g69900	KanlowCTG15200_s_at	KanlCTG15200	16.1128	1394.4	15.0747	1114.98	86.5394	73.9639
LOC_Os01g69190	AP13ITG71713_at	AP13ISTG71713	63.5059	53.96	140.073	345.099	0.849686	2.46371
LOC_Os01g69110	AP13ITG34957_s_at	AP13ISTG34957	180.394	396.177	25.7493	58.2832	2.19617	2.26348
LOC_Os01g68950	AP13CTG09261_at	AP13CTG09261	882.652	2724.35	507.584	2361.06	3.08655	4.65156
LOC_Os01g68740	AP13ITG56180_at	AP13ISTG56180	19.1756	19.0314	36.904	83.0581	0.992481	2.25065
LOC_Os01g68710	AP13CTG01442_at	AP13CTG01442	109.14	186.845	102.626	277.523	1.71198	2.70423
LOC_Os01g67550	AlamoCTG05134_s_at	AlamCTG05134	11.9334	30.0907	7.71368	16.0634	2.52155	2.08245
LOC_Os01g67054	AP13CTG06912_s_at	AP13CTG06912	141.909	289.668	131.599	264.811	2.04123	2.01226
LOC_Os01g66720	AP13CTG22014_at	AP13CTG22014	9.17017	36.7917	7.68315	36.6012	4.0121	4.76383
LOC_Os01g66640	AP13CTG18863_at	AP13CTG18863	11.4058	10.4468	39.3134	106.584	0.915916	2.71114
LOC_Os01g66230	AP13ITG76356_at	AP13ISTG76356	24.413	168.526	50.3594	105.46	6.90313	2.09415
LOC_Os01g65700	AP13CTG22261_at	AP13CTG22261	137.078	150.642	65.9906	176.229	1.09895	2.67051
LOC_Os01g65560	AP13ITG62418_at	AP13ISTG62418	79.2383	150.3	108.407	232.414	1.89681	2.14391
LOC_Os01g65220	AlamoCTG02321_at	AlamCTG02321	58.7055	410.779	40.2358	111.562	6.99727	2.7727
LOC_Os01g64680	KanlowCTG11492_at	KanlCTG11492	37.5557	243.278	56.1536	270.603	6.47779	4.81898
LOC_Os01g64540	OTHSWSLT27780_at	OthsSGLT27780	23.9383	29.1784	37.2606	95.7071	1.2189	2.56859
LOC_Os01g64250	KanlowCTG42755_s_at	KanlCTG42755	272.642	580.092	177.503	517.354	2.12767	2.91463
LOC_Os01g63220	KanlowCTG37839_s_at	KanlCTG37839	20.6162	82.3367	38.5968	169.712	3.99379	4.39706
LOC_Os01g63040	KanlowCTG47521_s_at	KanlCTG47521	11.7603	55.1419	13.0757	115.759	4.68883	8.85301
LOC_Os01g63040	KanlowCTG45136_s_at	KanlCTG45136	24.4067	479.858	15.1903	490.741	19.661	32.3062
LOC_Os01g62830	AP13CTG19117_at	AP13CTG19117	1042.66	539.402	244.162	526.71	0.517334	2.15721
LOC_Os01g62780	AlamoCTG03348_at	AlamCTG03348	60.619	477.724	76.3739	219.814	7.88077	2.87813
LOC_Os01g61400	AP13CTG06911_s_at	AP13CTG06911	224.765	1509.8	380.038	855.644	6.71722	2.25147
LOC_Os01g61230	AP13ITG43142_s_at	AP13ISTG43142	28.2709	254.452	35.2928	73.1241	9.00047	2.07193
LOC_Os01g60740	AP13ITG37481_s_at	AP13ISTG37481	200.858	111.433	1607.18	3258.83	0.554785	2.02768
LOC_Os01g60440	KanlowCTG05894_s_at	KanlCTG05894	358.399	2674.55	606.771	1552.13	7.46247	2.55802
LOC_Os01g60440	AP13CTG05367_at	AP13CTG05367	7.36309	849.223	6.72976	624.13	115.335	92.7418
LOC_Os01g60100	AlamoCTG03489_s_at	AlamCTG03489	11.2264	93.4227	7.92301	88.0368	8.32173	11.1115
LOC_Os01g60100	KanlowCTG39990_at	KanlCTG39990	12.7132	24.28	10.351	40.5409	1.90983	3.91662
LOC_Os01g60040	AP13ITG58241_at	AP13ISTG58241	21.8992	163.179	15.2719	78.1474	7.45137	5.11708
LOC_Os01g60020	AP13CTG05547_at	AP13CTG05547	398.798	322.731	222.372	492.572	0.809259	2.21508
LOC_Os01g60020	AP13CTG14538_at	AP13CTG14538	87.0528	88.1701	146.584	320.699	1.01283	2.18781
LOC_Os01g59050	AP13ITG71181_at	AP13ISTG71181	9.13159	16.445	8.73921	283.069	1.80089	32.3907
LOC_Os01g58890	KanlowSLT55058_at	KanlSGLT55058	301.435	157.723	48.1284	98.0774	0.52324	2.03783
LOC_Os01g58620	KanlowCTG10402_at	KanlCTG10402	9.25906	140.597	12.1685	83.4289	15.1848	6.85614
LOC_Os01g58280	AP13CTG15831_s_at	AP13CTG15831	51.6362	36.1896	52.8957	334.318	0.700856	6.32033
LOC_Os01g57280	AP13CTG15278_at	AP13CTG15278	92.0164	400.339	87.2125	205.846	4.35074	2.36028
LOC_Os01g56990	AP13CTG28925_s_at	AP13CTG28925	24.7706	128.507	30.1997	63.5824	5.18789	2.10539
LOC_Os01g56930	KanlowCTG27043_s_at	KanlCTG27043	36.4938	254.329	26.8199	134.57	6.96912	5.01756
LOC_Os01g56550	AP13CTG32424_at	AP13CTG32424	7.9455	58.1315	6.70716	62.3456	7.31627	9.29539
LOC_Os01g56310	AP13ITG75626_at	AP13ISTG75626	29.3146	49.0172	74.0298	152.098	1.67211	2.05455
LOC_Os01g55670	AP13CTG21550_s_at	AP13CTG21550	56.5442	84.8888	94.6859	199.471	1.50128	2.10666
LOC_Os01g55280	AP13ITG61121_at	AP13ISTG61121	112.839	231.523	189.363	519.946	2.05179	2.74577
LOC_Os01g55170	AP13ITG47762_s_at	AP13ISTG47762	64.6427	701.946	57.8478	526.71	10.8589	9.10511
LOC_Os01g55150	AP13ITG37737_s_at	AP13ISTG37737	14.93	14.3218	17.7141	315.173	0.959264	17.7922
LOC_Os01g54920	KanlowCTG23335_at	KanlCTG23335	18.1475	23.3441	74.339	210.212	1.28635	2.82775
LOC_Os01g54600	AP13CTG29413_s_at	AP13CTG29413	29.8258	955.793	27.7212	448.919	32.0459	16.1941
LOC_Os01g54560	KanlowCTG05705_s_at	KanlCTG05705	42.2328	295.231	17.3134	248.319	6.99057	14.3425
LOC_Os01g54560	AP13CTG03179_at	AP13CTG03179	63.216	99.5109	39.0924	110.279	1.57414	2.82097
LOC_Os01g54420	KanlowCTG08937_s_at	KanlCTG08937	23.3195	163.159	15.5028	98.0597	6.9967	6.32528
LOC_Os01g54030	AP13CTG13913_at	AP13CTG13913	32.0008	45.5871	15.9999	36.7804	1.42456	2.29879
LOC_Os01g53910	AP13CTG27205_at	AP13CTG27205	6.21358	6.54715	7.07537	108.813	1.05368	15.3791
LOC_Os01g53800	AP13CTG20681_s_at	AP13CTG20681	7.89701	247.761	7.97812	159.919	31.374	20.0447
LOC_Os01g53350	AP13ITG74837_at	AP13ISTG74837	132.594	124.575	137.671	290.192	0.939523	2.10787
LOC_Os01g53079	AP13CTG04640_at	AP13CTG04640	65.7801	457.658	23.6425	235.93	6.95739	9.97908
LOC_Os01g52460	AlamoCTG08861_at	AlamCTG08861	131.611	141.636	85.1701	246.852	1.07617	2.89834
LOC_Os01g52260	KanlowCTG16009_s_at	KanlCTG16009	367.128	639.898	524.601	1429.08	1.74298	2.72412
LOC_Os01g52230	AP13ITG40239RC_s_at	AP13ISTG40239-RC	9.10532	560.763	8.86928	84.7666	61.5863	9.55733
LOC_Os01g52230	AP13CTG23413_s_at	AP13CTG23413	562.632	668.604	258.864	519.197	1.18835	2.00568
LOC_Os01g51870	AP13ITG63590_at	AP13ISTG63590	1623.71	1227.28	946.503	2377.82	0.755849	2.51222
LOC_Os01g51800	AP13CTG24183_at	AP13CTG24183	216.105	381.415	93.4452	302.799	1.76495	3.24039
LOC_Os01g51670	AP13CTG13800_at	AP13CTG13800	21.1126	29.9083	36.308	94.0951	1.41661	2.59158
LOC_Os01g51020	KanlowCTG36242_at	KanlCTG36242	43.6209	39.1583	35.1865	714.311	0.897696	20.3007
LOC_Os01g50120	AP13CTG29130_at	AP13CTG29130	34.5486	37.4483	34.1136	80.8841	1.08393	2.37102
LOC_Os01g49720	AP13CTG24007_at	AP13CTG24007	36.8915	56.1082	28.8895	92.511	1.5209	3.20223
LOC_Os01g49529	KanlowCTG06038_s_at	KanlCTG06038	86.9718	208.66	55.5975	150.122	2.39917	2.70016
LOC_Os01g48690	OTHSWCTG05204_at	OthsCTG05204	7.47574	36.4946	8.24671	21.106	4.88173	2.55932
LOC_Os01g48310	AP13CTG07227_s_at	AP13CTG07227	201.61	512.443	81.3019	176.86	2.54175	2.17535
LOC_Os01g47460	AlamoCTG02655_x_at	AlamCTG02655	99.9043	410.187	71.9109	210.475	4.1058	2.92688
LOC_Os01g46610	AlamoCTG01281_at	AlamCTG01281	1333.09	6454.31	592.922	4624.49	4.84163	7.79949
LOC_Os01g46090	KanlowCTG41679_s_at	KanlCTG41679	19.0643	141.84	26.7607	81.133	7.44009	3.03179
LOC_Os01g45800	AP13ITG59245_at	AP13ISTG59245	21.3415	28.7096	18.6469	81.0785	1.34525	4.34809
LOC_Os01g45110	KanlowCTG08413_at	KanlCTG08413	18.4082	14.4305	96.0031	250.756	0.78392	2.61195
LOC_Os01g44230	AP13CTG05508_at	AP13CTG05508	157.586	491.143	201.581	552.897	3.11666	2.7428
LOC_Os01g44230	AP13CTG12804_x_at	AP13CTG12804	337.794	413.04	199.466	420.222	1.22276	2.10673
LOC_Os01g43870	KanlowCTG41116_at	KanlCTG41116	70.0348	678.133	63.4131	158.18	9.6828	2.49444
LOC_Os01g43851	AP13CTG11363_at	AP13CTG11363	80.2722	94.3799	96.7173	200.689	1.17575	2.07501
LOC_Os01g43740	KanlowCTG47469_s_at	KanlCTG47469	347.366	479.605	400.377	897.666	1.38069	2.24205
LOC_Os01g43740	AP13ITG73237_at	AP13ISTG73237	7.90522	8.54704	7.11911	20.1166	1.08119	2.82571
LOC_Os01g43710	AP13CTG05522_x_at	AP13CTG05522	70.9886	566.219	117.434	386.269	7.97619	3.28926
LOC_Os01g43710	KanlowCTG22886_s_at	KanlCTG22886	21.9548	208.062	44.7004	146.19	9.47682	3.27043
LOC_Os01g43710	AP13CTG17464_at	AP13CTG17464	199.632	346.341	140.751	360.892	1.73489	2.56405
LOC_Os01g43420	AP13CTG02015RC_at	AP13CTG02015-RC	3.8783	32.8298	5.88995	15.7451	8.465	2.67321
LOC_Os01g43410	AP13CTG01547_at	AP13CTG01547	71.4496	768.246	79.9239	1156.12	10.7523	14.4653
LOC_Os01g43372	AP13CTG07033_at	AP13CTG07033	24.337	2583.44	23.4736	858.516	106.153	36.5736
LOC_Os01g43090	AP13CTG10563_at	AP13CTG10563	52.5186	381.143	59.2364	395.207	7.25731	6.67169
LOC_Os01g43080	KanlowCTG38815_s_at	KanlCTG38815	11.2763	19.4447	9.40094	21.5172	1.7244	2.28884
LOC_Os01g43020	AP13CTG11572_at	AP13CTG11572	119.536	155.148	180.397	714.95	1.29791	3.9632
LOC_Os01g42970	KanlowCTG16112_at	KanlCTG16112	48.4767	233.873	38.3081	101.186	4.82443	2.64137
LOC_Os01g42870	AP13ITG42898_at	AP13ISTG42898	55.8109	75.9924	103.991	244.086	1.36161	2.34719
LOC_Os01g42120	AlamoCTG11155_at	AlamCTG11155	425.112	524.601	287.227	618.575	1.23403	2.15361
LOC_Os01g41450	KanlowCTG14906_s_at	KanlCTG14906	32.1128	29.9652	80.4508	166.716	0.933123	2.07227
LOC_Os01g40920	AP13CTG26155_s_at	AP13CTG26155	37.1644	503.199	32.4849	578.811	13.5398	17.8178
LOC_Os01g40660	AP13ITG76266_at	AP13ISTG76266	24.5088	30.8565	98.7163	397.612	1.25899	4.02782
LOC_Os01g40250	AP13CTG11709_at	AP13CTG11709	44.4524	150.645	56.603	166.588	3.3889	2.94309
LOC_Os01g39330	AP13ITG42062_s_at	AP13ISTG42062	55.3517	51.4716	85.0379	190.06	0.929901	2.235
LOC_Os01g38400	AP13ITG68268_at	AP13ISTG68268	8.15756	69.3961	6.91696	54.3162	8.50696	7.85261
LOC_Os01g37760	KanlowCTG40770_at	KanlCTG40770	60.0802	46.8789	44.5952	1505.96	0.780272	33.7694
LOC_Os01g36950	AP13ITG36352_at	AP13ISTG36352	17.2863	60.4098	16.3408	197.746	3.49467	12.1013
LOC_Os01g36090	AP13CTG23800_at	AP13CTG23800	29.0029	35.7566	28.5419	62.3711	1.23286	2.18525
LOC_Os01g35860	AlamoCTG02352_at	AlamCTG02352	11.5692	11.3547	10.5989	31.5625	0.981459	2.97789
LOC_Os01g35830	AP13CTG03503_at	AP13CTG03503	47.2159	96.616	78.5211	278.264	2.04626	3.54381
LOC_Os01g35580	AP13ITG68253_at	AP13ISTG68253	21.105	170.959	17.5137	67.8942	8.10036	3.87664
LOC_Os01g34680	KanlowCTG41307_at	KanlCTG41307	25.8876	102.199	25.9174	78.5198	3.94778	3.02962
LOC_Os01g34430	KanlowCTG40935_at	KanlCTG40935	2226.49	1020.95	33.2772	112.641	0.458549	3.38493
LOC_Os01g32300	AP13CTG15720_at	AP13CTG15720	54.4119	148.631	73.1342	188.87	2.73159	2.58251
LOC_Os01g31750	AlamoCTG02459_at	AlamCTG02459	9.04088	396.262	11.7987	136.004	43.83	11.527
LOC_Os01g28370	AP13ITG38385_s_at	AP13ISTG38385	37.3053	129.094	37.1644	81.6032	3.46047	2.19574
LOC_Os01g27940	AlamoCTG05846_s_at	AlamCTG05846	79.8932	841.575	51.4128	456.736	10.5338	8.8837
LOC_Os01g27940	AP13CTG06235_s_at	AP13CTG06235	17.1521	269.389	15.4223	127.334	15.7059	8.25648
LOC_Os01g26390	AP13ITG55708_at	AP13ISTG55708	335.751	340.176	198.322	442.068	1.01318	2.22905
LOC_Os01g23610	KanlowCTG14494_s_at	KanlCTG14494	13.2454	68.5051	24.9403	80.4254	5.17199	3.22471
LOC_Os01g23380	AP13CTG20177_at	AP13CTG20177	25.4131	469.847	28.3488	68.3555	18.4884	2.41123
LOC_Os01g22336	AP13ITG42140_at	AP13ISTG42140	7.21278	7.21156	6.55894	206.064	0.999832	31.4173
LOC_Os01g21590	KanlowCTG42502_at	KanlCTG42502	21.7104	436.56	20.851	1971.41	20.1083	94.5472
LOC_Os01g21144	AP13ITG73448_at	AP13ISTG73448	315.181	1061.03	368.546	861.078	3.36641	2.33642
LOC_Os01g21120	AP13CTG21234_s_at	AP13CTG21234	59.5811	108.383	164.278	605.031	1.81908	3.68298
LOC_Os01g21070	AP13ITG42705_at	AP13ISTG42705	9.32884	8.92669	11.7197	24.0004	0.956892	2.04786
LOC_Os01g21010	AP13ITG69072_at	AP13ISTG69072	24.4413	202.426	25.3421	50.7409	8.28212	2.00224
LOC_Os01g20930	AP13ITG71629_at	AP13ISTG71629	287.02	313.064	298.179	663.986	1.09074	2.2268
LOC_Os01g20910	AP13ITG55604_at	AP13ISTG55604	27.0217	55.9493	31.4656	154.925	2.07053	4.92363
LOC_Os01g20206	AP13ITG64495_at	AP13ISTG64495	32.0788	23.3456	28.3529	80.8279	0.727757	2.85078
LOC_Os01g19390	AP13CTG15969_s_at	AP13CTG15969	60.5477	67.6557	27.9585	61.8214	1.11739	2.21118
LOC_Os01g19050	AlamoCTG12407_s_at	AlamCTG12407	15.1412	29.1784	15.0955	84.7073	1.92709	5.61142
LOC_Os01g18650	AlamoCTG12662_at	AlamCTG12662	23.4062	104.986	19.3521	91.6323	4.4854	4.73501
LOC_Os01g17396	AP13ITG33841_s_at	AP13ISTG33841	67.7105	426.15	40.3837	87.7559	6.2937	2.17305
LOC_Os01g16870	AP13CTG30460_s_at	AP13CTG30460	139.341	82.2103	28.5625	71.4135	0.589994	2.50026
LOC_Os01g16350	AP13CTG10305_at	AP13CTG10305	33.0236	70.0143	33.9142	82.473	2.12013	2.43181
LOC_Os01g16110	AP13CTG01705_at	AP13CTG01705	23.8671	90.1459	27.1896	450.513	3.777	16.5693
LOC_Os01g15830	KanlowCTG37555_s_at	KanlCTG37555	498.107	1438.7	560.494	1429.08	2.88834	2.54967
LOC_Os01g15060	AP13CTG15382_at	AP13CTG15382	24.7706	32.1557	131.491	506.853	1.29814	3.85467
LOC_Os01g15029	AP13CTG32521_at	AP13CTG32521	25.0272	90.3184	20.8931	185.248	3.60881	8.86646
LOC_Os01g15000	KanlowCTG45897_s_at	KanlCTG45897	171.933	2237.24	1082.49	3249.6	13.0123	3.00197
LOC_Os01g14860	AlamoCTG12099_x_at	AlamCTG12099	22.0346	60.7082	17.3827	43.9412	2.75513	2.52787
LOC_Os01g14590	AlamoCTG10336_at	AlamCTG10336	209.428	141.534	423.267	1013.56	0.675813	2.39461
LOC_Os01g14440	AP13ITG44855_s_at	AP13ISTG44855	51.4542	42.5271	77.1717	154.387	0.826505	2.00057
LOC_Os01g13730	AP13CTG10535_s_at	AP13CTG10535	141.575	180.053	79.9792	202.251	1.27178	2.52879
LOC_Os01g12464	AP13ITG60066_at	AP13ISTG60066	140.073	319.765	493.704	997.171	2.28284	2.01978
LOC_Os01g12160	KanlowCTG39336_at	KanlCTG39336	48.4496	1042.21	13.5031	54.0306	21.5112	4.00135
LOC_Os01g11650	AP13ITG53797_at	AP13ISTG53797	29.9256	37.2606	32.197	89.4373	1.24511	2.77782
LOC_Os01g11550	AP13ITG66699_at	AP13ISTG66699	8.00173	24.7474	9.48461	393.525	3.09275	41.4909
LOC_Os01g11370	KanlowCTG14368_at	KanlCTG14368	34.2203	98.0187	36.5043	107.805	2.86434	2.95321
LOC_Os01g10140	AP13CTG13359_at	AP13CTG13359	13.7423	59.3184	11.454	32.0981	4.31648	2.80234
LOC_Os01g10130	AlamoCTG04274_at	AlamCTG04274	21.0493	38.8041	17.5246	36.9039	1.84349	2.10584
LOC_Os01g09750	AP13CTG12016_s_at	AP13CTG12016	57.9585	293.192	90.6858	274.381	5.05865	3.02562
LOC_Os01g09670	AP13ITG33120_s_at	AP13ISTG33120	10.9774	347.006	13.4556	206.232	31.611	15.3268
LOC_Os01g08810	KanlowCTG15151_s_at	KanlCTG15151	42.5343	40.0243	34.2029	86.9917	0.94099	2.5434
LOC_Os01g08810	AP13CTG53474_at	AP13CTG53474	11.7486	13.0412	9.89557	34.6571	1.11003	3.50228
LOC_Os01g08770	AlamoCTG09257_s_at	AlamCTG09257	184.182	1601.74	63.7779	831.826	8.69653	13.0425
LOC_Os01g08650	AP13CTG08250_at	AP13CTG08250	169.484	232.391	43.8864	261.404	1.37116	5.95638
LOC_Os01g08440	AP13ITG42466_s_at	AP13ISTG42466	873.853	1045.54	1161.44	2444.67	1.19647	2.10486
LOC_Os01g08380	AP13ITG72773_at	AP13ISTG72773	1189.42	1172.2	41.4503	88.647	0.985522	2.13863
LOC_Os01g08280	KanlowCTG37018_s_at	KanlCTG37018	8.84226	10.8656	7.2476	32.0377	1.22883	4.42046
LOC_Os01g08270	AP13ITG64286_s_at	AP13ISTG64286	11.238	24.8507	10.6132	24.6379	2.21132	2.32144
LOC_Os01g08110	KanlowCTG38713_s_at	KanlCTG38713	202.294	91.1126	40.7899	147.122	0.450396	3.60682
LOC_Os01g08110	AP13CTG05506_s_at	AP13CTG05506	194.686	91.7991	35.233	142.519	0.471523	4.04504
LOC_Os01g07990	KanlowCTG12624_s_at	KanlCTG12624	92.4314	506.707	70.5236	601.011	5.48198	8.52212
LOC_Os01g07910	AP13CTG29800_s_at	AP13CTG29800	144.011	312.005	264.189	1239.93	2.16654	4.69337
LOC_Os01g07730	OTHSWCTG05113_at	OthsCTG05113	9.12808	10.9695	17.1938	55.5911	1.20173	3.2332
LOC_Os01g07730	AP13CTG11056_s_at	AP13CTG11056	93.7105	77.4438	510.599	1247.66	0.826416	2.44352
LOC_Os01g07730	OTHSWCTG15281_at	OthsCTG15281	23.2144	27.4516	36.0973	106.025	1.18252	2.93719
LOC_Os01g07376	AP13ITG76169_at	AP13ISTG76169	158.82	267.102	89.8866	235.591	1.68179	2.62098
LOC_Os01g07250	AP13CTG15195_s_at	AP13CTG15195	214.629	185.36	106.599	414.497	0.863632	3.88838
LOC_Os01g06020	AlamoCTG13246_at	AlamCTG13246	8.60525	8.48963	12.3769	34.4595	0.986564	2.78418
LOC_Os01g05490	KanlowCTG34185_at	KanlCTG34185	33.1794	24.0409	20.6122	389.852	0.724573	18.9137
LOC_Os01g05060	AP13CTG16702_at	AP13CTG16702	13.8489	171.205	13.595	274.623	12.3623	20.2002
LOC_Os01g04800	AP13CTG14471RC_at	AP13CTG14471-RC	74.2843	159.327	89.6644	189.39	2.14483	2.11221
LOC_Os01g04800	AP13CTG14471RC_s_at	AP13CTG14471-RC	250.732	380.075	371.306	907.031	1.51586	2.44282
LOC_Os01g04800	AP13CTG27073RC_at	AP13CTG27073-RC	5.65685	6.76523	16.045	58.8934	1.19593	3.67051
LOC_Os01g04620	AP13CTG40467_s_at	AP13CTG40467	50.2131	42.5463	28.4687	343.948	0.847314	12.0816
LOC_Os01g04580	AP13ITG40018_s_at	AP13ISTG40018	18.254	281.721	18.7427	41.9689	15.4334	2.23921
LOC_Os01g04570	AP13CTG31577_at	AP13CTG31577	20.2915	75.9484	20.0191	46.0793	3.74287	2.30177
LOC_Os01g04120	AP13CTG14232_at	AP13CTG14232	58.7627	380.951	25.9927	158.744	6.48288	6.10724
LOC_Os01g03890	AP13ITG71761_at	AP13ISTG71761	18.836	21.3358	88.0876	239.783	1.13271	2.7221
LOC_Os01g03620	KanlowCTG45072_at	KanlCTG45072	7.00072	14.9994	10.5979	90.2109	2.14255	8.51218
LOC_Os01g02400	AP13CTG29677_at	AP13CTG29677	195.023	427.657	24.6874	51.8195	2.19285	2.09903
LOC_Os01g02040	KanlowCTG41494_at	KanlCTG41494	17.05	15.7451	20.6835	50.1265	0.923467	2.4235
LOC_Os01g01060	OTHSWSLT26155_at	OthsSGLT26155	59.5879	55.3423	47.6768	149.602	0.928751	3.13783
//Ubiquitin mediated proteolysis/0	AP13ITG66316_at	AP13ISTG66316	34.7654	66.027	16.9719	59.5679	1.89922	3.50979
///	AP13CTG15773_s_at	AP13CTG15773	106.527	42.2101	115.761	246.437	0.396238	2.12884
///	KanlowCTG09150_s_at	KanlCTG09150	255.668	20.93	227.593	657.114	0.0818642	2.88723
///	AP13CTG58822_at	AP13CTG58822	741.442	237.934	562.308	1313.15	0.320907	2.33529
///	AP13ITG41329_at	AP13ISTG41329	169.493	80.1833	686.072	1568.32	0.473079	2.28595
///	KanlowCTG26027_at	KanlCTG26027	27.9545	12.9642	10.5036	65.1504	0.463762	6.2027
///	OTHSWCTG16369_at	OthsCTG16369	88.3663	19.2522	12.5273	2666.17	0.217868	212.829
///	AlamoCTG01838_at	AlamCTG01838	232.691	1003.59	192.265	739.736	4.31299	3.84749
///	AlamoCTG03704_at	AlamCTG03704	18.5789	231.556	20.1063	173.17	12.4634	8.61272
///	AlamoCTG06824_at	AlamCTG06824	44.6704	127.576	45.8965	93.1638	2.85595	2.02987
///	AlamoCTG06888_s_at	AlamCTG06888	10.4267	33.283	8.34729	31.8064	3.19208	3.81039
///	AlamoCTG08796_at	AlamCTG08796	13.5483	72.5115	10.8169	46.2713	5.3521	4.27768
///	AlamoCTG10323_at	AlamCTG10323	29.7343	89.2375	28.9239	120.224	3.00117	4.15656
///	AlamoCTG12379_s_at	AlamCTG12379	14.0374	106.955	11.9905	56.5147	7.61934	4.71329
///	AlamoCTG13173_at	AlamCTG13173	21.6724	114.2	38.0052	105.511	5.26941	2.77622
///	AlamoSLT15777_s_at	AlamSGLT15777	145.342	293.051	135.35	312.59	2.01628	2.30948
///	AP13CTG04224_s_at	AP13CTG04224	100.426	762.719	87.3138	613.477	7.59482	7.02612
///	AP13CTG12911_at	AP13CTG12911	90.4355	360.091	73.9	374.806	3.98174	5.0718
///	AP13CTG14155_at	AP13CTG14155	14.289	58.7676	14.529	42.0784	4.1128	2.89616
///	AP13CTG15401_at	AP13CTG15401	84.1811	993.036	60.982	1006.7	11.7964	16.5082
///	AP13CTG17497_at	AP13CTG17497	101.042	685.035	91.5641	972.116	6.77968	10.6168
///	AP13CTG18139_at	AP13CTG18139	53.4469	420.242	74.0298	353.414	7.8628	4.77394
///	AP13CTG19569_at	AP13CTG19569	15.3585	66.9487	12.161	62.707	4.35908	5.1564
///	AP13CTG20284_at	AP13CTG20284	108.386	264.684	106.522	261.48	2.44205	2.4547
///	AP13CTG20476_s_at	AP13CTG20476	62.9311	249.293	93.7217	279.185	3.96136	2.97887
///	AP13CTG24012_s_at	AP13CTG24012	365.266	1489.44	270.831	835.241	4.07768	3.084
///	AP13CTG25196_s_at	AP13CTG25196	10.3428	57.0828	11.7942	36.295	5.51909	3.07737
///	AP13CTG26753_s_at	AP13CTG26753	124.646	421.719	105.185	511.335	3.38332	4.8613
///	AP13CTG30880_x_at	AP13CTG30880	12.6996	121.142	14.5084	92.1056	9.53905	6.34843
///	AP13CTG32343_at	AP13CTG32343	11.6739	35.754	10.5583	26.6433	3.06273	2.52344
///	AP13CTG55096_at	AP13CTG55096	48.0089	258.014	32.8051	136.733	5.3743	4.16804
///	AP13ITG34780_at	AP13ISTG34780	8.93181	53.5497	8.64399	55.9654	5.99539	6.47449
///	AP13ITG36484_s_at	AP13ISTG36484	17.8176	68.6743	19.9043	72.2131	3.8543	3.62802
///	AP13ITG37281_at	AP13ISTG37281	26.8351	76.1385	25.5715	125.61	2.83728	4.91211
///	AP13ITG37417_s_at	AP13ISTG37417	49.9432	256.964	44.7004	174.484	5.14513	3.9034
///	AP13ITG37853_s_at	AP13ISTG37853	33.2881	179.768	24.7521	104.38	5.40037	4.21702
///	AP13ITG38503_s_at	AP13ISTG38503	6.66659	44.4098	6.77413	23.0397	6.66155	3.40113
///	AP13ITG39386_at	AP13ISTG39386	17.2949	83.3179	16.43	52.7149	4.81748	3.20846
///	AP13ITG39689_s_at	AP13ISTG39689	26.3555	70.2031	25.2237	87.1372	2.66369	3.45457
///	AP13ITG39832_s_at	AP13ISTG39832	23.5461	135.769	33.5643	166.608	5.76608	4.96384
///	AP13ITG42008_at	AP13ISTG42008	16.2237	67.1964	18.3289	46.634	4.14186	2.54429
///	AP13ITG42872_s_at	AP13ISTG42872	27.1278	99.7546	18.6482	60.9923	3.67722	3.27069
///	AP13ITG44074_at	AP13ISTG44074	20.4432	166.858	15.445	151.897	8.16202	9.83467
///	AP13ITG44170_s_at	AP13ISTG44170	7.14782	90.5292	7.30466	54.9693	12.6653	7.52524
///	AP13ITG48982_s_at	AP13ISTG48982	29.4219	101.868	29.4913	100.128	3.46231	3.39517
///	AP13ITG49604_s_at	AP13ISTG49604	13.7374	194.686	10.8622	101.482	14.172	9.34264
///	AP13ITG50758_s_at	AP13ISTG50758	15.4554	121.937	14.9027	67.3433	7.88963	4.51886
///	AP13ITG51231_s_at	AP13ISTG51231	18.3796	60.6932	12.5118	45.4253	3.3022	3.6306
///	AP13ITG53733_s_at	AP13ISTG53733	14.4547	43.1622	14.8063	58.3112	2.98604	3.93827
///	AP13ITG54179_at	AP13ISTG54179	11.4897	25.5469	8.8334	35.7633	2.22346	4.04865
///	AP13ITG54698_at	AP13ISTG54698	6.5726	48.3586	6.12921	31.7788	7.35761	5.18481
///	AP13ITG59266_at	AP13ISTG59266	57.8122	224.416	59.23	189.499	3.88182	3.19938
///	AP13ITG59325_at	AP13ISTG59325	73.9144	295.132	78.9466	245.253	3.99289	3.10656
///	AP13ITG59562_at	AP13ISTG59562	175.488	580.092	254.232	603.622	3.30559	2.3743
///	AP13ITG59921_at	AP13ISTG59921	46.7669	477.816	29.3838	370.985	10.217	12.6255
///	AP13ITG60724_at	AP13ISTG60724	13.5076	32.4201	13.9047	45.222	2.40014	3.25228
///	AP13ITG62433_at	AP13ISTG62433	47.6723	108.061	50.4752	119.991	2.26675	2.37723
///	AP13ITG63393_at	AP13ISTG63393	21.1498	105.893	32.0735	110.323	5.00682	3.43969
///	AP13ITG68284_at	AP13ISTG68284	30.2099	198.093	30.4376	114.607	6.55723	3.76531
///	AP13ITG70727_at	AP13ISTG70727	52.924	258.828	64.7774	259.798	4.89056	4.01063
///	AP13ITG71983_at	AP13ISTG71983	64.4263	188.064	58.4849	190.572	2.91905	3.25847
///	AP13ITG72778_at	AP13ISTG72778	26.8196	134.393	26.3954	124.195	5.01099	4.70517
///	AP13ITG72914_at	AP13ISTG72914	21.8903	103.873	17.2693	128.94	4.74517	7.46642
///	AP13ITG73486_at	AP13ISTG73486	11.1199	154.436	15.4787	177.924	13.8882	11.4947
///	AP13ITG73745_at	AP13ISTG73745	10.7988	37.8025	11.6317	28.6324	3.5006	2.46158
///	AP13ITG75813_at	AP13ISTG75813	13.373	70.5689	12.8005	40.2254	5.27699	3.14249
///	KanlowCTG09464_s_at	KanlCTG09464	133.641	385.575	118.199	317.64	2.88516	2.68732
///	KanlowCTG10604_at	KanlCTG10604	91.6144	346.258	80.3829	193.481	3.77951	2.40699
///	KanlowCTG18248_at	KanlCTG18248	22.0515	140.874	22.4161	102.38	6.38838	4.56723
///	KanlowCTG18273_at	KanlCTG18273	144.007	515.673	194.012	417.52	3.58087	2.15204
///	KanlowCTG26032_at	KanlCTG26032	17.1982	55.3782	14.5706	46.0484	3.21999	3.16037
///	KanlowCTG28589_at	KanlCTG28589	17.7045	235.07	14.4702	195.479	13.2774	13.5091
///	KanlowCTG29460_at	KanlCTG29460	14.9409	174.802	12.8895	89.5999	11.6995	6.95138
///	KanlowCTG31882_s_at	KanlCTG31882	15.4014	148.145	10.5036	94.3623	9.61896	8.98385
///	KanlowCTG32527_s_at	KanlCTG32527	59.3073	172.45	60.951	170.745	2.90774	2.80135
///	KanlowCTG34261_at	KanlCTG34261	33.4559	895.748	51.4468	568.113	26.774	11.0427
///	KanlowCTG34732_at	KanlCTG34732	81.9972	379.235	83.9639	245.195	4.62498	2.92024
///	KanlowCTG35272_s_at	KanlCTG35272	49.4117	333.445	43.2257	572.271	6.7483	13.2391
///	KanlowCTG35439_s_at	KanlCTG35439	27.1677	264.112	39.0373	143.044	9.72157	3.66428
///	KanlowCTG35822_at	KanlCTG35822	14.1826	1609.3	14.4331	923.435	113.47	63.9804
///	KanlowCTG38230_s_at	KanlCTG38230	13.0577	257.014	12.0423	321.865	19.6829	26.7279
///	KanlowCTG38383_s_at	KanlCTG38383	17.2073	60.9861	15.725	48.5216	3.54419	3.08564
///	KanlowCTG42855_s_at	KanlCTG42855	13.3844	29.9609	12.1767	41.7998	2.2385	3.43278
///	KanlowCTG43616_s_at	KanlCTG43616	26.817	121.142	24.2142	202.27	4.51735	8.35335
///	KanlowCTG47498_s_at	KanlCTG47498	6.13245	36.5606	5.91929	23.5882	5.96182	3.98497
///	KanlowCTG47590_s_at	KanlCTG47590	6.62054	51.4768	7.98042	30.2064	7.77531	3.78507
///	OTHSWCTG07712_at	OthsCTG07712	14.5203	49.3491	16.3362	65.0654	3.39863	3.9829
///	OTHSWCTG07712_s_at	OthsCTG07712	22.1789	61.6508	27.7965	77.9787	2.77971	2.80535
///	OTHSWCTG11230_at	OthsCTG11230	10.2714	35.8984	8.39773	33.8644	3.49501	4.03256
///	OTHSWCTG11323_s_at	OthsCTG11323	7.72188	80.4566	9.16445	71.3108	10.4193	7.78124
///	OTHSWCTG16320_s_at	OthsCTG16320	9.18981	21.0604	9.85294	22.5655	2.29172	2.29023
///	OTHSWCTG19473_s_at	OthsCTG19473	11.0139	66.7178	11.7551	34.6268	6.05763	2.94568
///	OTHSWCTG20109_at	OthsCTG20109	9.12611	19.7678	8.54106	25.4644	2.16607	2.98141
///	OTHSWSLT24155_at	OthsSGLT24155	14.762	38.7591	15.0324	35.8793	2.6256	2.3868
///	OTHSWSLT24836_at	OthsSGLT24836	50.4025	127.558	46.3401	177.911	2.53078	3.83924
///	VS16ITG16394_at	VS16ISTG16394	588.148	1256.52	356.18	1269.49	2.1364	3.56418
///	VS16ITG26231_at	VS16ISTG26231	32.7855	689.85	22.8546	542.494	21.0413	23.7367
///	AlamoCTG01565_s_at	AlamCTG01565	383.132	778.97	551.053	1488.87	2.03316	2.70186
///	AlamoCTG11326_s_at	AlamCTG11326	118.013	422.043	67.2542	214.034	3.57624	3.18246
///	AlamoCTG12794_s_at	AlamCTG12794	48.7769	111.078	58.2916	119.44	2.27726	2.049
///	AlamoCTG13754_s_at	AlamCTG13754	288.077	867.255	193.602	504.951	3.01049	2.60819
///	AP13CTG11227_s_at	AP13CTG11227	11.1211	47.6977	14.5359	29.9977	4.28893	2.06369
///	AP13CTG13135_at	AP13CTG13135	28.015	61.5441	17.7897	81.0571	2.19683	4.55641
///	AP13CTG19085_x_at	AP13CTG19085	22.7127	99.387	33.6645	83.0466	4.37584	2.46689
///	AP13CTG30392_s_at	AP13CTG30392	88.0431	183.829	113.783	296.141	2.08794	2.60268
///	AP13CTG30804_s_at	AP13CTG30804	14.6097	39.6859	9.82753	27.1746	2.71641	2.76516
///	AP13ITG34705_s_at	AP13ISTG34705	8.12123	35.9258	8.93825	21.2518	4.42369	2.37763
///	AP13ITG34827_s_at	AP13ISTG34827	131.371	292.043	201.552	516.354	2.22304	2.56189
///	AP13ITG35460_at	AP13ISTG35460	53.0765	118.637	27.0062	86.5852	2.23521	3.20613
///	AP13ITG37186_s_at	AP13ISTG37186	30.2064	88.7514	21.105	51.63	2.93816	2.44634
///	AP13ITG53428_s_at	AP13ISTG53428	39.5389	111.044	30.7646	66.5193	2.80847	2.16221
///	AP13ITG62217_at	AP13ISTG62217	51.8683	111.497	94.0951	204.425	2.14962	2.17253
///	AP13ITG69279_at	AP13ISTG69279	28.1879	67.1815	29.3614	65.1379	2.38335	2.21849
///	KanlowCTG33266_at	KanlCTG33266	16.9511	116.936	26.3833	60.1795	6.89843	2.28097
///	KanlowCTG35568_at	KanlCTG35568	26.0677	80.5436	18.795	58.2877	3.08979	3.10124
///	KanlowCTG38507_s_at	KanlCTG38507	95.7278	197.433	120.305	249.484	2.06244	2.07376
///	KanlowCTG47056_s_at	KanlCTG47056	26.2949	57.0865	33.3684	78.0242	2.17101	2.33827
///	KanlowSLT48214_at	KanlSGLT48214	97.9153	240.524	51.4715	163.28	2.45644	3.17223
///	KanlowSLT53951_at	KanlSGLT53951	12.4245	39.5997	10.6896	24.8369	3.18722	2.32346
///	KanlowSLT55811_s_at	KanlSGLT55811	17.9439	39.6392	19.6417	43.5376	2.20906	2.21659
///	OTHSWCTG18645_s_at	OthsCTG18645	315.294	1074.91	173.096	626.127	3.40923	3.61724
///	OTHSWCTG18694_at	OthsCTG18694	13.5805	90.6162	20.417	56.8545	6.67253	2.78467
///	OTHSWCTG34383_at	OthsCTG34383	23.4276	67.9758	25.0495	51.7065	2.90152	2.06417
///	OTHSWSLT23075_at	OthsSGLT23075	45.4681	109.148	26.5165	61.915	2.40054	2.33496
///	OTHSWSLT26081_s_at	OthsSGLT26081	44.7022	141.909	72.9509	243.15	3.17453	3.33306
///	OTHSWSLT29736_s_at	OthsSGLT29736	12.1217	43.5749	10.5943	23.4466	3.59479	2.21313
///	OTHSWSLT31985_at	OthsSGLT31985	10.6004	25.225	9.39748	19.1072	2.37962	2.03323
///	OTHSWSLT37702_s_at	OthsSGLT37702	180.403	373.529	91.9143	210.844	2.07053	2.29392
///	AlamoCTG09620_s_at	AlamCTG09620	24.8543	54.5684	14.1572	35.9584	2.19553	2.53994
///	AP13CTG19922_at	AP13CTG19922	34.9637	74.5501	33.8147	68.384	2.13222	2.02232
///	AP13CTG36753_s_at	AP13CTG36753	28.4765	70.6647	14.8258	56.2376	2.48151	3.79323
///	AP13ITG35560_at	AP13ISTG35560	22.6462	45.4192	19.4254	47.4658	2.00559	2.4435
///	AP13ITG38972_s_at	AP13ISTG38972	29.8326	88.8507	29.0518	59.6941	2.97831	2.05475
///	AP13ITG39387_s_at	AP13ISTG39387	16.2606	51.8569	15.8346	37.8454	3.18911	2.39004
///	AP13ITG49981_at	AP13ISTG49981	18.7658	63.3414	20.7496	42.7993	3.37536	2.06266
///	AP13ITG53779_s_at	AP13ISTG53779	46.7697	106.99	34.7755	85.1067	2.28758	2.44732
///	AP13ITG67742_at	AP13ISTG67742	15.4732	34.8352	18.0173	37.1802	2.25133	2.06359
///	KanlowCTG19580_at	KanlCTG19580	10.6772	48.2748	12.7504	25.6201	4.52129	2.00935
///	KanlowCTG34261_s_at	KanlCTG34261	65.3257	154.358	67.5321	138.643	2.3629	2.05299
///	VS16ITG15193_at	VS16ISTG15193	30.5731	132.787	33.7969	71.7976	4.34326	2.12439
///	AP13ITG75378_at	AP13ISTG75378	9.31988	18.8085	9.26121	20.5235	2.0181	2.21607
///	AP13CTG12040_at	AP13CTG12040	16.862	109.517	10.0349	437.299	6.4949	43.578
///	AP13ITG32783_s_at	AP13ISTG32783	6.94369	21.7812	6.30304	94.6814	3.13683	15.0215
///	AP13ITG44875_at	AP13ISTG44875	11.7328	54.0772	13.5838	308.754	4.60906	22.7295
///	AP13ITG67477_at	AP13ISTG67477	31.4688	239.073	32.13	491.721	7.59715	15.3041
///	KanlowCTG34219_at	KanlCTG34219	27.2744	92.8264	35.3836	590.523	3.40342	16.6892
///	AlamoCTG04660_s_at	AlamCTG04660	10.1458	107.635	10.7719	24.5352	10.6088	2.2777
///	AP13CTG08597_at	AP13CTG08597	178.15	1042.06	134.415	468.792	5.84932	3.48764
///	AP13CTG15646_s_at	AP13CTG15646	9.62497	109.627	7.48141	35.3883	11.3899	4.73017
///	AP13CTG16256_at	AP13CTG16256	95.5944	494.167	60.5608	192.003	5.16941	3.17042
///	AP13CTG17322_s_at	AP13CTG17322	14.0918	139.827	13.5109	47.1777	9.92261	3.49184
///	AP13CTG21120_s_at	AP13CTG21120	10.9679	372.253	6.70716	100.448	33.9402	14.9763
///	AP13CTG21685_x_at	AP13CTG21685	6.19755	53.1246	7.26643	15.8176	8.57187	2.17681
///	AP13CTG22837_at	AP13CTG22837	64.2874	600.506	71.3494	271.384	9.34096	3.80359
///	AP13CTG23485_at	AP13CTG23485	15.0158	167.593	12.0839	78.5324	11.1611	6.49896
///	AP13CTG36338_s_at	AP13CTG36338	25.9036	280.327	26.1652	81.1233	10.822	3.10043
///	AP13CTG42851_s_at	AP13CTG42851	21.6129	641.676	18.0818	232.518	29.6895	12.8593
///	AP13CTG52708_at	AP13CTG52708	13.5303	494.699	17.2312	75.4151	36.5622	4.37667
///	AP13ITG36808_s_at	AP13ISTG36808	32.4467	213.259	22.0092	95.4086	6.5726	4.33494
///	AP13ITG41424_at	AP13ISTG41424	24.8092	218.296	32.4232	93.5394	8.79896	2.88496
///	AP13ITG41600_at	AP13ISTG41600	10.8752	86.2947	9.94806	28.9612	7.935	2.91124
///	AP13ITG43101_s_at	AP13ISTG43101	13.5011	97.6829	12.4272	28.5913	7.23517	2.30071
///	AP13ITG43701_s_at	AP13ISTG43701	10.6477	123.48	11.0458	49.6185	11.5969	4.49207
///	AP13ITG52994_s_at	AP13ISTG52994	6.70426	220.052	5.89934	28.2472	32.8226	4.78819
///	AP13ITG55731_at	AP13ISTG55731	18.4564	270.603	12.5727	89.9039	14.6618	7.15075
///	AP13ITG62598_at	AP13ISTG62598	62.8335	704.294	75.7652	269.675	11.2089	3.55935
///	AP13ITG62944_s_at	AP13ISTG62944	19.5753	172.86	17.9176	44.1185	8.83054	2.4623
///	AP13ITG63984_at	AP13ISTG63984	13.0113	1958.73	14.0422	52.7111	150.54	3.75376
///	AP13ITG72569_at	AP13ISTG72569	16.2233	151.427	12.3056	36.3394	9.33391	2.95307
///	KanlowCTG18521_at	KanlCTG18521	18.3185	377.449	18.9692	127.564	20.6048	6.72479
///	KanlowCTG33091_at	KanlCTG33091	10.5713	80.2789	9.02664	29.1104	7.59402	3.22494
///	KanlowCTG33582_s_at	KanlCTG33582	6.16878	117.377	4.60186	22.9827	19.0276	4.99422
///	KanlowCTG36212_s_at	KanlCTG36212	30.137	630.162	29.1073	136.03	20.9099	4.6734
///	KanlowCTG46491_at	KanlCTG46491	6.74673	270.025	7.2079	33.7837	40.023	4.68704
///	KanlowSLT50900_at	KanlSGLT50900	36.2085	453.698	36.2302	190.024	12.5301	5.2449
///	OTHSWCTG09114_at	OthsCTG09114	14.6764	154.608	9.29506	47.2194	10.5345	5.08005
///	OTHSWCTG12184_s_at	OthsCTG12184	8.53893	366.616	6.80667	124.398	42.9346	18.2759
///	OTHSWCTG14744_at	OthsCTG14744	40.4342	388.256	41.555	136.363	9.60219	3.28151
///	OTHSWCTG15042_at	OthsCTG15042	13.7489	124.993	17.05	42.8394	9.0911	2.51258
///	OTHSWCTG20641_s_at	OthsCTG20641	12.6844	86.5852	13.9452	37.0032	6.82611	2.65347
///	OTHSWCTG35528_at	OthsCTG35528	17.4684	824.256	15.585	109.387	47.1856	7.01877
///	OTHSWSLT23565_at	OthsSGLT23565	25.1163	211.583	20.822	105.131	8.42411	5.04906
///	OTHSWSLT24980_at	OthsSGLT24980	14.0765	176.69	18.321	79.2763	12.5521	4.32708
///	OTHSWSLT33399_s_at	OthsSGLT33399	27.9386	328.754	33.5328	71.5218	11.767	2.13289
///	AlamoCTG03951_at	AlamCTG03951	32.6755	272.726	16.4132	121.66	8.34648	7.41236
///	AP13CTG55095_s_at	AP13CTG55095	16.1036	179.659	14.9474	70.0015	11.1564	4.68319
///	AP13ITG33427_s_at	AP13ISTG33427	76.385	548.761	41.3403	143.517	7.18415	3.4716
///	AP13ITG38821_s_at	AP13ISTG38821	264.151	838.256	193.397	390.957	3.1734	2.02152
///	AP13ITG46906_at	AP13ISTG46906	13.9944	60.0514	11.286	27.0217	4.29109	2.39427
///	AP13ITG53432_s_at	AP13ISTG53432	33.5634	258.282	18.1266	65.1222	7.69535	3.59264
///	AP13ITG55732_at	AP13ISTG55732	9.71939	44.1704	8.69803	21.2925	4.54457	2.44797
///	AP13ITG74418_at	AP13ISTG74418	23.2233	203.657	13.4935	42.1209	8.76952	3.12158
///	KanlowCTG28056_at	KanlCTG28056	17.8873	116.931	12.4666	34.9568	6.5371	2.80405
///	KanlowCTG44578_at	KanlCTG44578	39.8277	124.338	21.6338	46.0926	3.1219	2.13058
///	OTHSWCTG09778_s_at	OthsCTG09778	99.4602	280.247	62.6889	130.464	2.81768	2.08113
///	AP13ITG36685_s_at	AP13ISTG36685	12.1362	124.785	15.6229	31.713	10.282	2.02991
///	OTHSWSLT37433_at	OthsSGLT37433	7.26172	33.6296	6.31848	13.0566	4.63108	2.06642
///	KanlowCTG11149_at	KanlCTG11149	90.1971	1244.08	242.191	1505.52	13.7929	6.21627
///	AP13ITG59040_at	AP13ISTG59040	304.69	844.654	676.038	1438.46	2.77217	2.12778
///	AP13ITG59343_at	AP13ISTG59343	37.0576	85.06	84.7544	259.125	2.29534	3.05736
///	AP13ITG74704_at	AP13ISTG74704	54.6811	113.315	263.203	615.862	2.07228	2.33987
///	OTHSWCTG20098_s_at	OthsCTG20098	31.2764	470.321	66.6983	163.096	15.0376	2.44528
///	AP13ITG63738_at	AP13ISTG63738	115.496	240.662	53.6702	147.651	2.08373	2.75108
///	KanlowCTG45860_s_at	KanlCTG45860	365.117	873.119	155.036	489.169	2.39134	3.15519
///	AP13CTG42138_at	AP13CTG42138	70.9867	188.706	30.4817	137.269	2.65834	4.50334
///	AP13ITG77497_at	AP13ISTG77497	29.0029	221.752	11.0086	58.9429	7.64587	5.35428
///	AP13ITG36314_at	AP13ISTG36314	32.7509	109.899	14.7517	34.4623	3.3556	2.33617
///	AP13ITG63970_at	AP13ISTG63970	92.8933	249.938	31.6738	97.0641	2.69059	3.0645
///	KanlowCTG30826_at	KanlCTG30826	120.609	724.234	46.6961	143.429	6.00483	3.07153
///	KanlowCTG44053_s_at	KanlCTG44053	60.4128	121.107	16.5094	47.4226	2.00466	2.87246
///	KanlowCTG45780_s_at	KanlCTG45780	626.729	1360.61	153.281	384.123	2.17097	2.50601
///	KanlowSLT49193_s_at	KanlSGLT49193	386.464	1080.1	88.991	213.106	2.79483	2.39469
///	AP13CTG23086_at	AP13CTG23086	32.9351	104.218	12.3245	28.8482	3.16435	2.34071
///	AP13CTG59052_x_at	AP13CTG59052	54.7133	339.874	18.1301	47.0209	6.2119	2.59353
///	AlamoSLT15777_at	AlamSGLT15777	100.429	198.26	78.6137	229.264	1.97412	2.91634
///	KanlowCTG43617_at	KanlCTG43617	98.1522	186.81	64.9244	197.67	1.90326	3.04462
///	KanlowCTG44441_s_at	KanlCTG44441	56.4765	99.5223	38.8412	137.147	1.76219	3.53097
///	AlamoCTG06785_at	AlamCTG06785	6.79366	8.87677	7.38291	15.4127	1.30663	2.08762
///	AlamoSLT15466_s_at	AlamSGLT15466	74.1721	98.3313	58.6876	183.396	1.32572	3.12495
///	AP13CTG12767_at	AP13CTG12767	20.6062	35.2644	15.0582	38.9887	1.71134	2.58921
///	AP13CTG16919_at	AP13CTG16919	57.4808	89.2979	66.2713	154.403	1.55353	2.32986
///	AP13CTG17716_at	AP13CTG17716	34.2695	66.8781	37.2858	92.5203	1.95153	2.48138
///	AP13CTG21075_at	AP13CTG21075	13.9779	27.1979	12.0466	27.3164	1.94578	2.26756
///	AP13CTG26727_at	AP13CTG26727	24.412	46.7114	12.8544	26.2131	1.91346	2.03923
///	AP13CTG30184_at	AP13CTG30184	8.57604	14.1355	10.0286	22.7913	1.64825	2.27263
///	AP13CTG47469_s_at	AP13CTG47469	19.4702	26.2715	21.8755	51.9891	1.34931	2.37659
///	AP13ITG33749_s_at	AP13ISTG33749	46.2476	70.3193	32.0277	65.9031	1.5205	2.05769
///	AP13ITG40457_s_at	AP13ISTG40457	332.089	630.917	192.061	391.06	1.89985	2.03612
///	AP13ITG50056_at	AP13ISTG50056	59.7155	109.236	63.7973	132.517	1.82928	2.07716
///	AP13ITG68118_at	AP13ISTG68118	9.42833	15.6229	12.5899	30.1164	1.65701	2.39211
///	AP13ITG69480_at	AP13ISTG69480	15.7983	26.9145	14.4506	48.0246	1.70363	3.32338
///	AP13ITG71722_at	AP13ISTG71722	116.71	204.906	83.7201	197.546	1.75569	2.35961
///	AP13ITG75417_at	AP13ISTG75417	44.7022	79.8277	43.8653	93.6741	1.78577	2.13549
///	KanlowCTG13313_x_at	KanlCTG13313	93.3823	105.673	49.2379	100.039	1.13162	2.03174
///	KanlowCTG19913_at	KanlCTG19913	39.0934	54.435	36.8862	99.1298	1.39243	2.68745
///	KanlowCTG25129_at	KanlCTG25129	18.8315	25.4725	12.6938	34.8304	1.35265	2.7439
///	KanlowCTG27073_at	KanlCTG27073	21.2421	34.0607	25.7234	68.0968	1.60345	2.64727
///	KanlowCTG30380_s_at	KanlCTG30380	95.7071	139.593	80.7325	240.01	1.45854	2.9729
///	KanlowCTG36659_at	KanlCTG36659	11.7987	18.0766	12.6244	26.3954	1.53208	2.09083
///	KanlowCTG46472_s_at	KanlCTG46472	121.098	201.552	113.018	257.836	1.66437	2.28137
///	KanlowSLT54868_at	KanlSGLT54868	7.3871	9.54812	7.78124	18.4355	1.29254	2.36922
///	KanlowSLT56170_at	KanlSGLT56170	28.3443	51.8195	18.9671	40.9781	1.82822	2.16049
///	OTHSWCTG07088_at	OthsCTG07088	20.2705	33.2453	16.4818	37.9453	1.64009	2.30225
///	OTHSWCTG13594_s_at	OthsCTG13594	42.672	79.3413	25.2508	80.1941	1.85933	3.17591
///	OTHSWCTG19588_x_at	OthsCTG19588	54.036	107.449	27.48	55.5388	1.98846	2.02106
///	VS16ITG13495_s_at	VS16ISTG13495	18.2373	26.2635	18.4008	48.1679	1.4401	2.6177
///	AP13CTG20214_at	AP13CTG20214	22.7127	35.6003	14.687	31.4928	1.56742	2.14427
///	AP13CTG21019_s_at	AP13CTG21019	7.18545	12.9373	6.12922	16.1943	1.80048	2.64215
///	AP13CTG42431_at	AP13CTG42431	58.3112	66.4496	37.9505	89.2657	1.13957	2.35216
///	AP13ITG39832_at	AP13ISTG39832	13.3921	22.734	10.0563	22.2205	1.69757	2.2096
///	AP13ITG49354_s_at	AP13ISTG49354	20.5348	36.562	18.5075	37.1445	1.78049	2.007
///	AP13ITG58763_s_at	AP13ISTG58763	58.181	98.1192	57.316	115.46	1.68645	2.01444
///	AP13ITG64391_at	AP13ISTG64391	90.2881	126.683	70.8012	148.569	1.4031	2.09839
///	OTHSWCTG14236_at	OthsCTG14236	10.0352	14.1744	11.7534	24.1393	1.41246	2.05381
///	OTHSWCTG17411_at	OthsCTG17411	54.9812	51.8942	45.4908	101.985	0.943854	2.24189
///	OTHSWCTG17730_x_at	OthsCTG17730	16.6285	24.1336	8.76192	17.5596	1.45134	2.00408
///	AlamoCTG07526_at	AlamCTG07526	35.64	35.4601	36.2836	175.638	0.994954	4.8407
///	AlamoCTG08187_at	AlamCTG08187	13.733	15.3718	14.7262	30.8076	1.11933	2.09203
///	AlamoSLT15082_at	AlamSGLT15082	13.9318	12.6938	11.4567	140.557	0.911135	12.2685
///	AlamoSLT15227_at	AlamSGLT15227	31.4504	32.7955	30.7149	134.367	1.04277	4.37465
///	AP13CTG05370_at	AP13CTG05370	30.2737	28.406	27.3832	592.452	0.938307	21.6356
///	AP13CTG12823_at	AP13CTG12823	8.72411	8.51492	8.08754	18.7694	0.976021	2.32078
///	AP13CTG20576_s_at	AP13CTG20576	37.5198	40.7869	24.5583	109.105	1.08708	4.44271
///	AP13CTG21435_at	AP13CTG21435	15.7446	13.8539	25.7357	1035.45	0.879914	40.2341
///	AP13CTG26526_s_at	AP13CTG26526	30.092	31.27	15.5497	121.902	1.03915	7.8395
///	AP13CTG32375_at	AP13CTG32375	24.0706	39.2889	23.3759	132.223	1.63223	5.65639
///	AP13CTG47521_at	AP13CTG47521	36.3784	38.475	40.9337	110.065	1.05763	2.68887
///	AP13ITG38068_at	AP13ISTG38068	16.2234	21.4262	14.1287	43.8864	1.3207	3.10619
///	AP13ITG43276_s_at	AP13ISTG43276	9.71729	9.48217	8.72545	70.0113	0.975803	8.0238
///	AP13ITG46123_s_at	AP13ISTG46123	33.9585	31.2557	30.7243	80.4566	0.920409	2.61867
///	AP13ITG48162_s_at	AP13ISTG48162	8.9557	11.4893	9.59456	23.3445	1.2829	2.43309
///	AP13ITG48392_at	AP13ISTG48392	21.2589	36.5854	15.1506	95.0956	1.72095	6.2767
///	AP13ITG51267_s_at	AP13ISTG51267	12.3817	13.0943	11.8171	116.936	1.05755	9.8955
///	AP13ITG56051_at	AP13ISTG56051	19.2929	18.7637	32.6732	89.5232	0.972568	2.73996
///	AP13ITG59649_at	AP13ISTG59649	873.182	760.076	843.681	1845.81	0.870467	2.1878
///	AP13ITG60469_s_at	AP13ISTG60469	13.6951	22.9135	15.0128	63.2706	1.67312	4.21443
///	AP13ITG61639_at	AP13ISTG61639	54.3219	88.8507	65.4013	222.123	1.63563	3.39631
///	AP13ITG63667_at	AP13ISTG63667	70.8012	105.726	72.0034	218.463	1.49328	3.03407
///	AP13ITG65976_at	AP13ISTG65976	18.1918	19.5958	18.6651	83.0581	1.07718	4.4499
///	AP13ITG67603RC_at	AP13ISTG67603-RC	30.401	53.2308	40.1726	185.463	1.75095	4.61665
///	AP13ITG68821_at	AP13ISTG68821	13.5531	11.9173	14.5217	31.3535	0.879302	2.15908
///	AP13ITG75329RC_at	AP13ISTG75329-RC	29.9695	33.4744	52.0154	147.566	1.11695	2.83697
///	AP13ITG77783_at	AP13ISTG77783	34.6146	65.9504	30.2373	179.536	1.90528	5.93755
///	KanlowCTG08058_at	KanlCTG08058	134.838	153.416	249.207	1552.13	1.13779	6.22828
///	KanlowCTG09566_at	KanlCTG09566	49.2209	48.8509	58.6886	405.966	0.992481	6.91729
///	KanlowCTG15606_at	KanlCTG15606	55.5228	28.546	31.6136	1010.29	0.514131	31.9574
///	KanlowCTG27945_at	KanlCTG27945	27.0737	23.9106	26.9404	201.021	0.883169	7.46169
///	KanlowCTG29283_at	KanlCTG29283	23.0961	19.0566	24.7835	87.561	0.825099	3.53304
///	KanlowCTG29374_at	KanlCTG29374	28.0593	41.2118	54.0123	113.816	1.46874	2.10722
///	KanlowCTG29605_at	KanlCTG29605	19.0346	16.7383	16.0138	80.2288	0.879359	5.00997
///	KanlowCTG29627_at	KanlCTG29627	15.21	16.4096	18.5088	125.173	1.07887	6.76292
///	KanlowCTG30009_at	KanlCTG30009	14.42	14.9521	12.8479	62.5453	1.0369	4.86812
///	KanlowCTG30032_at	KanlCTG30032	11.8497	11.0665	13.2811	274.479	0.933902	20.6669
///	KanlowCTG30711_at	KanlCTG30711	17.0249	12.161	13.3643	65.3257	0.714304	4.88808
///	KanlowCTG32319_at	KanlCTG32319	74.7597	77.3961	60.5608	371.734	1.03526	6.13819
///	KanlowCTG32347_at	KanlCTG32347	15.6174	14.5552	14.5259	32.9194	0.931989	2.26626
///	KanlowCTG32427_at	KanlCTG32427	12.2148	12.5835	11.9126	88.1145	1.03019	7.39675
///	KanlowCTG33202_at	KanlCTG33202	18.4181	11.4716	9.88626	601.935	0.622846	60.886
///	KanlowCTG36364_s_at	KanlCTG36364	34.3371	33.724	27.8576	156.07	0.982142	5.60241
///	KanlowCTG38464_at	KanlCTG38464	39.1329	34.2695	33.1571	296.381	0.87572	8.93867
///	KanlowCTG39893_at	KanlCTG39893	17.0316	16.0556	15.2082	44.1832	0.9427	2.90521
///	KanlowCTG40863_at	KanlCTG40863	24.5924	19.9968	19.7116	71.9827	0.813131	3.6518
///	KanlowCTG40901_at	KanlCTG40901	10.6387	9.03655	12.0873	37.5181	0.849405	3.10392
///	KanlowCTG40915_at	KanlCTG40915	15.5718	15.1356	12.2962	321.919	0.971984	26.1804
///	KanlowCTG41146_at	KanlCTG41146	19.9569	12.0419	14.8388	138.507	0.603395	9.3341
///	KanlowCTG41463_s_at	KanlCTG41463	26.6301	16.5166	18.1113	100.776	0.620225	5.56426
///	KanlowCTG42866_at	KanlCTG42866	24.8205	26.3207	20.3372	83.9155	1.06044	4.12621
///	KanlowCTG44421_at	KanlCTG44421	22.8706	23.6738	21.8614	49.3534	1.03512	2.25756
///	KanlowSLT51026_at	KanlSGLT51026	14.7039	15.0999	21.4583	53.4662	1.02693	2.49163
///	KanlowSLT51526_at	KanlSGLT51526	445.893	427.657	427.657	922.88	0.959103	2.15799
///	OTHSWCTG17556_at	OthsCTG17556	8.45696	11.3104	11.0537	26.3707	1.33741	2.38568
///	OTHSWCTG17981_at	OthsCTG17981	19.7026	23.6772	19.429	71.7539	1.20173	3.69314
///	OTHSWCTG23080_at	OthsCTG23080	11.4023	9.80957	13.3287	32.3502	0.860318	2.42711
///	OTHSWCTG28907_at	OthsCTG28907	14.3533	17.9048	16.393	78.8235	1.24743	4.80836
///	OTHSWCTG36310_at	OthsCTG36310	13.708	14.3709	11.7591	43.7143	1.04836	3.7175
///	OTHSWCTG37757_at	OthsCTG37757	33.7661	24.0331	20.1831	755.479	0.711752	37.4312
///	OTHSWSLT29589_s_at	OthsSGLT29589	6.9163	7.11911	6.56629	15.6229	1.02932	2.37926
///	OTHSWSLT33233_at	OthsSGLT33233	21.1297	13.3287	10.6004	46.2102	0.630804	4.35928
///	OTHSWSLT36704_at	OthsSGLT36704	12.6521	11.6722	17.327	131.56	0.922552	7.59277
///	OTHSWSLT36710_at	OthsSGLT36710	15.0561	25.2868	13.8213	59.4171	1.67951	4.29896
///	VS16ITG07670_at	VS16ISTG07670	6.55328	6.3217	6.30304	16.4132	0.964662	2.60401
///	AlamoCTG06578_s_at	AlamCTG06578	18.9707	18.4459	22.4043	50.6788	0.972337	2.26201
///	AP13CTG09289_s_at	AP13CTG09289	14.6827	11.2	8.36873	22.5655	0.7628	2.69641
///	AP13CTG11165_at	AP13CTG11165	18.0661	19.5322	16.5658	55.6479	1.08115	3.3592
///	KanlowCTG24862_at	KanlCTG24862	7.43426	13.6474	7.56842	29.0648	1.83574	3.84027
///	OTHSWCTG16504_at	OthsCTG16504	14.9328	10.6336	8.92677	43.1405	0.712097	4.8327
///	AP13ITG73856_at	AP13ISTG73856	14.0579	17.3652	18.2803	45.3822	1.23526	2.48258
///	AP13CTG23006_s_at	AP13CTG23006	22.9879	19.0446	58.9146	235.93	0.828459	4.00461
///	AP13ITG60472_s_at	AP13ISTG60472	215.763	114.967	3241.11	7231.8	0.53284	2.23127
///	AP13ITG61192_at	AP13ISTG61192	37.5619	47.5478	96.6848	288.126	1.26585	2.98005
///	KanlowCTG34489_at	KanlCTG34489	16.0096	23.1701	39.2763	86.359	1.44726	2.19875
///	AP13ITG68068_at	AP13ISTG68068	35.3887	67.4641	111.562	235.031	1.90637	2.10674
///	KanlowCTG37915_s_at	KanlCTG37915	24.9249	24.1696	59.351	154.525	0.969695	2.60358
///	OTHSWCTG16087_s_at	OthsCTG16087	13.8999	18.2302	29.2841	122.975	1.31153	4.19937
///	AP13ITG53119_s_at	AP13ISTG53119	144.426	98.1522	26.0227	59.1313	0.679601	2.2723
///	AlamoCTG06671_x_at	AlamCTG06671	88.6211	166.164	39.6745	92.2696	1.87499	2.32567
///	AP13CTG51175_s_at	AP13CTG51175	557.264	1017.15	249.866	550.815	1.82525	2.20445
///	AP13ITG46864_s_at	AP13ISTG46864	28.9403	34.9434	13.6133	31.9297	1.20743	2.34548
///	AP13ITG62293_at	AP13ISTG62293	421.719	474.424	183.044	396.643	1.12498	2.16693
///	KanlowCTG25459_s_at	KanlCTG25459	652.638	1006.56	232.526	662.973	1.54229	2.85118
///	OTHSWCTG03077_s_at	OthsCTG03077	792.429	1463.37	372.36	790.679	1.84669	2.12343
///	OTHSWCTG15940_at	OthsCTG15940	125.82	181.736	33.4744	95.6699	1.44441	2.858
///	OTHSWSLT31364_s_at	OthsSGLT31364	109.105	124.575	34.0598	71.0142	1.14178	2.08498
///	AP13CTG20149_s_at	AP13CTG20149	25.7493	21.137	10.5727	21.7244	0.820875	2.05476
///	AP13ITG53014_at	AP13ISTG53014	55.5495	90.1005	26.1853	55.3764	1.62199	2.11479
///	AP13CTG26300_s_at	AP13CTG26300	574.068	327.469	160.558	1060.14	0.570437	6.60284
///	KanlowCTG16874_at	KanlCTG16874	144.55	89.6171	70.329	239.756	0.619973	3.40907
///	AP13ITG64707_at	AP13ISTG64707	204.641	290.046	15.5792	37.482	1.41734	2.40589
///	AP13CTG31530_s_at	AP13CTG31530	268.16	476.887	73.1212	170.835	1.77837	2.33633
///	KanlowCTG26937_s_at	KanlCTG26937	102.256	202.308	43.3798	97.39	1.97844	2.24505
///	KanlowCTG47288_s_at	KanlCTG47288	560.786	1105.37	162.932	348.549	1.97111	2.13923
///	VS16ITG03463_x_at	VS16ISTG03463	367.101	533.049	115.625	256.903	1.45205	2.22186
	AP13CTG13997-1_at		30.6972	127.222	25.2868	88.9048	4.14441	3.51586
	AP13ITG37854-RC_at		24.495	126.751	27.7894	77.99	5.17455	2.80646
	AP13ITG39005-RC_s_at		12.0549	50.1722	18.1196	64.895	4.16196	3.58148
	AP13ITG39713-RC_s_at		9.91433	88.9596	10.4842	56.1243	8.97282	5.35325
	AP13ITG41020-RC_s_at		23.6246	140.624	29.4726	106.984	5.95245	3.62994
	AP13ITG41996-RC_at		18.9116	183.705	13.8907	165.167	9.71388	11.8905
	AP13ITG52767-RC_at		17.8368	78.3205	16.3954	134.72	4.39096	8.21695
	AP13ITG54188-RC_s_at		9.03703	56.3006	7.39065	32.2504	6.22999	4.36368
	AP13ITG63541-RC_at		12.4669	205.886	13.9773	202.954	16.5146	14.5203
	AP13ITG66368-RC_at		13.1179	76.0469	17.1187	77.7305	5.79719	4.54067
	AP13ITG68941_s_at		45.4681	505.254	41.1402	265.962	11.1123	6.46479
	AP13ITG71801-RC_at		69.7918	172.462	70.329	239.138	2.4711	3.40027
	AP13ITG74555-RC_at		17.1015	250.756	18.6035	157.893	14.6628	8.48728
	AP13ITG74557-RC_at		62.875	296.368	64.3337	253.427	4.71361	3.93925
	AP13ITG75987-RC_at		28.6656	145.431	28.6656	89.5783	5.07336	3.12494
	AP13ITG76635-RC_at		51.0624	143.068	56.509	132.056	2.80182	2.33691
	AP13ITG77010-RC_at		31.6692	222.155	19.8196	122.688	7.01487	6.19026
	KanlowCTG00030-M_x_at		67.7885	636.225	64.616	377.489	9.38544	5.84204
	KanlowCTG00059-2_s_at		686.835	4300.05	1092.53	2217.95	6.26068	2.03009
	AP13CTG00448-1_s_at		613.109	2012.83	564.297	1137.18	3.28299	2.01522
	AP13ITG44100-RC_s_at		976.65	2214.56	894.673	1880.56	2.26751	2.10196
	AP13ITG71650-RC_at		17.0751	35.6468	13.4504	41.0469	2.08765	3.05172
	AP13ITG54240-RC_at		13.631	30.3791	10.2674	20.5519	2.22868	2.00166
	AP13ITG44790-RC_s_at		25.935	74.8904	30.3082	68.7583	2.88762	2.26864
	AP13ITG62127-RC_at		16.4298	171.114	18.6429	443.505	10.4149	23.7895
	AP13CTG31990_s_at		11.0575	417.32	9.35971	50.7531	37.741	5.42251
	AP13ITG42285-RC_at		40.1915	359.849	66.2633	146.074	8.95336	2.20445
	AP13ITG44792-RC_s_at		6.33118	44.0045	7.36787	19.8191	6.95044	2.68993
	AP13ITG77289-RC_at		36.0157	256.006	32.2234	79.9239	7.10818	2.48031
	VS16ITG29058-RC_at		25.4363	315.446	16.9383	85.759	12.4014	5.06303
	AP13ITG40124-RC_at		58.7309	537.662	42.8147	103.166	9.15466	2.40958
	AP13ITG65551_s_at		371.11	2195.04	200.157	439.628	5.91481	2.19642
	AP13ITG61961-RC_at		6.66151	44.441	5.65903	17.4724	6.67131	3.08752
	AP13ITG62905-RC_at		30.6994	133.362	21.9323	59.3016	4.34412	2.70385
	AP13CTG22488_at		270.375	766.264	588.19	1283.11	2.83408	2.18145
	AP13ITG61264-RC_at		38.12	284.077	76.9052	1176.97	7.45218	15.3042
	AP13ITG63682-RC_at		76.9998	194.054	346.108	716.799	2.52019	2.07103
	AP13ITG69176-RC_at		14.3424	28.9487	44.7341	183.713	2.01839	4.10677
	AP13CTG27699-RC_at		2042.99	4482.33	214.588	626.127	2.19401	2.91781
	AP13CTG23033_s_at		127.407	514.08	55.9359	166.828	4.03494	2.98249
	AP13ITG66380-RC_at		25.0058	44.1725	21.3241	53.6975	1.76649	2.51816
	AP13ITG58934-RC_at		91.2374	166.588	93.8118	190.817	1.82587	2.03404
	AP13ITG62896-RC_at		20.2696	35.7702	15.1412	44.3917	1.76472	2.93184
	AP13ITG65409-RC_at		31.0398	56.5269	30.9129	111.872	1.82111	3.61893
	AP13ITG72069-RC_at		45.8965	66.9889	53.9221	114.2	1.45956	2.11788
	AP13ITG74236_s_at		52.3772	103.541	47.5778	110.876	1.97683	2.33042
	KanlowCTG12222_s_at		50.2276	95.691	45.105	94.3736	1.90515	2.09231
	AP13CTG05752_at		95.0666	186.428	91.698	184.273	1.96103	2.00957
	AP13ITG59748-RC_at		121.639	126.683	82.808	183.546	1.04146	2.21653
	AP13ITG65135-RC_at		27.1017	26.6346	22.5655	52.9186	0.982765	2.34511
	AP13ITG71482-RC_at		37.7427	37.7807	26.8287	55.7166	1.00101	2.07675
	AP13CTG24817-RC_at		23.898	40.5198	20.882	104.531	1.69553	5.00578
	AP13ITG39873-RC_s_at		75.3333	115.429	86.2474	297.185	1.53225	3.44573
	AP13ITG42880-RC_at		23.0227	22.1618	34.6904	186.113	0.962605	5.36497
	AP13ITG63936-RC_at		289.308	273.44	291.027	768.8	0.945149	2.64168
	AP13ITG64500-RC_at		27.2031	30.9285	27.9386	67.9529	1.13695	2.43222
	AP13ITG65052-RC_at		145.096	79.6159	155.51	317.64	0.548711	2.04256
	AP13ITG71592-RC_at		28.1158	26.1176	33.6038	68.2834	0.928928	2.03201
	AP13ITG72670-RC_at		49.6071	59.7638	43.3769	122.975	1.20474	2.83503
	AP13ITG74307-RC_at		16.3003	22.1436	15.3217	45.0114	1.35848	2.93776
	KanlowCTG29059_at		10.5943	8.37476	10.142	107.732	0.790497	10.6224
	OTHSWCTG07109_s_at		7.97812	6.72166	6.84513	27.75	0.842512	4.05397
	OTHSWCTG16302_s_at		28.1638	26.9268	35.7944	338.985	0.956076	9.47035
	AP13ITG56431-RC_at		52.7301	67.3362	150.36	390.807	1.277	2.59915
	AP13ITG57684-RC_at		17.0991	13.4504	88.6555	260.602	0.786615	2.93948
	AP13ITG72826-RC_at		31.5502	50.1073	221.327	473.411	1.58818	2.13897
	AP13ITG73308-RC_s_at		5.79918	5.35528	27.7618	124.512	0.923454	4.485
	AP13ITG73351-RC_x_at		30.1736	28.3529	193.435	533.794	0.939658	2.75956
	AP13ITG64098-RC_at		82.1472	163.735	234.991	518.249	1.99319	2.2054
	AP13ITG65870-RC_at		28.4539	38.3939	68.7511	154.343	1.34934	2.24496
	AP13ITG70992-RC_at		41.2365	42.9044	152.941	319.571	1.04045	2.08951
	AP13ITG75471-RC_at		49.4174	84.1568	146.568	331.041	1.70298	2.25862
	AP13ITG74478-RC_at		14.1891	17.351	37.7133	97.8707	1.22284	2.59512
	AP13ITG55493-RC_at		27.4387	31.1477	71.2938	151.386	1.13517	2.12341
	AlamoCTG06961_s_at		605.031	580.385	190.133	641.399	0.959264	3.37342
	AP13ITG72656-RC_s_at		146.706	78.8235	24.6552	196.135	0.53729	7.95512
	AP13ITG63794-RC_at		1063.85	652.716	92.8933	192.713	0.613542	2.07457
	AP13ITG51003_s_at		179.234	336.789	44.7084	161.535	1.87905	3.61307
