# Supplementary material for: Transcriptome Analysis of Nodes and Buds from High and Low Tillering Switchgrass Inbred Lines
Source: PLoS One. 2013 Dec 30;8(12):e83772. doi: 10.1371/journal.pone.0083772 (PMC3875486; doi:10.1371/journal.pone.0083772)
Supplement: File S3 — List of probesets up regulated in buds of low tillering line. (XLSX) [file pone.0083772.s003.xlsx]

## Sheet: Low buds
File S3. List of probe sets up regulated in buds of low tillering line
Rice hit short	probeset_id	PviUT sequence ID	Ave LN	Ave HN	Ave LB	Ave HB	HN:LN	HB:LB
LOC_Os12g43670	AP13CTG06123_at	AP13CTG06123	377.857	246.461	1414.13	663.986	0.65226	0.469536
LOC_Os12g43450	KanlowCTG36837_at	KanlCTG36837	234.081	11.243	395.093	134.91	0.0480305	0.341463
LOC_Os12g42700	AP13CTG13242_at	AP13CTG13242	129.799	80.7286	412.286	160.96	0.62195	0.390407
LOC_Os12g42090	KanlowCTG27107_s_at	KanlCTG27107	159.79	71.5682	348.967	139.955	0.447889	0.401054
LOC_Os12g40120	AlamoCTG00621_s_at	AlamCTG00621	45.4253	26.7406	65.7993	27.5064	0.588672	0.418036
LOC_Os12g40120	KanlowCTG15142_at	KanlCTG15142	14.596	10.6111	68.3539	23.3581	0.726986	0.341722
LOC_Os12g40070	AlamoCTG06364_at	AlamCTG06364	68.6743	11.3914	88.1145	33.5942	0.165876	0.381256
LOC_Os12g40070	AlamoCTG06364_s_at	AlamCTG06364	1184.7	201.99	1951.75	717.315	0.170498	0.367524
LOC_Os12g38810	AP13ITG42840RC_s_at	AP13ISTG42840-RC	117.855	61.8611	113.947	48.4632	0.524893	0.425314
LOC_Os12g38340	KanlowCTG13218_s_at	KanlCTG13218	27.1896	23.4068	378.998	45.4305	0.860871	0.11987
LOC_Os12g36920	AP13CTG23487_s_at	AP13CTG23487	266.974	115.36	411.567	195.366	0.432103	0.474687
LOC_Os12g36310	AP13ITG45551_at	AP13ISTG45551	62.2675	23.2829	70.8084	23.1832	0.373917	0.327408
LOC_Os12g36240	AP13CTG59158_s_at	AP13CTG59158	556.529	525.711	2837.32	241.389	0.944625	0.0850765
LOC_Os12g36210	AP13ITG38950_at	AP13ISTG38950	826.021	849.305	220.854	72.5899	1.02819	0.328678
LOC_Os12g35340	AP13ITG57143_at	AP13ISTG57143	417.38	1063.85	65.8009	28.7611	2.54888	0.437093
LOC_Os12g35340	AP13CTG24159RC_at	AP13CTG24159-RC	2195.2	3373.75	140.191	38.8826	1.53688	0.277355
LOC_Os12g35330	AP13ITG38470_at	AP13ISTG38470	83.5281	562.308	115.21	23.4465	6.73196	0.203511
LOC_Os12g35330	AP13CTG58892_at	AP13CTG58892	55.3955	365.825	66.4863	17.6322	6.60387	0.2652
LOC_Os12g35330	AP13CTG58892_s_at	AP13CTG58892	415.873	2566.7	420.343	134.928	6.17184	0.320995
LOC_Os12g35330	AP13CTG22159_at	AP13CTG22159	356.3	3061.52	260.472	111.158	8.59255	0.426755
LOC_Os12g34524	KanlowCTG29877_s_at	KanlCTG29877	130.718	99.7039	566.301	255.189	0.762742	0.450625
LOC_Os12g34524	KanlowCTG03879_at	KanlCTG03879	5.04014	5.55742	42.3179	21.0847	1.10263	0.498245
LOC_Os12g34524	AP13CTG58964_at	AP13CTG58964	169.583	137.269	1555.38	690.596	0.809452	0.444004
LOC_Os12g34500	AP13CTG22431_at	AP13CTG22431	70.2784	55.4913	680.353	337.997	0.789593	0.496797
LOC_Os12g34450	AP13ITG69713_at	AP13ISTG69713	411.693	313.026	817.502	364.776	0.760339	0.446208
LOC_Os12g33160	AP13CTG16524_at	AP13CTG16524	80.3444	14.1721	40.7948	11.6779	0.176392	0.286259
LOC_Os12g33160	AP13CTG16524_s_at	AP13CTG16524	178.634	15.5085	74.3605	19.2278	0.0868168	0.258575
LOC_Os12g32180	AP13CTG16209_at	AP13CTG16209	254.238	157.723	231.556	109.517	0.620375	0.472961
LOC_Os12g31640	AP13CTG18448_s_at	AP13CTG18448	92.3358	121.467	121.552	44.6316	1.31549	0.367182
LOC_Os12g28710	KanlowCTG47573_at	KanlCTG47573	74.8238	61.225	189.69	82.4289	0.818256	0.434544
LOC_Os12g28159	AlamoCTG13308_at	AlamCTG13308	48.6195	18.9871	57.294	18.0221	0.390525	0.314555
LOC_Os12g25490	KanlowCTG10340_at	KanlCTG10340	30.8073	25.032	198.401	96.8381	0.812535	0.488093
LOC_Os12g25450	AP13ITG39054_s_at	AP13ISTG39054	20.1439	15.1384	144.593	70.6839	0.75151	0.488849
LOC_Os12g23770	AP13CTG30027_at	AP13CTG30027	106.316	58.1496	131.207	48.1517	0.54695	0.36699
LOC_Os12g23180	OTHSWSLT26060_s_at	OthsSGLT26060	239.063	183.158	168.605	83.0382	0.766151	0.492502
LOC_Os12g23180	AP13ITG40176_at	AP13ISTG40176	95.2278	77.1085	52.2025	21.9548	0.809727	0.420569
LOC_Os12g22810	AlamoCTG05051_at	AlamCTG05051	343.701	187.249	193.351	74.8942	0.544804	0.387349
LOC_Os12g19381	KanlowCTG04206_x_at	KanlCTG04206	164.531	51.5919	908.993	407.403	0.313569	0.448191
LOC_Os12g19381	AP13CTG18946_at	AP13CTG18946	32.2504	19.45	466.266	81.8792	0.603092	0.175606
LOC_Os12g19381	KanlowCTG12909_s_at	KanlCTG12909	20.7645	10.8559	103.168	25.1276	0.522811	0.243559
LOC_Os12g16650	AP13CTG15699RC_s_at	AP13CTG15699-RC	27.3871	26.5612	74.5591	32.1518	0.969843	0.431226
LOC_Os12g14699	KanlowCTG44828_at	KanlCTG44828	56.3547	26.5801	35.5062	12.6521	0.471657	0.356335
LOC_Os12g14699	KanlowCTG43516_at	KanlCTG43516	547.799	361.048	287.103	100.849	0.659089	0.351263
LOC_Os12g14220	AP13ITG74503_at	AP13ISTG74503	57.3996	51.1602	332.009	158.557	0.891298	0.477567
LOC_Os12g13910	AP13ITG53183_at	AP13ISTG53183	362.178	659.875	152.821	58.5382	1.82196	0.38305
LOC_Os12g12470	AP13CTG16439_s_at	AP13CTG16439	391.323	359.572	248.676	81.7679	0.918863	0.328813
LOC_Os12g09700	AP13CTG16043_at	AP13CTG16043	100.109	40.5198	350.244	79.6976	0.404758	0.227549
LOC_Os12g09700	AP13ITG76677_at	AP13ISTG76677	35.6776	12.0524	590.179	294.074	0.337813	0.498279
LOC_Os12g09700	AP13CTG12001_at	AP13CTG12001	79.2041	34.4019	199.207	66.4863	0.434345	0.333755
LOC_Os12g09700	AP13CTG61822_at	AP13CTG61822	1017.81	752.255	1404.09	544.958	0.739094	0.38812
LOC_Os12g09465	AlamoCTG14061_s_at	AlamCTG14061	335.186	318.698	87.1232	42.5833	0.950811	0.488771
LOC_Os12g08730	KanlowCTG04517_s_at	KanlCTG04517	57.4132	26.7748	210.86	92.0967	0.466353	0.436768
LOC_Os12g08530	AlamoCTG07515_s_at	AlamCTG07515	144.529	89.6386	68.8519	34.0729	0.620211	0.494873
LOC_Os12g07820	AP13CTG33347_s_at	AP13CTG33347	505.818	148.098	263.602	113.906	0.292789	0.432113
LOC_Os12g07820	AP13ITG33342_s_at	AP13ISTG33342	132.565	58.8453	113.088	49.1798	0.443898	0.434879
LOC_Os12g07820	AP13ITG48428_s_at	AP13ISTG48428	286.362	107.9	267.579	124.983	0.376795	0.467089
LOC_Os12g07440	AP13CTG18199_s_at	AP13CTG18199	125.559	71.7585	154.644	76.9828	0.571514	0.497807
LOC_Os12g05700	AP13CTG03883_s_at	AP13CTG03883	323.24	185.475	292.604	135.834	0.573798	0.464225
LOC_Os12g05660	AP13ITG72122_at	AP13ISTG72122	120.224	70.8182	71.4135	34.3065	0.589053	0.480392
LOC_Os12g03150	AP13.12336.m00012_s_at	AP13_model_12336.m00012	38.3449	19.9776	51.2734	21.2782	0.520998	0.414996
LOC_Os12g02385	AP13CTG10189_s_at	AP13CTG10189	123.614	10.3388	45.0978	11.6924	0.0836375	0.259268
LOC_Os12g02385	AP13ITG36334_s_at	AP13ISTG36334	121.331	8.94173	72.7555	8.12746	0.073697	0.111709
LOC_Os12g01380	KanlowCTG27783_at	KanlCTG27783	134.324	30.4165	104.996	17.0078	0.22644	0.161985
LOC_Os12g01180	AlamoSLT15159_s_at	AlamSGLT15159	172.446	98.6461	128.918	64.0138	0.572041	0.496546
LOC_Os12g01140	KanlowCTG41462_s_at	KanlCTG41462	678.133	208.87	242.214	110.16	0.308008	0.454806
LOC_Os11g46100	AP13CTG30322_at	AP13CTG30322	90.5292	65.0494	56.0582	27.9898	0.718545	0.499299
LOC_Os11g43640	AP13CTG37349_s_at	AP13CTG37349	815.588	191.506	560.278	256.098	0.234807	0.457091
LOC_Os11g43640	AP13CTG37351_x_at	AP13CTG37351	435.062	121.448	382.764	170.671	0.27915	0.445892
LOC_Os11g43620	AP13ITG75804_at	AP13ISTG75804	127.632	57.0031	107.761	48.5321	0.44662	0.450366
LOC_Os11g42420	AP13CTG31207_at	AP13CTG31207	34.3042	17.1754	55.1419	22.9521	0.500681	0.416237
LOC_Os11g41130	AP13CTG20019_at	AP13CTG20019	76.4704	12.21	136.733	45.294	0.15967	0.331259
LOC_Os11g40910	KanlowCTG34434_s_at	KanlCTG34434	132.975	97.1201	53.829	25.578	0.730365	0.475171
LOC_Os11g40610	AP13ITG45231_s_at	AP13ISTG45231	141.575	60.6001	315.241	104.132	0.428042	0.330326
LOC_Os11g39450	AP13CTG11881_at	AP13CTG11881	206.624	42.1733	58.8977	28.4918	0.204106	0.483751
LOC_Os11g39370	KanlowCTG37842_at	KanlCTG37842	659.589	386.683	246.426	86.1978	0.586248	0.349792
LOC_Os11g38260	AP13ITG70102RC_at	AP13ISTG70102-RC	172.595	106.752	278.746	124.159	0.618514	0.445421
LOC_Os11g37940	AP13ITG73684_at	AP13ISTG73684	144.021	68.0319	615.241	228.565	0.472373	0.371505
LOC_Os11g35710	AP13ITG51063_s_at	AP13ISTG51063	84.7422	49.5221	164.626	81.5715	0.584385	0.495494
LOC_Os11g35550	AP13ITG35539_s_at	AP13ISTG35539	167.151	34.1122	100.781	30.6713	0.20408	0.304337
LOC_Os11g32260	KanlowCTG43499_at	KanlCTG43499	315.446	82.2656	561.625	222.909	0.260792	0.3969
LOC_Os11g31640	AlamoCTG08827_at	AlamCTG08827	53.4469	15.7055	41.7898	10.3547	0.293852	0.247781
LOC_Os11g31480	KanlowCTG19806_at	KanlCTG19806	172.595	89.6644	219.983	103.26	0.519507	0.469401
LOC_Os11g31020	AP13CTG15531_at	AP13CTG15531	50.7176	25.755	66.0598	24.4295	0.507812	0.369809
LOC_Os11g30910	AP13ITG61182_at	AP13ISTG61182	100.109	87.4602	989.143	429.98	0.873652	0.4347
LOC_Os11g30140	OTHSWCTG19039_at	OthsCTG19039	100.109	17.09	42.6376	19.2355	0.170714	0.45114
LOC_Os11g29840	AP13ITG55052_at	AP13ISTG55052	9.12633	10.0148	27.3924	12.5681	1.09735	0.458819
LOC_Os11g29810	OTHSWCTG19415_at	OthsCTG19415	29.6123	21.4197	69.794	30.3434	0.723337	0.434756
LOC_Os11g26130	KanlowCTG21931_s_at	KanlCTG21931	24.4489	25.1836	59.8059	27.292	1.03005	0.456343
LOC_Os11g24610	KanlowCTG03851_s_at	KanlCTG03851	229.264	106.902	358.399	173.096	0.466281	0.482968
LOC_Os11g24560	OTHSWSLT25070_at	OthsSGLT25070	54.2125	32.4498	42.9626	17.2693	0.598567	0.401962
LOC_Os11g23050	AlamoCTG12504_at	AlamCTG12504	228.205	103.606	105.99	52.2308	0.454003	0.49279
LOC_Os11g20090	KanlowSLT49394_s_at	KanlSGLT49394	12.1358	16.2279	201.549	94.8637	1.33719	0.470674
LOC_Os11g18730	AP13ITG73650RC_s_at	AP13ISTG73650-RC	68.699	20.4639	401.705	190.037	0.297878	0.473077
LOC_Os11g14520	KanlowCTG45390_s_at	KanlCTG45390	247.494	27.4741	114.896	49.0172	0.111009	0.426621
LOC_Os11g13890	KanlowCTG40088_at	KanlCTG40088	9.33601	9.16049	32.9028	16.1673	0.9812	0.491366
LOC_Os11g11990	KanlowCTG42546_s_at	KanlCTG42546	580.162	43.8909	323.147	35.3166	0.0756528	0.109289
LOC_Os11g11940	KanlowCTG44177_s_at	KanlCTG44177	121.941	68.3599	74.5447	32.6795	0.5606	0.438387
LOC_Os11g11890	KanlowCTG09748_s_at	KanlCTG09748	451.955	256.055	78.8614	25.3202	0.566551	0.321072
LOC_Os11g10610	OTHSWCTG12823_at	OthsCTG12823	57.0838	30.2855	97.7651	35.7068	0.530545	0.36523
LOC_Os11g10610	KanlowCTG30237_at	KanlCTG30237	34.6654	23.5382	77.6448	29.1977	0.679013	0.376042
LOC_Os11g10550	AP13CTG11212_at	AP13CTG11212	358.313	113.531	154.377	73.2733	0.31685	0.47464
LOC_Os11g10550	AP13ITG76601_at	AP13ISTG76601	20.8853	15.3585	45.761	14.7262	0.735372	0.321806
LOC_Os11g08870	AP13CTG17916_at	AP13CTG17916	114.957	15.7858	88.882	21.5897	0.137319	0.242904
LOC_Os11g08660	AlamoCTG14084_at	AlamCTG14084	31.7723	7.17121	28.0682	7.59047	0.225706	0.270429
LOC_Os11g07250	AP13CTG30862_s_at	AP13CTG30862	186.756	223.123	141.541	69.9137	1.19473	0.493946
LOC_Os11g06720	KanlowCTG23742_s_at	KanlCTG23742	120.493	207.473	193.435	76.464	1.72187	0.395297
LOC_Os11g06720	KanlowCTG03260_at	KanlCTG03260	834.88	1346.51	1278.29	355.278	1.61282	0.277932
LOC_Os11g05480	AP13CTG28848_s_at	AP13CTG28848	187.16	41.8781	27.3788	13.4655	0.223756	0.491824
LOC_Os11g05050	KanlowCTG22506_at	KanlCTG22506	17.3302	8.52806	19.4944	8.67479	0.492092	0.44499
LOC_Os11g05050	KanlowCTG07216_s_at	KanlCTG07216	3472.35	227.037	2968.31	90.8682	0.0653841	0.0306128
LOC_Os11g01880	AP13CTG04551_at	AP13CTG04551	396.329	10.1987	255.79	10.0951	0.0257329	0.0394664
LOC_Os10g42100	KanlowCTG03012_s_at	KanlCTG03012	16.0672	16.4151	101.128	42.9626	1.02165	0.424835
LOC_Os10g41590	AP13ITG68062_at	AP13ISTG68062	394.865	172.649	358.313	169.533	0.437235	0.473142
LOC_Os10g39140	AP13CTG35407_s_at	AP13CTG35407	100.253	31.8278	116.6	44.3917	0.317475	0.380717
LOC_Os10g37180	AP13ITG72585_s_at	AP13ISTG72585	36.2851	41.5111	161.037	67.2222	1.14402	0.417434
LOC_Os10g36530	AP13CTG13070_at	AP13CTG13070	35.9551	25.558	37.4823	16.0004	0.71083	0.426878
LOC_Os10g33250	KanlowCTG08860_s_at	KanlCTG08860	559.095	77.3961	337.826	93.7037	0.138431	0.277372
LOC_Os10g32880	OTHSWCTG08044_at	OthsCTG08044	175.564	17.4479	147.206	53.1798	0.0993825	0.36126
LOC_Os10g32580	AP13ITG64502_at	AP13ISTG64502	10.4117	12.6907	45.936	21.8614	1.21889	0.475909
LOC_Os10g32580	AP13ITG75095_at	AP13ISTG75095	53.2602	51.63	224.756	88.3451	0.969393	0.393071
LOC_Os10g31864	KanlowCTG44029_s_at	KanlCTG44029	123.747	12.8066	115.429	39.9811	0.103491	0.346369
LOC_Os10g31810	AP13CTG14702_at	AP13CTG14702	92.4314	97.7956	112.237	54.9637	1.05803	0.48971
LOC_Os10g31120	AP13ITG60284_s_at	AP13ISTG60284	636.968	149.612	272.007	127.226	0.234881	0.467729
LOC_Os10g30300	AP13ITG60126_s_at	AP13ISTG60126	53.1121	29.4488	145.04	69.3387	0.554465	0.478064
LOC_Os10g25450	AP13CTG11638_at	AP13CTG11638	130.257	53.0343	520.953	252.864	0.407151	0.485387
LOC_Os10g20890	AP13ITG68449_at	AP13ISTG68449	124.613	165.425	380.12	176.492	1.32751	0.464307
LOC_Os10g18220	KanlowCTG21016_at	KanlCTG21016	397.554	119.901	104.063	51.0624	0.301597	0.49069
LOC_Os10g12620	KanlowCTG40808_s_at	KanlCTG40808	353.38	163.711	111.968	53.2764	0.463272	0.475816
LOC_Os10g08970	AlamoCTG05721_at	AlamCTG05721	79.6746	18.1547	70.4642	13.1501	0.227861	0.186621
LOC_Os10g08026	AP13ITG73964_at	AP13ISTG73964	49.6358	36.6012	213.413	99.1965	0.737394	0.46481
LOC_Os10g05990	AP13CTG24479_at	AP13CTG24479	13.3018	14.2707	648.457	299.252	1.07284	0.461483
LOC_Os10g05980	AP13CTG10784_at	AP13CTG10784	16.2821	13.2389	1422.34	665.422	0.813093	0.467834
LOC_Os10g05980	AP13CTG15691_s_at	AP13CTG15691	10.5302	10.3332	2083.81	755.479	0.981293	0.362547
LOC_Os10g05069	OTHSWCTG07734_at	OthsCTG07734	20.3935	16.866	36.888	18.3154	0.827031	0.496514
LOC_Os10g05069	OTHSWCTG17826_s_at	OthsCTG17826	178.295	102.212	361.274	120.695	0.573275	0.334081
LOC_Os10g04180	AP13CTG75991_at	AP13CTG75991	206.505	128.443	227.631	96.0723	0.621984	0.422052
LOC_Os10g04180	KanlowCTG44957_s_at	KanlCTG44957	445.722	299.424	491.568	179.769	0.671774	0.365705
LOC_Os10g03400	AP13CTG07958_at	AP13CTG07958	8.00077	8.14106	33.5917	16.464	1.01753	0.490122
LOC_Os10g02040	AP13ITG74074_at	AP13ISTG74074	33.7083	33.4162	300.426	133.551	0.991334	0.444539
LOC_Os09g39590	AP13CTG16488_at	AP13CTG16488	99.8235	77.2181	117.923	52.7537	0.773546	0.447358
LOC_Os09g39260	AP13CTG12428_s_at	AP13CTG12428	70.7956	26.2142	62.8652	21.8188	0.37028	0.347073
LOC_Os09g39210	AP13ITG77790_at	AP13ISTG77790	108.087	12.5106	298.523	10.642	0.115746	0.0356489
LOC_Os09g38900	AlamoCTG12361_at	AlamCTG12361	213.306	76.1989	111.818	50.2182	0.357228	0.449107
LOC_Os09g38772	AlamoCTG12993_at	AlamCTG12993	160.619	65.0309	190.914	50.1265	0.404875	0.26256
LOC_Os09g38670	AP13CTG07461_at	AP13CTG07461	4374.82	2428.25	93.974	46.7788	0.555051	0.497785
LOC_Os09g38410	AlamoCTG14626_s_at	AlamCTG14626	60.3995	38.5011	47.4703	22.2976	0.637442	0.469717
LOC_Os09g38239	KanlowCTG41636_s_at	KanlCTG41636	692.183	1020.51	242.197	109.14	1.47434	0.450625
LOC_Os09g37590	AlamoCTG14498_s_at	AlamCTG14498	205.079	56.6922	372.297	174.891	0.276441	0.469761
LOC_Os09g37590	AlamoCTG14498_at	AlamCTG14498	28.5414	15.2865	42.9832	20.826	0.535591	0.484514
LOC_Os09g36700	AP13CTG06684_s_at	AP13CTG06684	393.478	390.047	10973.2	4299.74	0.99128	0.39184
LOC_Os09g36680	AP13ITG71731_s_at	AP13ISTG71731	105.483	110.39	161.97	67.9679	1.04652	0.419634
LOC_Os09g36680	KanlowCTG00558_at	KanlCTG00558	93.9267	47.0209	1884.54	779.532	0.500613	0.413645
LOC_Os09g36130	KanlowCTG40854_s_at	KanlCTG40854	501.475	94.0319	1053.02	396.441	0.187511	0.376481
LOC_Os09g35980	AP13CTG09502_s_at	AP13CTG09502	65.2599	82.157	234.766	98.5964	1.25892	0.419978
LOC_Os09g35970	AP13CTG00068_at	AP13CTG00068	307.709	194.054	396.186	147.167	0.630639	0.371458
LOC_Os09g33780	AP13CTG07352_at	AP13CTG07352	50.0905	57.2978	77.5353	36.1066	1.14389	0.465679
LOC_Os09g33650	AP13ITG43295_s_at	AP13ISTG43295	64.6682	67.0322	46.6177	23.2445	1.03656	0.49862
LOC_Os09g33640	AP13CTG15503_at	AP13CTG15503	316.421	303.213	49.7554	24.3354	0.958259	0.4891
LOC_Os09g32940	AP13CTG54178_s_at	AP13CTG54178	260.329	98.3813	156.532	72.5899	0.377912	0.463739
LOC_Os09g32820	OTHSWCTG21359_at	OthsCTG21359	35.2644	37.7338	60.571	25.8349	1.07003	0.426522
LOC_Os09g31502	KanlowCTG37161_at	KanlCTG37161	15.4018	5.08747	34.9105	5.2115	0.330316	0.149282
LOC_Os09g31430	KanlowCTG13780_s_at	KanlCTG13780	27.5733	21.1202	4153.18	1433.76	0.765966	0.34522
LOC_Os09g31410	AP13CTG12080_at	AP13CTG12080	28.8855	22.9438	7969.71	2583.44	0.794302	0.324157
LOC_Os09g31410	AP13CTG28714_s_at	AP13CTG28714	29.1805	44.0323	655.726	268.734	1.50896	0.409827
LOC_Os09g30130	KanlowCTG43501_at	KanlCTG43501	56.8914	18.0948	58.3807	21.4049	0.318058	0.366644
LOC_Os09g29150	AlamoCTG10988_s_at	AlamCTG10988	582.641	174.258	413.04	144.821	0.299082	0.350622
LOC_Os09g28830	KanlowCTG37362_s_at	KanlCTG37362	54.0123	57.6814	411.634	183.551	1.06793	0.445908
LOC_Os09g26960	KanlowCTG12490_s_at	KanlCTG12490	255.797	32.9216	148.07	55.8237	0.128702	0.377008
LOC_Os09g23300	AP13ITG74688_at	AP13ISTG74688	62.1112	367.093	351.091	154.377	5.91024	0.439706
LOC_Os09g22050	AP13ITG62491_at	AP13ISTG62491	56.5595	13.7453	55.2043	26.6412	0.243024	0.482593
LOC_Os09g21420	KanlowCTG22706_at	KanlCTG22706	15.409	17.3982	93.8456	46.5819	1.12909	0.496368
LOC_Os09g20940	AP13ITG58236_at	AP13ISTG58236	33.1293	29.1626	313.715	136.252	0.880267	0.434319
LOC_Os09g20830	KanlowCTG37209_at	KanlCTG37209	103.567	41.404	64.6682	32.0769	0.399781	0.496023
LOC_Os09g20284	KanlowCTG23216_s_at	KanlCTG23216	470.524	386.198	2628.44	1241.73	0.820783	0.472421
LOC_Os09g20240	AP13CTG24433_s_at	AP13CTG24433	701.946	706.93	197.404	95.5049	1.0071	0.483804
LOC_Os09g19790	AlamoCTG13082_s_at	AlamCTG13082	461.717	221.407	282.257	130.843	0.479528	0.463561
LOC_Os09g10750	AP13CTG63450_at	AP13CTG63450	43.1855	29.5569	125.95	44.2872	0.684418	0.351625
LOC_Os09g10600	AP13CTG29153_s_at	AP13CTG29153	73.545	25.9921	93.4452	29.9604	0.353418	0.32062
LOC_Os09g10600	AP13CTG29817_s_at	AP13CTG29817	56.2659	24.761	71.0598	27.9558	0.440072	0.393413
LOC_Os09g10340	KanlowCTG22492_at	KanlCTG22492	27.7077	15.3217	187.079	59.1053	0.552975	0.315938
LOC_Os09g08910	AP13CTG22518_at	AP13CTG22518	401.861	24.2513	8452.82	1531.06	0.0603475	0.18113
LOC_Os09g08190	AP13ITG59299_at	AP13ISTG59299	15.8842	15.0854	173.345	21.5889	0.949712	0.124543
LOC_Os09g07460	KanlowCTG30374_at	KanlCTG30374	6.2821	7.06587	16.4514	7.86261	1.12476	0.47793
LOC_Os09g06560	AP13CTG29861_at	AP13CTG29861	12.1677	14.2246	106.669	52.3077	1.16904	0.490372
LOC_Os09g04880	OTHSWSLT34735_at	OthsSGLT34735	133.9	121.639	149.089	72.8462	0.908435	0.488607
LOC_Os09g02660	AP13ITG71135_s_at	AP13ISTG71135	10.8656	6.5707	51.5841	21.8992	0.604725	0.424534
LOC_Os09g02284	KanlowCTG26387_at	KanlCTG26387	22.5883	7.68107	21.4875	7.91207	0.340047	0.368218
LOC_Os09g00999	VS16ITG24134_at	VS16ISTG24134	138.154	108.776	374.887	160.913	0.787351	0.429231
LOC_Os08g43760	KanlowCTG47129_at	KanlCTG47129	68.1606	31.7118	108.425	23.019	0.465251	0.212304
LOC_Os08g43500	AlamoCTG12552_at	AlamCTG12552	494.154	86.6392	329.747	55.9842	0.175328	0.169779
LOC_Os08g43490	AP13ITG73843_at	AP13ISTG73843	326.789	259.798	124.284	58.8453	0.795002	0.473472
LOC_Os08g43290	KanlowCTG05398_s_at	KanlCTG05398	459.869	83.688	314.267	80.1697	0.181982	0.2551
LOC_Os08g43120	AP13ITG73678_at	AP13ISTG73678	69.813	49.5268	44.9811	19.8961	0.709421	0.442322
LOC_Os08g43040	AP13ITG66477_at	AP13ISTG66477	29.2741	20.2101	311.548	105.625	0.690374	0.339032
LOC_Os08g43000	AlamoCTG14615_at	AlamCTG14615	115.017	96.4878	117.394	56.0839	0.838901	0.477741
LOC_Os08g43000	AlamoCTG14615_s_at	AlamCTG14615	300.707	205.094	233.749	106.194	0.682037	0.454306
LOC_Os08g42670	AlamoCTG04044_at	AlamCTG04044	110.703	54.2772	96.5673	46.7226	0.490294	0.483834
LOC_Os08g42110	AP13ITG45154_s_at	AP13ISTG45154	109.179	23.6772	75.8683	33.6214	0.216865	0.443155
LOC_Os08g42110	KanlowCTG38793_at	KanlCTG38793	13.8667	12.8895	224.46	87.1665	0.929532	0.388339
LOC_Os08g42050	AP13CTG15665_at	AP13CTG15665	18.6398	20.3225	112.273	49.5518	1.09028	0.441351
LOC_Os08g41840	AP13ITG40914_at	AP13ISTG40914	247.428	411.772	176.733	78.296	1.66421	0.443019
LOC_Os08g41710	AP13CTG18178_at	AP13CTG18178	104.943	26.5359	141.057	69.5928	0.25286	0.493365
LOC_Os08g41390	AP13CTG16773_s_at	AP13CTG16773	193.609	37.9017	81.5481	38.72	0.195764	0.474813
LOC_Os08g41220	AlamoCTG10652_at	AlamCTG10652	81.0259	44.8733	1011.09	385.575	0.553813	0.381345
LOC_Os08g40919	AP13ITG72202_at	AP13ISTG72202	137.902	149.863	163.179	59.0997	1.08673	0.362177
LOC_Os08g40510	KanlowCTG07903_s_at	KanlCTG07903	352.147	311.043	308.286	89.2632	0.883275	0.289547
LOC_Os08g40140	OTHSWSLT27877_at	OthsSGLT27877	120.726	26.1754	71.8751	30.7031	0.216817	0.427173
LOC_Os08g40140	OTHSWSLT27876_at	OthsSGLT27876	168.362	16.3927	74.8058	31.4928	0.0973659	0.420994
LOC_Os08g40140	KanlowCTG44272_at	KanlCTG44272	76.7049	14.3942	53.4018	18.9393	0.187657	0.354656
LOC_Os08g39970	OTHSWCTG05973_s_at	OthsCTG05973	84.4505	102.783	112.839	35.7953	1.21708	0.317224
LOC_Os08g39300	AP13ITG40104_at	AP13ISTG40104	438.088	246.674	184.211	67.0657	0.56307	0.36407
LOC_Os08g39260	AlamoCTG09161_at	AlamCTG09161	219.814	195.479	171.259	62.7567	0.889291	0.366444
LOC_Os08g39150	AP13CTG01018_at	AP13CTG01018	94.0951	104.714	93.214	44.3618	1.11285	0.475914
LOC_Os08g38300	AP13ITG36989_s_at	AP13ISTG36989	469.509	327.236	1675.1	659.716	0.696976	0.393836
LOC_Os08g38300	VS16ITG01162_at	VS16ISTG01162	643.977	506.42	1348.17	578.311	0.786393	0.428961
LOC_Os08g37820	KanlowCTG40810_at	KanlCTG40810	52.8931	42.2253	93.2354	26.9163	0.798313	0.288692
LOC_Os08g37040	AP13ITG59391_at	AP13ISTG59391	1067.9	666.431	69.6705	27.8808	0.62406	0.400181
LOC_Os08g35960	KanlowCTG39039RC_at	KanlCTG39039-RC	209.972	71.5266	45.6635	19.7457	0.340648	0.432417
LOC_Os08g35960	AlamoCTG12698_at	AlamCTG12698	574.123	243.969	158.927	70.5419	0.424942	0.443865
LOC_Os08g35760	KanlowCTG00633_at	KanlCTG00633	21.3113	25.6256	2035.08	550.683	1.20244	0.270596
LOC_Os08g34210	KanlowCTG21319_s_at	KanlCTG21319	12.2953	11.7172	27.9545	13.3614	0.952981	0.47797
LOC_Os08g33488	AP13ITG57957_at	AP13ISTG57957	307.446	132.094	212.311	103.659	0.42965	0.488242
LOC_Os08g31700	KanlowCTG10019_at	KanlCTG10019	255.128	424.652	435.041	177.567	1.66447	0.40816
LOC_Os08g28600	AP13CTG12986_at	AP13CTG12986	407.324	97.6806	79.2763	29.5833	0.23981	0.373167
LOC_Os08g25260	AP13ITG62662RC_at	AP13ISTG62662-RC	423.572	21.5897	326.358	110.663	0.0509707	0.339086
LOC_Os08g23700	AP13ITG45966_at	AP13ISTG45966	40.6964	21.4809	34.3	14.9912	0.527834	0.437062
LOC_Os08g23110	AP13CTG09028_at	AP13CTG09028	44.6188	35.7669	178.834	59.9391	0.801612	0.335167
LOC_Os08g23110	KanlowCTG39529_s_at	KanlCTG39529	16.0556	11.4337	95.2378	40.9475	0.712128	0.42995
LOC_Os08g20492	AP13ITG37873_s_at	AP13ISTG37873	530.374	21.265	411.594	194.016	0.0400943	0.471378
LOC_Os08g20400	KanlowCTG29823_s_at	KanlCTG29823	100.039	68.6528	63.1005	30.8547	0.686262	0.488977
LOC_Os08g18044	KanlowSLT52854_at	KanlSGLT52854	111.772	45.0529	43.7227	20.5082	0.403079	0.46905
LOC_Os08g16010	AP13ITG59387_at	AP13ISTG59387	150.253	61.2867	163.395	79.6159	0.407891	0.487261
LOC_Os08g14940	AP13CTG22040_at	AP13CTG22040	33.5328	22.6794	25.7088	12.4242	0.676334	0.483266
LOC_Os08g14440	AP13CTG04055_at	AP13CTG04055	840.485	159.501	849.407	374.014	0.189772	0.440324
LOC_Os08g14000	AP13ITG64510_at	AP13ISTG64510	81.1038	68.8817	118.649	49.0596	0.849303	0.413486
LOC_Os08g13060	AP13ITG70503_at	AP13ISTG70503	110.927	68.3599	105.929	50.04	0.616262	0.472393
LOC_Os08g10850	AP13CTG20838_s_at	AP13CTG20838	352.553	472.053	266.929	93.4048	1.33896	0.349924
LOC_Os08g10310	AP13CTG06237_s_at	AP13CTG06237	922.969	314.507	435.794	207.215	0.340756	0.475489
LOC_Os08g09450	AP13CTG64431_at	AP13CTG64431	471.238	795.147	904.67	405.966	1.68736	0.448745
LOC_Os08g09250	AP13CTG00865_at	AP13CTG00865	820.315	15.6767	1414.47	562.227	0.0191106	0.397482
LOC_Os08g09250	KanlowCTG41850_s_at	KanlCTG41850	16.3863	14.687	49.1161	22.3967	0.896297	0.455995
LOC_Os08g09240	KanlowCTG14492_s_at	KanlCTG14492	1872.25	23.4259	1025.57	313.906	0.0125122	0.306078
LOC_Os08g07380	AP13CTG04146_at	AP13CTG04146	519.493	223.911	213.505	58.5856	0.431018	0.274399
LOC_Os08g07380	KanlowSLT52113_at	KanlSGLT52113	16.8709	12.953	26.602	10.4575	0.767774	0.393109
LOC_Os08g07330	AP13CTG09812_s_at	AP13CTG09812	306.761	34.6756	952.126	57.5084	0.113038	0.0604
LOC_Os08g06530	KanlowCTG23080_at	KanlCTG23080	55.0349	21.0453	230.809	114.967	0.382399	0.498106
LOC_Os08g06480	AP13ITG75245_s_at	AP13ISTG75245	49.8361	23.3003	67.6683	23.7666	0.467538	0.351223
LOC_Os08g06480	KanlowCTG38475_s_at	KanlCTG38475	1428.53	1612.88	520.158	175.799	1.12905	0.337973
LOC_Os08g05890	AlamoCTG09170_at	AlamCTG09170	519.946	123.752	949.031	437.063	0.238009	0.460536
LOC_Os08g04590	AP13CTG10236_s_at	AP13CTG10236	174.551	10.8303	81.7307	9.6613	0.0620468	0.118209
LOC_Os08g04430	KanlowCTG14075_s_at	KanlCTG14075	12.8005	15.3371	35.2491	16.5658	1.19817	0.469964
LOC_Os08g02250	AlamoCTG01090_at	AlamCTG01090	54.6526	36.2625	90.8774	38.9476	0.663511	0.428573
LOC_Os08g01690	AP13CTG24321_at	AP13CTG24321	14.9515	13.8213	91.1126	31.8054	0.924407	0.349078
LOC_Os08g01620	AP13CTG05206_at	AP13CTG05206	50.0886	11.2477	32.4685	9.61315	0.224555	0.296076
LOC_Os07g49360	KanlowCTG14591_s_at	KanlCTG14591	1547.35	3138.16	1167.19	308.805	2.02808	0.264573
LOC_Os07g48270	AP13CTG28360_at	AP13CTG28360	187.475	33.499	179.234	42.3731	0.178685	0.236412
LOC_Os07g48030	KanlowCTG12983_at	KanlCTG12983	149.892	55.3423	101.482	39.4733	0.369214	0.388969
LOC_Os07g47830	KanlowCTG25317_s_at	KanlCTG25317	145.013	82.881	630.482	228.346	0.571543	0.362177
LOC_Os07g47210	KanlowCTG38236_s_at	KanlCTG38236	542.026	176.074	211.833	81.8595	0.324844	0.386434
LOC_Os07g46780	AP13CTG20338RC_s_at	AP13CTG20338-RC	1374.8	140.191	596.473	247.077	0.101972	0.414231
LOC_Os07g46780	KanlowCTG15234_s_at	KanlCTG15234	1176.72	128.197	447.272	205.079	0.108944	0.45851
LOC_Os07g46520	AP13ITG42512_s_at	AP13ISTG42512	190.06	120.84	155.957	77.4512	0.635796	0.496618
LOC_Os07g46280	AP13CTG13915_s_at	AP13CTG13915	282.257	40.2244	111.062	44.9272	0.14251	0.404525
LOC_Os07g44890	AP13ITG70194_at	AP13ISTG70194	77.6076	19.7934	48.1783	22.465	0.255045	0.46629
LOC_Os07g44890	KanlowCTG14086_s_at	KanlCTG14086	49.4174	39.2889	159.257	68.8597	0.79504	0.43238
LOC_Os07g44890	AP13ITG55486_at	AP13ISTG55486	27.5895	20.297	61.2103	29.8571	0.73568	0.487779
LOC_Os07g44890	KanlowCTG10064_at	KanlCTG10064	435.167	249.878	786.899	310.073	0.574211	0.394044
LOC_Os07g44650	AP13ITG62206_at	AP13ISTG62206	1722.16	695.399	3480.83	864.073	0.403796	0.248237
LOC_Os07g44180	KanlowCTG06768_at	KanlCTG06768	1256.52	2048.05	910.525	453.581	1.62994	0.498153
LOC_Os07g43050	KanlowCTG16090_s_at	KanlCTG16090	91.9143	22.1442	84.8277	25.2508	0.240922	0.297671
LOC_Os07g42960	AP13CTG13882_at	AP13CTG13882	84.4566	9.64646	42.7585	10.9976	0.114218	0.257203
LOC_Os07g41080	AP13CTG27242_at	AP13CTG27242	42.9382	37.1535	190.735	74.3069	0.865278	0.389582
LOC_Os07g40986	AP13ITG39554_s_at	AP13ISTG39554	463.846	170.088	290.025	129.865	0.366691	0.447771
LOC_Os07g39280	AP13CTG17737_x_at	AP13CTG17737	101.579	42.6201	106.163	39.8622	0.419575	0.375481
LOC_Os07g39280	KanlowCTG46490_s_at	KanlCTG46490	33.9198	16.8341	21.6598	9.53217	0.49629	0.440086
LOC_Os07g39280	AP13CTG23163_x_at	AP13CTG23163	131.901	40.9573	155.451	21.7822	0.310516	0.140123
LOC_Os07g38270	KanlowCTG40255_s_at	KanlCTG40255	197.603	206.902	95.0917	45.0502	1.04706	0.473756
LOC_Os07g37550	KanlowCTG00765_at	KanlCTG00765	455.481	116.442	1904.53	852.791	0.255645	0.447771
LOC_Os07g36530	AP13CTG12778_at	AP13CTG12778	268.753	44.5036	132.634	28.2899	0.165593	0.213293
LOC_Os07g36520	AP13ITG67283_s_at	AP13ISTG67283	643.653	96.3077	641.368	219.925	0.149627	0.342899
LOC_Os07g36190	KanlowSLT51678_at	KanlSGLT51678	597.046	43.7424	443.341	56.1025	0.0732648	0.126545
LOC_Os07g35960	AP13ITG66308_at	AP13ISTG66308	36.3801	27.9585	188.109	58.9274	0.768511	0.313262
LOC_Os07g35940	KanlowCTG02007_s_at	KanlCTG02007	347.967	240.321	4466.96	2225.63	0.690643	0.498243
LOC_Os07g35110	KanlowCTG22482_s_at	KanlCTG22482	70.5829	15.2554	39.5735	16.307	0.216134	0.412068
LOC_Os07g35050	AP13CTG15308_at	AP13CTG15308	119.532	11.0043	93.1101	33.9438	0.0920622	0.364556
LOC_Os07g34980	AP13CTG32578_s_at	AP13CTG32578	46.7464	14.4884	47.7341	21.2917	0.309937	0.446047
LOC_Os07g33200	KanlowCTG25258_at	KanlCTG25258	134.254	66.4906	75.2418	25.8718	0.495261	0.343849
LOC_Os07g32890	AlamoCTG13651_s_at	AlamCTG13651	291.321	205.315	385.343	192.2	0.704775	0.498776
LOC_Os07g32350	OTHSWSLT25392_at	OthsSGLT25392	98.3813	28.6601	67.7288	29.7539	0.291316	0.43931
LOC_Os07g32090	AP13ITG36173_s_at	AP13ISTG36173	88.7274	22.1958	216.788	36.9077	0.250158	0.170248
LOC_Os07g32090	AP13ITG36172_s_at	AP13ISTG36172	63.0375	22.0869	200.91	38.187	0.350377	0.19007
LOC_Os07g31070	AP13ITG38051_s_at	AP13ISTG38051	263.203	213.306	22.4161	10.1842	0.810423	0.454324
LOC_Os07g25410	KanlowCTG30247_x_at	KanlCTG30247	83.448	97.98	245.719	98.3813	1.17414	0.400381
LOC_Os07g25360	KanlowCTG25176_at	KanlCTG25176	140.285	49.8773	123.213	51.61	0.355543	0.418869
LOC_Os07g23880	AP13ITG49469_s_at	AP13ISTG49469	27.1901	8.92458	39.1583	9.82034	0.328229	0.250785
LOC_Os07g22650	AP13ITG39857_s_at	AP13ISTG39857	32.2295	28.3783	96.3937	47.7181	0.880505	0.495033
LOC_Os07g17220	AP13ITG33371_s_at	AP13ISTG33371	285.421	130.702	89.729	38.4914	0.457927	0.428974
LOC_Os07g09140	KanlowCTG26531_s_at	KanlCTG26531	40.3837	8.28709	80.6054	33.8449	0.205209	0.419883
LOC_Os07g08410	AP13ITG55722_s_at	AP13ISTG55722	834.625	172.649	807.603	374.806	0.206858	0.464097
LOC_Os07g08160	AP13CTG58862_s_at	AP13CTG58862	29.2538	19.893	78.6203	37.1644	0.680013	0.472708
LOC_Os07g08040	AP13CTG12358_s_at	AP13CTG12358	214.99	94.5369	216.049	106.984	0.439727	0.495182
LOC_Os07g07340	AP13ITG62303_at	AP13ISTG62303	768.061	342.542	441.178	204.425	0.445983	0.463361
LOC_Os07g07270	AlamoCTG02122_s_at	AlamCTG02122	807.952	386.739	709.176	330.746	0.478666	0.46638
LOC_Os07g06880	AP13ITG72211RC_at	AP13ISTG72211-RC	1473.69	2684.72	189.596	93.7375	1.82177	0.494407
LOC_Os07g06830	KanlowCTG47105RC_s_at	KanlCTG47105-RC	630.588	26.1389	166.116	70.9034	0.0414516	0.426831
LOC_Os07g06830	AP13ITG72322RC_s_at	AP13ISTG72322-RC	601.415	31.9629	175.638	81.7307	0.0531462	0.465335
LOC_Os07g05820	AP13ITG53843_at	AP13ISTG53843	133.964	63.5394	240.801	102.626	0.474302	0.426184
LOC_Os07g05040	AP13ITG35112_s_at	AP13ISTG35112	49.0761	29.7554	123.379	54.0772	0.606311	0.438303
LOC_Os07g05040	AP13CTG21507_s_at	AP13CTG21507	84.1973	55.108	367.525	177.924	0.65451	0.484115
LOC_Os07g03130	AP13ITG72478_at	AP13ISTG72478	266.929	145.555	473.002	185.36	0.545296	0.391881
LOC_Os07g02970	AP13CTG11849_at	AP13CTG11849	77.4512	31.1369	98.0203	43.9412	0.40202	0.448287
LOC_Os07g02810	AP13ITG73667_at	AP13ISTG73667	153.336	56.9734	837.532	163.931	0.371559	0.195732
LOC_Os07g02480	AP13ITG49341_s_at	AP13ISTG49341	122.785	19.3261	25.9845	9.44998	0.157397	0.363678
LOC_Os07g02350	AlamoCTG08163_at	AlamCTG08163	466.49	236.501	318.654	131.602	0.50698	0.412992
LOC_Os07g02200	AP13ITG38856_s_at	AP13ISTG38856	89.919	60.0372	471.147	84.5817	0.66768	0.179523
LOC_Os06g51310	AP13ITG49574_s_at	AP13ISTG49574	519.16	40.5198	270.701	89.3687	0.0780488	0.330138
LOC_Os06g51270	OTHSWCTG37232_at	OthsCTG37232	26.1803	19.7389	677.659	19.7215	0.75396	0.0291024
LOC_Os06g51270	OTHSWCTG37232_s_at	OthsCTG37232	13.323	11.2355	117.535	19.427	0.843315	0.165287
LOC_Os06g51270	AlamoCTG10072_at	AlamCTG10072	12.9438	16.0096	61.1907	29.7716	1.23686	0.486537
LOC_Os06g50940	KanlowSLT49257_s_at	KanlSGLT49257	261.404	129.94	93.0632	45.8877	0.497083	0.493081
LOC_Os06g50930	AP13ITG45141_s_at	AP13ISTG45141	177.996	124.527	239.699	111.286	0.699604	0.464274
LOC_Os06g50146	AP13CTG29650_at	AP13CTG29650	185.694	118.398	142.56	55.0327	0.637599	0.386032
LOC_Os06g49990	KanlowCTG25407_at	KanlCTG25407	65.6035	38.323	65.8431	29.2426	0.584161	0.444125
LOC_Os06g49670	AP13ITG43421_at	AP13ISTG43421	17.8157	10.2714	50.9605	12.269	0.576534	0.240756
LOC_Os06g49160	AP13ITG41768_s_at	AP13ISTG41768	178.682	25.0238	1403.69	617.388	0.140047	0.439832
LOC_Os06g49040	KanlowCTG24414_at	KanlCTG24414	807.022	305.584	133.473	62.0711	0.378656	0.465045
LOC_Os06g47940	AP13ITG34543_s_at	AP13ISTG34543	126.286	69.5307	171.525	54.761	0.55058	0.31926
LOC_Os06g47220	KanlowCTG02346_at	KanlCTG02346	696.251	134.829	537.507	81.9033	0.19365	0.152376
LOC_Os06g46770	AP13CTG23012_at	AP13CTG23012	330.874	19.144	181.675	71.7895	0.0578588	0.395154
LOC_Os06g46770	KanlowCTG26720_s_at	KanlCTG26720	48.7371	31.6353	145.135	14.4722	0.649101	0.099716
LOC_Os06g45730	KanlowSLT50725_s_at	KanlSGLT50725	370.985	615.6	91.9937	37.8567	1.65937	0.411514
LOC_Os06g45730	AP13ITG76579_s_at	AP13ISTG76579	826.001	1333.37	151.2	59.1059	1.61425	0.390913
LOC_Os06g45730	KanlowCTG13336_at	KanlCTG13336	136.141	149.604	43.7227	14.4448	1.0989	0.330372
LOC_Os06g45340	AP13ITG57195_at	AP13ISTG57195	170.835	27.9566	744.72	190.133	0.163647	0.255308
LOC_Os06g45050	KanlowCTG42529_s_at	KanlCTG42529	1557.49	188.725	1770.57	655.159	0.121172	0.370027
LOC_Os06g44890	KanlowCTG14812_s_at	KanlCTG14812	441.114	112.594	285.421	71.0278	0.255249	0.248853
LOC_Os06g44450	VS16ITG06652_at	VS16ISTG06652	418.927	28.9403	357.132	157.118	0.069082	0.439943
LOC_Os06g43130	AP13CTG27960_at	AP13CTG27960	31.0845	23.4205	113.993	53.8174	0.753444	0.47211
LOC_Os06g42660	KanlowCTG11769_at	KanlCTG11769	793.286	1384.56	487.856	214.629	1.74535	0.439943
LOC_Os06g40818	AP13ITG41183_at	AP13ISTG41183	2289.58	1640.75	82.4249	21.0948	0.716616	0.255928
LOC_Os06g40040	AP13ITG73089_at	AP13ISTG73089	127.576	52.9643	699.48	275.033	0.415158	0.393197
LOC_Os06g38470	AP13ITG54549_at	AP13ISTG54549	73.7936	13.7757	88.86	42.912	0.186679	0.482917
LOC_Os06g37760	AP13CTG08936_s_at	AP13CTG08936	361.569	60.6655	233.245	105.106	0.167784	0.450625
LOC_Os06g37560	KanlowCTG21600_s_at	KanlCTG21600	28.4619	25.7983	137.087	67.4349	0.906413	0.491912
LOC_Os06g36930	AP13CTG55863_at	AP13CTG55863	945.822	596.401	435.041	198.806	0.630564	0.456982
LOC_Os06g36560	KanlowCTG37129_at	KanlCTG37129	61.6893	50.7589	244.841	115.778	0.822815	0.47287
LOC_Os06g36560	AP13CTG40827_at	AP13CTG40827	308.716	231.634	1911.04	826.974	0.750312	0.432736
LOC_Os06g34570	AP13ITG39344_s_at	AP13ISTG39344	604.799	90.1956	586.384	244.735	0.149133	0.417363
LOC_Os06g33200	AP13ITG57485_at	AP13ISTG57485	347.366	153.81	3529.08	945.685	0.442791	0.267969
LOC_Os06g33200	AP13ITG57484_s_at	AP13ISTG57484	82.6864	44.5225	654.473	294.041	0.53845	0.449278
LOC_Os06g32020	AP13CTG15662_at	AP13CTG15662	47.1868	84.5479	256.171	98.3813	1.79177	0.384046
LOC_Os06g29520	AP13ITG75336_at	AP13ISTG75336	193.454	24.9339	198.207	84.0284	0.128888	0.423942
LOC_Os06g23350	AP13CTG32240_at	AP13CTG32240	1455.71	976.087	171.933	73.5326	0.670525	0.427682
LOC_Os06g23114	AP13ITG71084_at	AP13ISTG71084	135.458	126.713	320.838	133.262	0.935446	0.415357
LOC_Os06g21980	KanlowCTG43536_at	KanlCTG43536	1337.21	650.321	1132.82	543.623	0.486327	0.479885
LOC_Os06g21210	OTHSWCTG18980_s_at	OthsCTG18980	14.3328	10.2677	117.072	26.8153	0.716375	0.22905
LOC_Os06g19800	KanlowCTG37935_s_at	KanlCTG37935	97.5538	76.2922	1305.93	553.415	0.782053	0.423769
LOC_Os06g19800	VS16ITG06728_s_at	VS16ISTG06728	10.317	10.7802	160.183	65.6868	1.0449	0.410074
LOC_Os06g18670	AP13CTG21600_s_at	AP13CTG21600	309.805	170.462	200.046	81.895	0.550225	0.409381
LOC_Os06g16960	AP13ITG62130_at	AP13ISTG62130	5204.07	1082.41	724.095	220.939	0.207993	0.305124
LOC_Os06g15170	AP13CTG23981_at	AP13CTG23981	149.089	51.6449	179.2	57.8478	0.346402	0.322812
LOC_Os06g13280	AP13CTG03979_at	AP13CTG03979	28.8895	36.4151	148.614	29.277	1.26049	0.197001
LOC_Os06g13240	OTHSWSLT28987_s_at	OthsSGLT28987	24.8369	25.9058	220.518	40.9309	1.04303	0.185612
LOC_Os06g13240	KanlowCTG00001_at	KanlCTG00001	27.1121	53.3762	401.794	148.592	1.96872	0.369822
LOC_Os06g12970	KanlowCTG31004_at	KanlCTG31004	52.5985	22.8805	79.7901	36.0572	0.435004	0.451901
LOC_Os06g11800	KanlowCTG18293_s_at	KanlCTG18293	56.0864	35.2686	312.436	153.709	0.628826	0.491969
LOC_Os06g11370	AP13CTG09701_s_at	AP13CTG09701	159.931	25.8125	173.129	73.5779	0.161398	0.424989
LOC_Os06g11190	OTHSWCTG22752_s_at	OthsCTG22752	104.721	33.3891	602.754	288.043	0.318839	0.477878
LOC_Os06g11190	AP13CTG25875_s_at	AP13CTG25875	165.616	120.938	226.021	94.7087	0.730233	0.419026
LOC_Os06g09840	AP13CTG04583_at	AP13CTG04583	278.231	91.5792	267.102	131.07	0.329148	0.49071
LOC_Os06g08320	AP13ITG63296_at	AP13ISTG63296	1598.18	77.7081	1521.94	109.161	0.0486228	0.0717247
LOC_Os06g06760	AP13ITG67045_s_at	AP13ISTG67045	26.3859	23.8631	160.504	78.657	0.904387	0.490063
LOC_Os06g05980	KanlowCTG44582_s_at	KanlCTG44582	393.478	337.794	367.101	183.493	0.858483	0.499842
LOC_Os06g05690	KanlowCTG10336_s_at	KanlCTG10336	44.8421	44.7391	285.243	136.239	0.997702	0.477626
LOC_Os06g05690	KanlowCTG38876_s_at	KanlCTG38876	38.914	30.3095	215.269	99.2822	0.778884	0.4612
LOC_Os06g05630	KanlowCTG37283_s_at	KanlCTG37283	194.18	65.6193	172.549	81.0259	0.337931	0.469581
LOC_Os06g05590	KanlowCTG36630_at	KanlCTG36630	187.516	62.9855	144.821	46.2957	0.335895	0.319675
LOC_Os06g05530	AP13CTG20194_at	AP13CTG20194	252.5	171.933	296.29	140.291	0.680923	0.473491
LOC_Os06g04980	AP13CTG26094_s_at	AP13CTG26094	158.18	43.1208	107.268	50.9743	0.272606	0.475204
LOC_Os06g04780	AP13ITG70830_at	AP13ISTG70830	487.002	231.834	170.712	75.6725	0.476043	0.443275
LOC_Os06g04030	VS16ITG00900_at	VS16ISTG00900	1634.92	335.469	2195.47	765.528	0.205189	0.348686
LOC_Os06g03760	AP13ITG68209_s_at	AP13ISTG68209	102.892	73.1212	74.5429	35.0384	0.71066	0.470044
LOC_Os06g03099	AP13CTG22499_at	AP13CTG22499	58.8977	98.4191	113.433	48.6791	1.67102	0.429142
LOC_Os06g02780	AP13CTG12120_at	AP13CTG12120	93.8118	60.619	815.588	196.763	0.646176	0.241252
LOC_Os06g02100	KanlowCTG22674_s_at	KanlCTG22674	77.2417	19.2002	70.3193	34.4326	0.248574	0.48966
LOC_Os06g02100	AP13CTG63173_at	AP13CTG63173	373.781	27.5276	284.22	120.799	0.0736463	0.425018
LOC_Os06g01934	AP13.13167.m00006_s_at	AP13_model_13167.m00006	21.4485	17.6034	65.6855	30.9464	0.820729	0.471129
LOC_Os06g01500	AP13CTG07071_s_at	AP13CTG07071	389.485	233.301	278.371	135.867	0.598998	0.488077
LOC_Os05g51830	KanlowCTG32239_at	KanlCTG32239	40.0627	33.3789	85.7014	33.1317	0.833167	0.386594
LOC_Os05g51830	KanlowCTG32239_s_at	KanlCTG32239	143.016	96.4191	323.473	123.937	0.674183	0.383144
LOC_Os05g51790	KanlowCTG45453_at	KanlCTG45453	116.129	66.7322	290.025	130.236	0.574641	0.449051
LOC_Os05g50960	OTHSWCTG03834_at	OthsCTG03834	47.205	26.2904	47.5005	19.3713	0.556941	0.407813
LOC_Os05g49060	KanlowCTG34521_at	KanlCTG34521	517.429	118.211	579.867	108.997	0.228458	0.187968
LOC_Os05g45660	AP13CTG11447_s_at	AP13CTG11447	946.743	346.141	960.595	449.092	0.365613	0.467514
LOC_Os05g45080	AP13ITG67478_at	AP13ISTG67478	145.013	84.7666	273.794	136.454	0.584547	0.498383
LOC_Os05g45040	AlamoCTG08569_x_at	AlamCTG08569	294.846	98.0597	185.466	85.1094	0.332579	0.458896
LOC_Os05g44786	AP13ITG41578_at	AP13ISTG41578	397.574	20.7094	174.999	52.0291	0.0520896	0.297312
LOC_Os05g44670	AP13CTG15329_at	AP13CTG15329	304.444	247.28	64.5558	31.2347	0.812233	0.48384
LOC_Os05g43790	AP13CTG25162_at	AP13CTG25162	237.298	14.5855	162.58	14.7916	0.061465	0.0909805
LOC_Os05g43060	KanlowCTG15150_s_at	KanlCTG15150	388.173	227.566	385.426	142.827	0.586248	0.370569
LOC_Os05g43060	AP13CTG23703_x_at	AP13CTG23703	324.664	177.567	406.025	141.677	0.546924	0.348937
LOC_Os05g42270	KanlowCTG18540_at	KanlCTG18540	144.389	57.7299	79.3584	34.0156	0.399822	0.428633
LOC_Os05g42040	KanlowCTG21517_at	KanlCTG21517	18.0687	13.7848	42.8744	21.0515	0.76291	0.491003
LOC_Os05g42040	AP13ITG71408_s_at	AP13ISTG71408	19.6983	17.069	50.6967	23.5475	0.866523	0.464479
LOC_Os05g41810	AP13CTG09967_s_at	AP13CTG09967	123.785	81.0571	142.539	70.5236	0.654819	0.494766
LOC_Os05g38680	OTHSWCTG08878_s_at	OthsCTG08878	77.1717	128.853	208.69	103.971	1.66969	0.498207
LOC_Os05g36070	OTHSWSLT34153_s_at	OthsSGLT34153	7.44599	7.95409	40.9176	16.368	1.06824	0.400023
LOC_Os05g34490	OTHSWCTG11225_at	OthsCTG11225	426.293	135.562	334.463	112.893	0.318001	0.337537
LOC_Os05g34490	OTHSWCTG11225_s_at	OthsCTG11225	541.518	171.271	411.133	125.892	0.31628	0.306208
LOC_Os05g33510	AP13CTG74028_at	AP13CTG74028	550.815	396.415	792.429	362.073	0.719687	0.456916
LOC_Os05g32630	AP13ITG37036_s_at	AP13ISTG37036	1570.44	678.263	855.13	342.715	0.431895	0.400776
LOC_Os05g30810	KanlowCTG28765_at	KanlCTG28765	83.5996	57.0865	72.0107	34.6721	0.682856	0.481485
LOC_Os05g30454	AP13ITG33928_s_at	AP13ISTG33928	65.2912	59.3715	33.0379	16.2483	0.909333	0.491809
LOC_Os05g30300	AP13CTG31855_s_at	AP13CTG31855	65.1222	19.6191	146.611	54.7663	0.301266	0.373548
LOC_Os05g29810	KanlowCTG23305_at	KanlCTG23305	79.4775	43.993	103.991	29.0309	0.553528	0.279168
LOC_Os05g28090	AP13ITG39106_s_at	AP13ISTG39106	90.6162	26.0825	216.897	104.754	0.287834	0.482968
LOC_Os05g23990	AP13ITG77099_s_at	AP13ISTG77099	22.3843	10.3753	22.7552	10.0916	0.463507	0.443484
LOC_Os05g19700	AP13CTG17802_at	AP13CTG17802	156.37	53.6011	114.698	52.5985	0.342784	0.458582
LOC_Os05g18960	KanlowCTG24124_s_at	KanlCTG24124	158.477	24.0042	58.6976	12.6442	0.151469	0.215413
LOC_Os05g18604	AP13CTG06384_at	AP13CTG06384	82.5389	155.546	228.642	76.8228	1.88452	0.335996
LOC_Os05g18470	AlamoCTG00116_at	AlamCTG00116	101.096	6.48678	51.8071	7.52299	0.0641647	0.145212
LOC_Os05g15040	AP13CTG24949_at	AP13CTG24949	226.108	176.682	139.626	46.7077	0.781405	0.33452
LOC_Os05g14320	AP13CTG17349_at	AP13CTG17349	245.147	85.0686	287.406	131.915	0.347011	0.458984
LOC_Os05g14320	AlamoCTG14834_s_at	AlamCTG14834	230.742	90.0594	315.173	155.477	0.390303	0.493306
LOC_Os05g12420	KanlowSLT52060_s_at	KanlSGLT52060	48.0246	29.4136	88.7274	40.8016	0.61247	0.459854
LOC_Os05g10210	AP13ITG70120_at	AP13ISTG70120	259.498	83.5876	1951.19	778.746	0.322113	0.399113
LOC_Os05g08420	KanlowCTG10788_at	KanlCTG10788	92.4137	70.7672	1113.48	167.928	0.765765	0.150813
LOC_Os05g06420	KanlowCTG29413_s_at	KanlCTG29413	41.5515	36.9128	101.579	45.8274	0.888362	0.451149
LOC_Os05g06350	AP13ITG72938_at	AP13ISTG72938	141.532	61.3426	105.483	49.4008	0.433419	0.46833
LOC_Os05g06150	AlamoCTG02770_s_at	AlamCTG02770	59.0335	45.7281	64.9698	31.9509	0.774612	0.49178
LOC_Os05g06060	KanlowCTG43855_at	KanlCTG43855	402.63	74.8561	404.851	156.227	0.185918	0.385888
LOC_Os05g04470	AP13CTG24430RC_at	AP13CTG24430-RC	18.3166	10.0911	141.725	53.2687	0.550926	0.37586
LOC_Os05g02310	AP13CTG25169_at	AP13CTG25169	170.088	74.1152	184.185	60.7758	0.435746	0.329972
LOC_Os05g01970	OTHSWCTG35742_at	OthsCTG35742	18.8315	15.9445	99.0656	44.7935	0.846691	0.45216
LOC_Os05g01970	OTHSWCTG11179_at	OthsCTG11179	8.83643	7.24238	30.3806	13.7582	0.819605	0.452861
LOC_Os05g01960	KanlowCTG33426_at	KanlCTG33426	15.6077	38.787	54.275	27.0018	2.48512	0.4975
LOC_Os05g01230	AP13CTG25889_at	AP13CTG25889	81.6598	18.984	40.9829	19.4346	0.232476	0.474213
LOC_Os04g58200	AP13CTG58880_at	AP13CTG58880	448.454	165.485	3908.01	1930.93	0.369011	0.494095
LOC_Os04g58200	AP13ITG69850_s_at	AP13ISTG69850	296.141	138.145	1815.37	820.374	0.466483	0.451905
LOC_Os04g57300	KanlowCTG43680_s_at	KanlCTG43680	2241.33	913.472	1278.41	561.14	0.407558	0.438935
LOC_Os04g57190	AP13ITG77351_at	AP13ISTG77351	20.2565	20.6835	31.5716	14.8388	1.02108	0.470007
LOC_Os04g56740	AP13CTG27364_at	AP13CTG27364	642.015	296.141	371.199	182.33	0.461267	0.491192
LOC_Os04g55850	AP13CTG58959_at	AP13CTG58959	29.5137	17.8162	134.85	62.9262	0.60366	0.466637
LOC_Os04g55800	KanlowCTG44516_s_at	KanlCTG44516	363.472	329.858	95.6424	45.3864	0.907519	0.474543
LOC_Os04g55480	AP13CTG10092_s_at	AP13CTG10092	459.04	344.989	220.589	92.5203	0.751546	0.419424
LOC_Os04g55360	KanlowCTG06106RC_s_at	KanlCTG06106-RC	87.8192	99.5606	185.183	50.9253	1.1337	0.275001
LOC_Os04g55159	KanlowCTG45899_s_at	KanlCTG45899	15.3896	14.3847	1132.44	560.332	0.934703	0.494802
LOC_Os04g54890	KanlowCTG25308_at	KanlCTG25308	158.869	38.3983	139.626	39.2185	0.241697	0.280882
LOC_Os04g54640	AP13CTG19102_s_at	AP13CTG19102	27.8817	17.2312	183.158	86.8561	0.61801	0.474213
LOC_Os04g53850	AP13ITG64604_at	AP13ISTG64604	284.111	181.675	88.1383	43.7005	0.639451	0.495817
LOC_Os04g53210	KanlowCTG45723_s_at	KanlCTG45723	40.6451	43.9171	153.336	73.5375	1.0805	0.479584
LOC_Os04g53160	OTHSWSLT31449_at	OthsSGLT31449	398.942	196.135	280.307	138.266	0.491638	0.493267
LOC_Os04g53050	AP13ITG43037_at	AP13ISTG43037	901.199	420.283	1020.76	430.798	0.46636	0.422037
LOC_Os04g52660	KanlowCTG24541_s_at	KanlCTG24541	474.459	155.432	432.244	140.557	0.327598	0.325179
LOC_Os04g52050	AP13CTG30299_at	AP13CTG30299	176.222	43.1402	94.58	40.5285	0.244807	0.428511
LOC_Os04g51690	AP13CTG31546_s_at	AP13CTG31546	71.5132	66.3143	53.6341	26.4248	0.9273	0.492686
LOC_Os04g51440	AP13CTG25103_at	AP13CTG25103	149.261	32.5411	65.9574	28.4765	0.218014	0.43174
LOC_Os04g49170	AP13ITG57262_at	AP13ISTG57262	16.4286	16.0188	31.9907	14.6217	0.975057	0.45706
LOC_Os04g49150	KanlowCTG17424_at	KanlCTG17424	855.212	1003.02	757.56	269.856	1.17283	0.356218
LOC_Os04g48790	AP13CTG01756_s_at	AP13CTG01756	1391.3	694.581	90.5292	44.7999	0.499232	0.494867
LOC_Os04g48490	KanlowCTG10618_s_at	KanlCTG10618	438.088	202.954	933.786	411.594	0.463272	0.44078
LOC_Os04g47360	AP13ITG41920_at	AP13ISTG41920	138.702	35.4193	71.0278	27.6978	0.255362	0.389957
LOC_Os04g47040	AP13ITG76661_at	AP13ISTG76661	147.651	48.4005	984.198	363.298	0.327803	0.369131
LOC_Os04g47040	AP13ITG65228_s_at	AP13ISTG65228	114.566	68.8037	664.305	304.503	0.60056	0.458378
LOC_Os04g46830	KanlowCTG46024_s_at	KanlCTG46024	249.904	84.0092	7915.99	3493.38	0.336166	0.441307
LOC_Os04g46730	OTHSWCTG17639_s_at	OthsCTG17639	1004.11	456.736	413.249	172.181	0.454868	0.416653
LOC_Os04g46710	KanlowCTG11482_s_at	KanlCTG11482	594.37	332.041	389.485	193.435	0.558644	0.496642
LOC_Os04g46470	KanlowCTG19600RC_at	KanlCTG19600-RC	40.2718	23.9182	52.0641	20.0524	0.593919	0.385148
LOC_Os04g46010	AP13.12692.m00005_s_at	AP13_model_12692.m00005	110.703	76.155	741.97	346.108	0.68792	0.466472
LOC_Os04g45850	AlamoCTG12813_at	AlamCTG12813	186.149	14.0075	156.295	14.7891	0.0752489	0.0946232
LOC_Os04g44950	AP13CTG10787_at	AP13CTG10787	574.123	321.989	260.197	77.9787	0.560836	0.299691
LOC_Os04g44830	OTHSWSLT23011_s_at	OthsSGLT23011	357.063	364.887	429.114	207.577	1.02191	0.483734
LOC_Os04g44640	AP13ITG45823_s_at	AP13ISTG45823	190.735	178.014	100.849	35.8775	0.933308	0.355756
LOC_Os04g44530	OTHSWCTG05847_at	OthsCTG05847	207.228	100.344	146.049	67.8877	0.484222	0.464827
LOC_Os04g42600	KanlowCTG13172_s_at	KanlCTG13172	35.8769	34.8432	1953.3	447.272	0.971187	0.228983
LOC_Os04g41910	AlamoCTG04364_s_at	AlamCTG04364	1201.01	955.518	1197.41	404.851	0.795594	0.338106
LOC_Os04g40370	AP13ITG72374_s_at	AP13ISTG72374	18.0561	10.0792	74.5501	10.9247	0.558213	0.146541
LOC_Os04g39444	AlamoCTG01691_at	AlamCTG01691	95.046	22.9135	127.486	26.3472	0.241078	0.206668
LOC_Os04g37820	KanlowCTG06058_at	KanlCTG06058	39.4118	43.4958	734.256	264.112	1.10363	0.359701
LOC_Os04g35260	AlamoCTG03260_at	AlamCTG03260	155.451	87.0313	125.059	59.9218	0.559865	0.479149
LOC_Os04g33990	AP13CTG10860_s_at	AP13CTG10860	1090.57	1020.46	2896.38	1266.35	0.935716	0.437219
LOC_Os04g33630	AP13ITG56929_at	AP13ISTG56929	31.8553	32.736	952.126	341.671	1.02765	0.358851
LOC_Os04g33210	KanlowCTG44515_s_at	KanlCTG44515	72.5202	22.5251	95.3537	33.0712	0.310605	0.346826
LOC_Os04g31940	AP13CTG06120_at	AP13CTG06120	168.395	238.031	673.352	220.78	1.41353	0.327882
LOC_Os04g28420	OTHSWCTG05141_s_at	OthsCTG05141	388.061	55.5911	193.853	75.6725	0.143254	0.390361
LOC_Os04g28420	AP13CTG02250_at	AP13CTG02250	36.4413	37.0724	104.345	42.3833	1.01732	0.406185
LOC_Os04g25520	AlamoCTG06438_s_at	AlamCTG06438	310.579	8.86503	201.755	69.2051	0.0285435	0.343015
LOC_Os04g23550	AP13ITG45283_s_at	AP13ISTG45283	360.806	335.751	45.2178	14.9027	0.930559	0.329576
LOC_Os04g19684	OTHSWCTG31950_at	OthsCTG31950	54.0305	19.8525	78.2261	15.869	0.367431	0.202861
LOC_Os04g14654	AP13CTG29137_s_at	AP13CTG29137	215.269	163.179	401.794	120.677	0.758022	0.300346
LOC_Os04g14654	AP13CTG07578_s_at	AP13CTG07578	219.097	162.58	207.339	92.3381	0.742048	0.445348
LOC_Os04g10460	AP13ITG54794_at	AP13ISTG54794	121.021	42.0784	52.5656	24.2947	0.347694	0.462178
LOC_Os04g02030	AP13ITG54329_s_at	AP13ISTG54329	296.29	309.05	96.059	30.4873	1.04307	0.317381
LOC_Os04g01300	KanlowCTG12168_s_at	KanlCTG12168	1380.4	145.135	1273.88	501.475	0.10514	0.393661
LOC_Os04g01290	AP13CTG08248_at	AP13CTG08248	578.617	56.0568	663.986	214.111	0.0968807	0.322464
LOC_Os03g63380	AP13ITG71177RC_at	AP13ISTG71177-RC	227.631	182.921	719.698	287.641	0.803586	0.399669
LOC_Os03g62780	AP13CTG29679_s_at	AP13CTG29679	431.046	124.862	306.759	70.5219	0.289672	0.229894
LOC_Os03g62650	KanlowSLT51673_s_at	KanlSGLT51673	1305.93	545.01	586.187	243.899	0.417333	0.416077
LOC_Os03g61930	KanlowCTG14379_at	KanlCTG14379	47.3748	27.5808	74.8561	32.8727	0.582182	0.439145
LOC_Os03g61670	AP13CTG23159_at	AP13CTG23159	81.4667	62.4694	509.062	250.011	0.766809	0.491121
LOC_Os03g61570	AP13ITG67688_at	AP13ISTG67688	251.616	124.799	331.351	121.534	0.495991	0.366783
LOC_Os03g61260	AP13ITG71536_at	AP13ISTG71536	231.523	173.983	1408.59	648.067	0.751475	0.460083
LOC_Os03g60530	AP13ITG71958_at	AP13ISTG71958	34.0672	33.0156	59.9955	28.7418	0.969133	0.479066
LOC_Os03g60380	KanlowCTG31401_at	KanlCTG31401	57.7022	67.6508	203.159	90.0263	1.17241	0.443133
LOC_Os03g60030	AP13CTG10294_s_at	AP13CTG10294	34.783	16.7991	68.2523	16.5068	0.482968	0.241849
LOC_Os03g60030	AP13CTG30779_s_at	AP13CTG30779	117.75	48.0015	112.475	55.8237	0.407658	0.49632
LOC_Os03g59480	AP13ITG40496_s_at	AP13ISTG40496	132.543	40.9271	115.795	36.457	0.308785	0.314842
LOC_Os03g59030	AP13ITG73141_s_at	AP13ISTG73141	38.8234	29.4008	180.292	67.8877	0.757296	0.376544
LOC_Os03g58430	AP13ITG71579_at	AP13ISTG71579	39.2889	18.6254	39.0924	18.2121	0.474064	0.465874
LOC_Os03g58130	AlamoCTG03912_at	AlamCTG03912	1590.68	314.628	1039.52	401.861	0.197795	0.386585
LOC_Os03g57500	AlamoCTG10781_s_at	AlamCTG10781	251.676	380.047	244.841	117.642	1.51006	0.480482
LOC_Os03g57240	AP13ITG67413_at	AP13ISTG67413	236.455	174.319	516.354	250.756	0.737218	0.485627
LOC_Os03g57130	AP13ITG67327_at	AP13ISTG67327	157.065	97.4581	188.706	87.4791	0.620496	0.463575
LOC_Os03g56869	OTHSWCTG15437_at	OthsCTG15437	33.9667	7.28575	71.0278	7.56592	0.214497	0.106521
LOC_Os03g56760	AP13CTG37367_at	AP13CTG37367	202.737	10.5766	38.0629	16.5096	0.0521692	0.433745
LOC_Os03g56630	KanlowCTG24972_at	KanlCTG24972	66.027	24.8483	68.2367	27.4641	0.376336	0.402484
LOC_Os03g55820	AP13CTG03373_at	AP13CTG03373	173.695	49.2209	106.706	45.1854	0.283376	0.423455
LOC_Os03g55720	KanlowCTG05192_s_at	KanlCTG05192	138.224	48.1677	1944.82	972.272	0.348475	0.499928
LOC_Os03g55560	KanlowSLT54117_s_at	KanlSGLT54117	25.1976	15.515	54.8768	25.6441	0.615731	0.467303
LOC_Os03g50250	AP13ITG69099_at	AP13ISTG69099	643.773	388.033	469.644	225.256	0.602748	0.479632
LOC_Os03g48480	AP13ITG41390_s_at	AP13ISTG41390	332.089	200.858	367.234	156.002	0.604834	0.424804
LOC_Os03g47010	AP13ITG69316_at	AP13ISTG69316	12.7676	16.7165	48.56	22.9433	1.30929	0.472473
LOC_Os03g43840	AP13CTG17209_at	AP13CTG17209	395.852	12.1493	86.6392	13.6088	0.0306916	0.157074
LOC_Os03g43800	AP13ITG59992_at	AP13ISTG59992	66.7322	35.8879	53.5086	26.7389	0.537789	0.499712
LOC_Os03g43010	AP13ITG64363_at	AP13ISTG64363	936.865	611.08	143.026	66.4906	0.65226	0.464883
LOC_Os03g42380	OTHSWCTG32475_at	OthsCTG32475	221.369	11.1491	110.39	7.86299	0.0503642	0.0712293
LOC_Os03g39830	AP13ITG33732_s_at	AP13ISTG33732	42.0784	48.674	79.0347	32.4537	1.15674	0.410626
LOC_Os03g39000	AP13CTG27136_at	AP13CTG27136	49.5518	23.1079	46.8932	21.6463	0.466337	0.461608
LOC_Os03g29970	KanlowCTG44560_x_at	KanlCTG44560	1310.63	769.503	65.5348	32.1159	0.587123	0.490059
LOC_Os03g29950	AP13ITG55231_at	AP13ISTG55231	54.0071	41.0785	133.551	53.204	0.760613	0.39838
LOC_Os03g28980	KanlowCTG19205_at	KanlCTG19205	989.143	230.155	4213.68	2077.39	0.232682	0.49301
LOC_Os03g27930	AP13CTG09017_at	AP13CTG09017	351.024	47.8783	491.438	222.882	0.136396	0.453531
LOC_Os03g26440	AP13CTG13257_s_at	AP13CTG13257	70.4983	55.3782	109.664	49.0596	0.785526	0.447362
LOC_Os03g24920	AP13CTG16081_at	AP13CTG16081	883.755	184.934	654.939	238.043	0.209259	0.363458
LOC_Os03g24410	KanlowCTG40226_s_at	KanlCTG40226	142.56	36.2824	52.1725	21.9749	0.254507	0.421197
LOC_Os03g22200	AP13CTG02730_at	AP13CTG02730	11.5584	13.0891	35.8391	11.2752	1.13243	0.314605
LOC_Os03g21600	AP13ITG64692_at	AP13ISTG64692	430.632	484.382	178.634	77.99	1.12482	0.43659
LOC_Os03g20560	AP13ITG33726_s_at	AP13ISTG33726	143.517	18.0048	46.1348	18.7942	0.125454	0.407376
LOC_Os03g18950	AP13ITG70917_at	AP13ISTG70917	92.1064	38.6981	102.783	32.0069	0.420145	0.311402
LOC_Os03g17930	AlamoCTG11816_s_at	AlamCTG11816	814.649	189.36	936.573	207.248	0.232443	0.221284
LOC_Os03g13960	AP13ITG63220_at	AP13ISTG63220	97.0641	39.8637	117.603	30.1522	0.410694	0.256389
LOC_Os03g13250	AlamoCTG02682_s_at	AlamCTG02682	1094.23	174.351	366	140.624	0.159336	0.384219
LOC_Os03g13250	KanlowCTG05735_s_at	KanlCTG05735	2551.18	372.441	800.755	283.273	0.145988	0.353757
LOC_Os03g12160	AP13ITG41572_s_at	AP13ISTG41572	97.7691	24.28	85.2312	33.193	0.24834	0.389446
LOC_Os03g11140	KanlowSLT52008_at	KanlSGLT52008	496.303	170.109	170.893	65.4453	0.342751	0.382961
LOC_Os03g07880	OTHSWCTG18055_at	OthsCTG18055	111.622	15.1049	31.5502	11.6806	0.135322	0.370224
LOC_Os03g07850	AP13ITG58139_at	AP13ISTG58139	101.482	99.1965	122.688	60.8897	0.97748	0.496296
LOC_Os03g06920	AP13CTG30617_s_at	AP13CTG30617	22.4236	9.31876	24.1673	11.5068	0.415578	0.476131
LOC_Os03g06920	AP13CTG30617_at	AP13CTG30617	25.2982	10.9847	21.1446	10.4177	0.434208	0.492687
LOC_Os03g06430	AP13ITG56786_at	AP13ISTG56786	18.8963	19.3003	123.231	45.9654	1.02138	0.373003
LOC_Os03g06120	AlamoCTG04622_at	AlamCTG04622	28.5707	18.7505	82.1472	40.5052	0.656283	0.493081
LOC_Os03g05430	AP13CTG15467_at	AP13CTG15467	145.065	24.5581	121.575	48.3424	0.16929	0.397635
LOC_Os03g05390	AP13CTG24035_s_at	AP13CTG24035	435.041	616.572	97.7457	43.1622	1.41727	0.441577
LOC_Os03g05390	KanlowCTG24372_s_at	KanlCTG24372	762.829	1144.79	155.432	72.2542	1.50071	0.464861
LOC_Os03g05330	AlamoCTG01172_at	AlamCTG01172	80.3097	10.2319	86.044	11.8796	0.127406	0.138064
LOC_Os03g05320	AlamoCTG14518_at	AlamCTG14518	45.609	31.4902	72.0241	32.8018	0.690437	0.455427
LOC_Os03g04410	AP13CTG13241_s_at	AP13CTG13241	181.736	87.4287	109.939	53.1389	0.481075	0.483351
LOC_Os03g03150	AP13CTG44086_s_at	AP13CTG44086	465.052	221.327	260.739	128.893	0.475919	0.494338
LOC_Os03g02590	AlamoCTG00992_s_at	AlamCTG00992	15.6376	13.1066	53.4454	23.4344	0.838143	0.438474
LOC_Os03g01820	AP13CTG26474_s_at	AP13CTG26474	543.232	556.408	99.0537	47.7341	1.02426	0.481901
LOC_Os03g01600	AP13ITG48019_at	AP13ISTG48019	27.3007	46.5316	252.148	124.129	1.70441	0.492289
LOC_Os02g57290	AP13CTG29880_at	AP13CTG29880	221.522	94.6276	192.015	91.4825	0.42717	0.476433
LOC_Os02g57110	AP13CTG28881_at	AP13CTG28881	146.533	31.2933	2797.92	1328.16	0.213559	0.474697
LOC_Os02g56210	KanlowCTG43591_s_at	KanlCTG43591	88.4045	139.266	79.3584	21.3544	1.57532	0.269088
LOC_Os02g56160	AP13ITG75254_s_at	AP13ISTG75254	159.786	20.9744	245.578	40.4924	0.131266	0.164886
LOC_Os02g53680	AP13CTG09551_at	AP13CTG09551	76.3306	22.2452	76.24	29.8483	0.291433	0.391505
LOC_Os02g52880	AP13CTG22730_at	AP13CTG22730	160.96	93.3913	64.3621	27.8348	0.580216	0.432472
LOC_Os02g52280	AP13CTG32003_s_at	AP13CTG32003	81.9382	27.0036	49.1045	17.3277	0.32956	0.352874
LOC_Os02g52280	AP13CTG20729_s_at	AP13CTG20729	420.525	120.285	560.615	111.126	0.286035	0.198221
LOC_Os02g52280	AP13CTG20729_at	AP13CTG20729	9.36178	6.15474	12.9686	5.96222	0.657433	0.459743
LOC_Os02g52040	KanlowCTG46470_at	KanlCTG46470	64.6693	35.7068	206.679	94.3736	0.552144	0.45662
LOC_Os02g49310	AP13CTG09153_at	AP13CTG09153	14.1246	8.75519	29.9486	14.6743	0.619854	0.489982
LOC_Os02g49170	OTHSWCTG10816_at	OthsCTG10816	62.7286	26.8265	59.0335	22.0959	0.42766	0.374293
LOC_Os02g47340	KanlowCTG42390_at	KanlCTG42390	24.3695	14.5015	36.5375	17.499	0.595067	0.478933
LOC_Os02g46780	AP13ITG57153RC_at	AP13ISTG57153-RC	167.199	121.168	403.98	139.132	0.724693	0.344404
LOC_Os02g44870	KanlowCTG00088_x_at	KanlCTG00088	1282.01	2289.08	541.31	268.263	1.78555	0.49558
LOC_Os02g44108	KanlowCTG28648_at	KanlCTG28648	13.5237	10.0925	90.5292	21.7201	0.746284	0.239924
LOC_Os02g44102	KanlowCTG38761_s_at	KanlCTG38761	707.44	432.472	190.771	85.9237	0.61132	0.450401
LOC_Os02g43906	AlamoCTG03785_s_at	AlamCTG03785	2157.92	932.666	1226.34	528.377	0.432206	0.430858
LOC_Os02g43250	AP13ITG69445_at	AP13ISTG69445	110.628	61.7708	266.527	65.6983	0.558363	0.246498
LOC_Os02g42650	AP13ITG43349_at	AP13ISTG43349	45.7347	17.9041	734.344	290.046	0.391477	0.394973
LOC_Os02g41860	VS16ITG06675_at	VS16ISTG06675	160.419	99.3934	138.261	55.5228	0.619586	0.401581
LOC_Os02g41860	KanlowCTG00529_s_at	KanlCTG00529	104.786	85.6459	535.025	200.169	0.817338	0.374131
LOC_Os02g41780	AP13ITG36452_s_at	AP13ISTG36452	48.44	17.1359	28.3733	10.668	0.353756	0.375987
LOC_Os02g40784	KanlowCTG34926_at	KanlCTG34926	21.4089	12.8287	265.034	114.25	0.599224	0.431076
LOC_Os02g40514	AlamoCTG09720_at	AlamCTG09720	65.472	22.8805	94.4643	14.5887	0.349471	0.154436
LOC_Os02g40260	KanlowCTG42160_s_at	KanlCTG42160	119.849	53.6573	3685.14	1483.73	0.447706	0.402624
LOC_Os02g40260	KanlowSLT55917_at	KanlSGLT55917	24.1974	23.3557	76.5918	22.9641	0.965213	0.299824
LOC_Os02g38980	AP13CTG00262_s_at	AP13CTG00262	510.599	135.328	245.195	89.3687	0.265037	0.364481
LOC_Os02g38280	AP13ITG39655_s_at	AP13ISTG39655	124.931	128.575	95.0917	36.1271	1.02917	0.379918
LOC_Os02g37850	AP13ITG44658_at	AP13ISTG44658	4.45436	6.54828	31.2377	15.1717	1.47008	0.485685
LOC_Os02g37800	AP13CTG40997_s_at	AP13CTG40997	43.1156	49.2225	464.393	193.665	1.14164	0.417028
LOC_Os02g35640	AP13CTG32182_at	AP13CTG32182	76.4046	19.6191	66.335	18.2023	0.256779	0.2744
LOC_Os02g32660	AlamoCTG07358_at	AlamCTG07358	69.4607	5.66578	63.6155	5.51539	0.0815681	0.0866988
LOC_Os02g32170	AlamoCTG05385_at	AlamCTG05385	284.159	125.263	107.728	29.1775	0.44082	0.270844
LOC_Os02g32170	AlamoCTG05385_s_at	AlamCTG05385	352.147	125.559	128.607	27.6882	0.356551	0.215293
LOC_Os02g32009	VS16ITG12817_s_at	VS16ISTG12817	593.377	1260.81	124.527	60.9189	2.12481	0.489203
LOC_Os02g31030	AP13CTG11529_at	AP13CTG11529	76.0488	200.593	163.777	54.9482	2.63768	0.335506
LOC_Os02g30610	AlamoCTG02965_s_at	AlamCTG02965	11.0353	14.632	41.6519	18.0159	1.32592	0.432535
LOC_Os02g30480	KanlowCTG25563_at	KanlCTG25563	170.219	43.7984	47.8639	14.8268	0.257306	0.309771
LOC_Os02g30480	AP13ITG42050_s_at	AP13ISTG42050	62.6021	28.3331	66.027	27.4767	0.45259	0.416144
LOC_Os02g27810	AP13ITG63137_at	AP13ISTG63137	23.9544	21.939	84.8492	32.786	0.915865	0.386403
LOC_Os02g27360	AP13ITG54145_at	AP13ISTG54145	66.3143	25.2965	68.5935	21.5889	0.381464	0.314737
LOC_Os02g26850	AP13CTG11542_at	AP13CTG11542	1972.55	296.689	2730.61	201.09	0.150408	0.0736428
LOC_Os02g20540	AP13CTG59177_at	AP13CTG59177	11.6318	12.5989	44.2468	19.2355	1.08315	0.434732
LOC_Os02g20280	KanlowCTG33490_at	KanlCTG33490	57.5084	38.4914	120.259	58.7168	0.669317	0.488253
LOC_Os02g17640	KanlowCTG33477_s_at	KanlCTG33477	3072.98	1265.68	201.61	26.5305	0.411875	0.131593
LOC_Os02g16670	KanlowCTG38514_at	KanlCTG38514	139.606	93.214	272.256	134.967	0.667694	0.495737
LOC_Os02g15360	AP13CTG30709_s_at	AP13CTG30709	41.7945	12.6913	38.1888	15.7744	0.303661	0.413064
LOC_Os02g14780	AP13ITG77635_at	AP13ISTG77635	255.79	146.442	141.912	67.6683	0.57251	0.476832
LOC_Os02g10990	AlamoCTG00720_at	AlamCTG00720	242.747	52.3606	134.035	58.5358	0.2157	0.436721
LOC_Os02g10190	AP13CTG27026_at	AP13CTG27026	6.68135	5.93338	100.487	39.9382	0.888052	0.397446
LOC_Os02g09720	KanlowCTG21189_s_at	KanlCTG21189	1965	2026.93	19.3597	9.21167	1.03152	0.475817
LOC_Os02g09200	AP13CTG17762_at	AP13CTG17762	34.2186	42.5179	122.485	50.0424	1.24254	0.408558
LOC_Os02g07920	AP13CTG11919_at	AP13CTG11919	159.882	137.684	132.527	63.1325	0.861158	0.476376
LOC_Os02g07260	KanlowCTG16844_s_at	KanlCTG16844	10.9534	6.11467	91.6959	40.3701	0.558243	0.440261
LOC_Os02g07230	KanlowCTG23979_at	KanlCTG23979	57.7791	33.7531	97.8347	46.7161	0.584175	0.477501
LOC_Os02g05470	AP13CTG10672_at	AP13CTG10672	6.70368	7.62184	33.0585	15.5296	1.13696	0.469761
LOC_Os02g04730	KanlowCTG40254_s_at	KanlCTG40254	378.744	84.5215	474.823	165.437	0.223163	0.348418
LOC_Os02g04730	AP13CTG17226_at	AP13CTG17226	63.1932	37.6793	182.965	89.5726	0.596256	0.489561
LOC_Os02g04440	KanlowCTG23242_at	KanlCTG23242	79.3584	45.475	126.238	57.5388	0.573033	0.455797
LOC_Os02g03570	KanlowCTG26712_s_at	KanlCTG26712	562.497	1865.96	58.1705	21.9801	3.31728	0.377856
LOC_Os02g03570	AP13CTG11139_at	AP13CTG11139	244.162	435.062	13.1894	6.3258	1.78186	0.479612
LOC_Os02g03294	AP13ITG41339_at	AP13ISTG41339	274.479	184.193	195.403	89.6644	0.671065	0.458868
LOC_Os02g03010	AP13CTG17241_at	AP13CTG17241	86.831	106.194	510.256	221.662	1.22299	0.434413
LOC_Os01g74650	KanlowCTG41591_s_at	KanlCTG41591	200.91	91.5485	89.2829	41.097	0.455668	0.460301
LOC_Os01g74410	AP13ITG35915_s_at	AP13ISTG35915	8395.64	8337.65	550.683	257.805	0.993092	0.468156
LOC_Os01g74000	AP13ITG45165_s_at	AP13ISTG45165	18.913	11.7568	45.2592	20.1104	0.621625	0.444339
LOC_Os01g73250	AP13CTG16933_s_at	AP13CTG16933	8945.51	9824.83	120.163	11.337	1.0983	0.0943466
LOC_Os01g73234	AP13ITG41862_at	AP13ISTG41862	226.921	50.7531	393.325	75.0611	0.22366	0.190837
LOC_Os01g72950	AP13CTG54638_at	AP13CTG54638	19.0962	10.0228	149.94	60.7758	0.524858	0.405334
LOC_Os01g72880	AP13CTG32206_at	AP13CTG32206	111.872	42.2909	213.803	59.5079	0.37803	0.27833
LOC_Os01g72810	AP13ITG63622RC_at	AP13ISTG63622-RC	40.2399	25.8132	133.996	53.1224	0.641482	0.396447
LOC_Os01g72740	AP13CTG50178_at	AP13CTG50178	67.8459	29.0518	92.2915	36.642	0.428202	0.397024
LOC_Os01g72620	AP13ITG67604_s_at	AP13ISTG67604	29.8483	18.2574	210.234	86.8222	0.611672	0.41298
LOC_Os01g72290	AP13ITG63091_at	AP13ISTG63091	26.4002	19.0117	582.641	129.79	0.720137	0.222761
LOC_Os01g72230	AP13ITG38242_at	AP13ISTG38242	17.2725	10.6463	21.5897	9.97377	0.616369	0.461968
LOC_Os01g71280	AP13CTG18603_at	AP13CTG18603	170.226	59.0273	94.6814	43.2739	0.346759	0.457047
LOC_Os01g70730	KanlowSLT50265_s_at	KanlSGLT50265	894.673	2495.68	795.682	349.782	2.78949	0.4396
LOC_Os01g70730	AP13ITG37763_at	AP13ISTG37763	1468.69	4565.2	1020.61	481.221	3.10836	0.471503
LOC_Os01g69920	KanlowCTG39369_at	KanlCTG39369	123.902	62.7006	49.1528	17.3577	0.506051	0.353137
LOC_Os01g68290	AP13ITG69437_at	AP13ISTG69437	10660.8	11833.2	64.2226	23.1029	1.10997	0.359731
LOC_Os01g68050	KanlowCTG43232_s_at	KanlCTG43232	185.519	111.062	120.683	46.6624	0.598653	0.386653
LOC_Os01g67310	AP13CTG09481_at	AP13CTG09481	137.73	49.5649	50.4475	20.4845	0.359869	0.406057
LOC_Os01g66940	KanlowCTG23469_at	KanlCTG23469	539.713	33.1013	417.62	166.588	0.0613314	0.398898
LOC_Os01g66730	AP13CTG12855_at	AP13CTG12855	289.934	41.0854	980.211	32.235	0.141706	0.0328857
LOC_Os01g66520	AP13CTG18392_at	AP13CTG18392	570.842	286.582	618.323	245.147	0.502034	0.396471
LOC_Os01g66000	AP13CTG15759_at	AP13CTG15759	943.721	444.631	1428.53	657.13	0.471146	0.460005
LOC_Os01g65070	AlamoCTG09939_s_at	AlamCTG09939	269.701	232.526	377.495	156.558	0.862162	0.414729
LOC_Os01g64250	AP13CTG21654_s_at	AP13CTG21654	102.38	55.9251	119.05	56.0582	0.546253	0.470879
LOC_Os01g62720	AlamoCTG01997_at	AlamCTG01997	76.6946	12.1737	59.351	13.4573	0.15873	0.22674
LOC_Os01g61400	AP13CTG04904_at	AP13CTG04904	809.675	9.26151	222.574	87.7818	0.0114385	0.394394
LOC_Os01g61230	AP13ITG34390_s_at	AP13ISTG34390	158.142	80.7325	55.3357	24.4348	0.510506	0.441574
LOC_Os01g60410	AP13CTG25458_s_at	AP13CTG25458	1711.29	958.887	911.246	308.597	0.560331	0.338653
LOC_Os01g59090	AP13ITG72875_at	AP13ISTG72875	27.4906	23.7503	116.82	54.8321	0.863941	0.469374
LOC_Os01g58680	AlamoCTG12420_at	AlamCTG12420	75.1769	78.7951	89.3408	44.0184	1.04813	0.492702
LOC_Os01g56969	AP13ITG61479RC_at	AP13ISTG61479-RC	424.652	191.414	606.859	276.389	0.450755	0.455442
LOC_Os01g56870	AP13CTG30984_at	AP13CTG30984	152.821	35.7747	220.78	76.1385	0.234095	0.344862
LOC_Os01g56680	KanlowCTG34108RC_at	KanlCTG34108-RC	640.614	30.6566	1257.24	438.825	0.0478551	0.349038
LOC_Os01g55510	AlamoCTG00924_at	AlamCTG00924	28.3447	34.2374	91.3637	44.0692	1.20789	0.482349
LOC_Os01g53810	AP13ITG46755_s_at	AP13ISTG46755	97.0938	56.3249	81.8556	32.7474	0.580108	0.400064
LOC_Os01g51610	KanlowCTG44016_s_at	KanlCTG44016	33.8538	7.12168	25.4572	6.90111	0.210365	0.271087
LOC_Os01g50760	KanlowSLT51859_at	KanlSGLT51859	149.215	50.1265	78.4013	32.4662	0.335935	0.414103
LOC_Os01g49470	AP13CTG29606_at	AP13CTG29606	100.878	46.6957	46.0462	20.5288	0.462894	0.445831
LOC_Os01g48920	KanlowSLT49429_s_at	KanlSGLT49429	162.604	57.1112	93.5035	44.6414	0.351229	0.477431
LOC_Os01g47780	AP13CTG22287_at	AP13CTG22287	96.4191	84.6515	564.663	232.33	0.877953	0.41145
LOC_Os01g46750	AP13CTG04817_at	AP13CTG04817	31.9746	27.0737	38.8328	13.3316	0.846724	0.343309
LOC_Os01g45470	KanlowCTG46637_s_at	KanlCTG46637	3634.4	3782.74	145.828	56.1082	1.04082	0.384755
LOC_Os01g43010	KanlowSLT51125_s_at	KanlSGLT51125	45.131	34.5351	60.9861	29.4459	0.765219	0.482829
LOC_Os01g42870	KanlowCTG38964_at	KanlCTG38964	179.277	42.4831	286.285	17.7685	0.236969	0.0620657
LOC_Os01g42850	KanlowCTG42942_s_at	KanlCTG42942	75.9924	18.373	92.1064	25.1976	0.241774	0.273571
LOC_Os01g42520	AP13CTG28858_at	AP13CTG28858	118.199	54.7979	256	58.1943	0.463606	0.227321
LOC_Os01g42070	KanlowCTG34328_at	KanlCTG34328	4.84349	5.02948	15.02	7.46713	1.0384	0.497144
LOC_Os01g37860	AP13ITG38035_s_at	AP13ISTG38035	291.321	18.6117	200.873	76.7049	0.0638874	0.381858
LOC_Os01g37560	KanlowCTG33804_at	KanlCTG33804	675.994	341.425	345.436	145.534	0.505071	0.421307
LOC_Os01g31750	KanlowCTG36358_s_at	KanlCTG36358	280.166	73.0247	433.544	88.6721	0.260648	0.204528
LOC_Os01g27430	KanlowCTG41224_s_at	KanlCTG41224	105.42	70.0983	112.628	46.2188	0.664945	0.410366
LOC_Os01g25600	AP13ITG43326_at	AP13ISTG43326	43.2614	14.8791	71.7539	14.8877	0.343935	0.207483
LOC_Os01g25030	OTHSWCTG23317_s_at	OthsCTG23317	72.6967	47.343	55.3955	25.6841	0.651239	0.46365
LOC_Os01g22780	KanlowCTG40939_s_at	KanlCTG40939	512.308	780.805	85.4177	41.3563	1.52409	0.484165
LOC_Os01g22630	KanlowCTG39523_at	KanlCTG39523	343.8	14.1062	197.193	59.0997	0.0410303	0.299705
LOC_Os01g21970	AP13CTG22020_at	AP13CTG22020	59.7844	5.5023	81.6032	17.2803	0.0920357	0.211759
LOC_Os01g19260	KanlowCTG17000_s_at	KanlCTG17000	598.849	582.641	86.6725	41.7938	0.972935	0.482204
LOC_Os01g19020	KanlowCTG37831_s_at	KanlCTG37831	79.1737	112.205	69.1121	16.4675	1.4172	0.238273
LOC_Os01g18450	AP13CTG18930_at	AP13CTG18930	13.2366	11.8357	42.3362	14.0341	0.894166	0.331492
LOC_Os01g14790	AP13ITG77359_at	AP13ISTG77359	634.791	329.858	182.909	64.4513	0.519632	0.352368
LOC_Os01g14200	AP13ITG33791_s_at	AP13ISTG33791	399.086	315.203	306.562	147.26	0.789814	0.480358
LOC_Os01g13800	AP13CTG27435_s_at	AP13CTG27435	420.215	194.8	303.386	149.755	0.463572	0.493614
LOC_Os01g13404	AP13CTG19615_at	AP13CTG19615	229.334	116.165	414.556	196.05	0.506533	0.472915
LOC_Os01g12160	AP13ITG44932_s_at	AP13ISTG44932	273.422	240.524	64.1099	28.1868	0.879679	0.439664
LOC_Os01g11080	KanlowCTG46218_s_at	KanlCTG46218	45.6397	19.5003	45.6415	19.1991	0.427266	0.420651
LOC_Os01g11054	OTHSWCTG18609_s_at	OthsCTG18609	334.318	396.262	522.871	241.354	1.18528	0.461594
LOC_Os01g10810	AP13CTG29663_at	AP13CTG29663	8.55607	7.23563	42.0142	15.6612	0.845672	0.372759
LOC_Os01g10210	AP13ITG73747RC_at	AP13ISTG73747-RC	128.847	6.26704	15.1664	7.44282	0.0486394	0.490744
LOC_Os01g10210	AP13CTG58902_s_at	AP13CTG58902	104.435	152.792	1148.14	439.754	1.46303	0.383016
LOC_Os01g08300	AP13CTG10580_at	AP13CTG10580	102.198	102.894	23.7986	10.3081	1.00681	0.433137
LOC_Os01g07890	AP13ITG64928_at	AP13ISTG64928	295.231	207.428	79.9008	37.9076	0.702593	0.474433
LOC_Os01g07382	KanlowCTG47543_at	KanlCTG47543	408.294	233.94	330.032	110.149	0.572969	0.333752
LOC_Os01g06070	AP13ITG72871_at	AP13ISTG72871	102.997	86.6321	154.88	77.3219	0.841109	0.499237
LOC_Os01g03530	KanlowCTG38122_s_at	KanlCTG38122	69.7963	187.475	38.8878	18.6469	2.68603	0.479505
LOC_Os01g01350	AP13CTG21392_at	AP13CTG21392	20.0076	13.5561	91.9179	44.4483	0.677546	0.483565
///	AlamoCTG07239_at	AlamCTG07239	76.9039	23.8671	61.4165	30.3	0.310349	0.493353
///	AlamoCTG11649_at	AlamCTG11649	152.277	51.4492	154.925	41.4189	0.337866	0.267348
///	AlamoCTG12597_at	AlamCTG12597	70.3121	16.2023	39.5621	12.9091	0.230434	0.326298
///	AlamoCTG13031_s_at	AlamCTG13031	239.063	62.6646	134.444	62.5114	0.262126	0.464961
///	AlamoCTG13503_s_at	AlamCTG13503	146.144	32.8569	115.363	51.4542	0.224826	0.446021
///	AlamoCTG13809_s_at	AlamCTG13809	152.936	50.9926	130.236	62.4309	0.333425	0.479368
///	AlamoCTG13936_at	AlamCTG13936	188.82	37.2724	169.493	65.2445	0.197397	0.38494
///	AP13CTG08576_s_at	AP13CTG08576	66.8204	14.2812	39.4733	17.8328	0.213726	0.451769
///	AP13CTG17237_at	AP13CTG17237	294.922	40.7899	161.037	67.7288	0.138307	0.420579
///	AP13CTG17593_at	AP13CTG17593	75.1799	16.7058	61.0216	25.7419	0.222211	0.42185
///	AP13CTG18774_s_at	AP13CTG18774	687.434	136.239	531.899	169.493	0.198184	0.318655
///	AP13CTG19386_s_at	AP13CTG19386	237.205	6.89937	234.216	7.1365	0.029086	0.0304697
///	AP13CTG19516_at	AP13CTG19516	27.9246	9.61462	37.1182	10.8388	0.344307	0.292009
///	AP13CTG25139_x_at	AP13CTG25139	277.257	82.8526	165.996	68.3664	0.29883	0.411855
///	AP13CTG25156_s_at	AP13CTG25156	124.499	23.778	98.1899	32.5752	0.190989	0.331757
///	AP13CTG29243_at	AP13CTG29243	225.469	83.5996	194.743	80.5436	0.370782	0.41359
///	AP13ITG33975_s_at	AP13ISTG33975	233.427	6.19398	230.92	7.62275	0.0265349	0.0330104
///	AP13ITG38876_s_at	AP13ISTG38876	935.853	284.876	1068.45	342.584	0.304402	0.320635
///	AP13ITG42233_at	AP13ISTG42233	200.931	67.4155	143.136	45.0502	0.335516	0.314736
///	AP13ITG42913_s_at	AP13ISTG42913	82.6428	15.0784	56.603	15.6892	0.182453	0.277179
///	AP13ITG46856_s_at	AP13ISTG46856	302.363	107.761	230.859	97.0054	0.356397	0.420194
///	AP13ITG49846_s_at	AP13ISTG49846	58.6553	15.9946	56.8126	23.5385	0.272689	0.414318
///	AP13ITG67094_at	AP13ISTG67094	72.2576	21.6411	51.0914	24.7046	0.2995	0.483538
///	AP13ITG68327_at	AP13ISTG68327	133.551	57.6098	169.509	46.2068	0.431369	0.272593
///	KanlowCTG18671_at	KanlCTG18671	58.6402	19.3694	63.6129	21.4725	0.330308	0.337549
///	KanlowCTG23788_at	KanlCTG23788	499.731	198.787	568.222	236.558	0.397787	0.416312
///	KanlowCTG26041_at	KanlCTG26041	257.779	119.612	264.303	119.474	0.464009	0.452035
///	KanlowCTG37583_at	KanlCTG37583	133.906	15.862	129.799	27.4767	0.118456	0.211686
///	KanlowCTG45298_at	KanlCTG45298	72.3062	24.6767	50.9743	24.9482	0.34128	0.489428
///	OTHSWCTG13678_at	OthsCTG13678	132.056	47.5607	95.6704	47.1158	0.360155	0.492481
///	OTHSWCTG18841_at	OthsCTG18841	43.1125	12.3529	29.2425	13.4214	0.286528	0.45897
///	OTHSWSLT26744_at	OthsSGLT26744	172.305	51.5179	103.25	47.5048	0.298993	0.460094
///	OTHSWSLT29320_at	OthsSGLT29320	27.6891	11.4318	23.6874	10.9283	0.412864	0.461356
///	AlamoCTG06319_s_at	AlamCTG06319	558.504	233.133	348.75	148.892	0.417424	0.426932
///	AlamoCTG07496_s_at	AlamCTG07496	154.477	46.3474	85.6788	41.6439	0.300028	0.486047
///	AlamoCTG08517_x_at	AlamCTG08517	142.827	56.6922	158.717	76.1093	0.396929	0.479528
///	AP13CTG19468_at	AP13CTG19468	47.2159	9.4808	30.7668	12.1843	0.200797	0.39602
///	AP13CTG29782_s_at	AP13CTG29782	299.252	112.997	210.844	95.3399	0.377598	0.452182
///	AP13CTG31424_at	AP13CTG31424	43.2822	18.4119	39.1395	15.1547	0.425393	0.387198
///	AP13ITG34764_s_at	AP13ISTG34764	350.973	169.303	214.557	101.164	0.482381	0.471503
///	AP13ITG37752_s_at	AP13ISTG37752	1305.18	487.608	939.063	317.396	0.373594	0.337992
///	AP13ITG38098_at	AP13ISTG38098	96.7405	37.7927	68.842	33.8342	0.39066	0.491476
///	AP13ITG40252_at	AP13ISTG40252	149.215	59.1695	90.8244	45.282	0.396539	0.498566
///	AP13ITG42011_at	AP13ISTG42011	128.028	43.9813	82.9969	24.35	0.343529	0.293384
///	AP13ITG43556_at	AP13ISTG43556	107.645	47.5607	176.492	74.5641	0.441829	0.422477
///	AP13ITG59560_at	AP13ISTG59560	153.336	53.0762	102.898	42.9646	0.346143	0.417544
///	AP13ITG70090_s_at	AP13ISTG70090	209.509	103.833	252.482	125.393	0.495604	0.496642
///	AP13ITG76833_at	AP13ISTG76833	393.449	168.395	259.673	98.2794	0.427995	0.378473
///	KanlowCTG29795_at	KanlCTG29795	190.311	73.2733	114.967	56.8873	0.385018	0.494813
///	KanlowCTG39321_s_at	KanlCTG39321	2610.55	1097.92	1337.21	624.459	0.420569	0.466987
///	OTHSWCTG20217_at	OthsCTG20217	95.0186	41.764	147.065	61.2103	0.439535	0.416212
///	OTHSWSLT22957_at	OthsSGLT22957	352.215	148.145	191.01	92.1293	0.42061	0.482328
///	VS16ITG18282_at	VS16ISTG18282	308.805	148.06	216.814	98.0674	0.479459	0.452312
///	OTHSWCTG18478_at	OthsCTG18478	29.7905	9.05588	21.8521	9.55362	0.303985	0.437195
///	OTHSWSLT33969_at	OthsSGLT33969	39.1706	12.2101	28.4833	11.3205	0.311716	0.397443
///	AP13CTG19415_s_at	AP13CTG19415	341.671	13.2895	248.319	58.4908	0.0388957	0.235548
///	AP13CTG29140_at	AP13CTG29140	219.84	13.8863	184.503	65.6603	0.0631653	0.355876
///	AP13CTG29556_s_at	AP13CTG29556	413.652	35.1645	390.76	113.206	0.0850098	0.289707
///	AP13CTG34725_s_at	AP13CTG34725	549.078	60.4981	296.461	138.154	0.110181	0.466013
///	AP13ITG34667_s_at	AP13ISTG34667	250.882	14.9289	256.055	81.3995	0.0595056	0.317898
///	AP13ITG34724_s_at	AP13ISTG34724	207.228	27.7651	132.818	62.1989	0.133983	0.468301
///	AP13ITG73032_x_at	AP13ISTG73032	201.755	29.3322	144.039	58.9613	0.145385	0.409344
///	KanlowCTG31906_at	KanlCTG31906	110.279	18.9671	82.1886	38.2384	0.171992	0.465251
///	KanlowCTG38547_s_at	KanlCTG38547	1354.42	51.1559	832.246	297.156	0.0377695	0.357053
///	KanlowCTG45257_s_at	KanlCTG45257	1630.24	146.021	910.197	326.672	0.0895706	0.358902
///	AP13ITG36595_s_at	AP13ISTG36595	258.004	21.1484	367.525	144.021	0.0819693	0.391868
///	KanlowCTG18712_x_at	KanlCTG18712	2051.15	9.5627	2880.73	1346.9	0.00466212	0.467555
///	AlamoCTG07121_at	AlamCTG07121	901.026	396.415	623.92	171.859	0.439959	0.27545
///	AP13ITG34197_s_at	AP13ISTG34197	283.817	140.235	198.107	64.8402	0.494102	0.327299
///	AP13ITG73441_at	AP13ISTG73441	118.706	48.2246	67.7288	18.9753	0.406253	0.280165
///	KanlowSLT50391_at	KanlSGLT50391	720.804	332.328	388.107	109.161	0.461052	0.281265
///	KanlowCTG36652RC_at	KanlCTG36652-RC	453.537	54.3493	1079.74	30.5919	0.119834	0.0283327
///	AlamoCTG10449_at	AlamCTG10449	48.8239	13.7888	139.507	20.6305	0.282419	0.147882
///	AP13CTG22104_at	AP13CTG22104	123.539	36.5288	782.365	389.373	0.295687	0.497687
///	AP13ITG60479_s_at	AP13ISTG60479	217.625	29.9256	3943.38	1808.17	0.13751	0.458532
///	AP13ITG74995_x_at	AP13ISTG74995	155.477	72.8092	1310.07	584.085	0.468296	0.445844
///	KanlowSLT49031_at	KanlSGLT49031	43.6159	13.2389	414.947	78.249	0.303533	0.188576
///	AP13ITG60715_at	AP13ISTG60715	24.121	11.5314	83.0102	32.3396	0.478064	0.389586
///	AlamoCTG04390_s_at	AlamCTG04390	249.986	37.4065	122.379	48.0361	0.149635	0.392518
///	AP13ITG41949_s_at	AP13ISTG41949	126.019	9.82753	53.8174	14.4086	0.0779842	0.267731
///	AP13ITG43509_at	AP13ISTG43509	223.01	19.9569	52.553	24.6278	0.0894891	0.468628
///	KanlowCTG23514_s_at	KanlCTG23514	127.192	13.5688	61.1809	21.0389	0.106679	0.34388
///	KanlowCTG37206_s_at	KanlCTG37206	549.223	113.906	258.69	128.903	0.207395	0.498291
///	KanlowCTG39807_at	KanlCTG39807	258.801	21.4262	105.056	16.0311	0.0827903	0.152597
///	KanlowCTG39807_s_at	KanlCTG39807	297.142	26.5165	130.944	34.1589	0.0892384	0.260867
///	OTHSWSLT26498_s_at	OthsSGLT26498	202.27	13.016	65.6035	11.8765	0.0643497	0.181034
///	AlamoCTG05238_at	AlamCTG05238	471.147	101.858	198.093	96.0077	0.21619	0.484659
///	AP13CTG27928_at	AP13CTG27928	179.046	48.0661	62.4654	28.0945	0.268456	0.449761
///	AP13ITG36831_at	AP13ISTG36831	146.808	22.252	37.7807	17.9388	0.151572	0.474813
///	AP13ITG43693_s_at	AP13ISTG43693	975.595	31.0995	56.3953	27.3871	0.0318774	0.485627
///	KanlowCTG35384_at	KanlCTG35384	403.123	94.8088	167.199	82.1412	0.235185	0.491278
///	OTHSWSLT37168_x_at	OthsSGLT37168	474.424	176.86	203.677	91.8563	0.372788	0.45099
///	VS16ITG01863_x_at	VS16ISTG01863	662.129	91.5001	173.85	54.6158	0.138191	0.314155
///	AP13CTG26365_at	AP13CTG26365	123.687	31.7118	39.1917	19.4214	0.256387	0.49555
///	AP13ITG41310_s_at	AP13ISTG41310	344.106	90.0227	156.167	69.7918	0.261613	0.446904
///	KanlowCTG24830_at	KanlCTG24830	81.3722	21.8031	37.2143	17.4688	0.267943	0.469412
///	KanlowCTG23654_at	KanlCTG23654	1746.57	13.9949	219.03	40.6016	0.00801277	0.18537
///	AP13CTG29221_s_at	AP13CTG29221	907.467	433.794	380.047	150.484	0.478027	0.39596
///	AP13CTG30440_at	AP13CTG30440	313.28	93.0632	115.078	40.8104	0.297061	0.354634
///	AP13ITG36415_s_at	AP13ISTG36415	704.345	302.516	304.437	129.684	0.429499	0.425979
///	AP13ITG75456_at	AP13ISTG75456	129.815	61.1089	40.6744	17.3915	0.470739	0.427579
///	KanlowCTG25694_at	KanlCTG25694	184.827	77.7731	75.5216	35.5275	0.420788	0.470429
///	KanlowCTG25694_s_at	KanlCTG25694	241.424	116.572	120.4	57.9518	0.482852	0.481325
///	OTHSWCTG04252_s_at	OthsCTG04252	508.573	240.541	198.835	99.3934	0.472972	0.49988
///	OTHSWCTG05438_s_at	OthsCTG05438	1179.09	52.5269	41.2125	17.3402	0.0445485	0.420751
///	OTHSWCTG09320_at	OthsCTG09320	127.226	58.0826	55.1419	26.1413	0.456532	0.474072
///	OTHSWCTG15259_s_at	OthsCTG15259	176.767	77.2181	62.6015	29.7659	0.436836	0.475482
///	OTHSWCTG16533_s_at	OthsCTG16533	1060.41	55.3357	42.2405	13.1539	0.0521832	0.311405
///	AP13CTG26277_s_at	AP13CTG26277	262.988	97.3432	108.777	43.7005	0.370143	0.401744
///	KanlowCTG47212_at	KanlCTG47212	76.8228	33.4473	37.0709	14.8429	0.435383	0.400391
///	AP13CTG06745_at	AP13CTG06745	121.522	291.796	242.214	114.739	2.40117	0.473711
///	KanlowCTG14857_x_at	KanlCTG14857	91.215	216.317	147.587	72.047	2.3715	0.488165
///	AP13ITG54537_at	AP13ISTG54537	288.043	675.848	45.4188	14.9848	2.34635	0.329925
///	AP13ITG64509_s_at	AP13ISTG64509	18.3245	15.8506	33.9471	8.55073	0.864994	0.251884
///	AlamoCTG01337_at	AlamCTG01337	703.059	427.822	671.179	268.753	0.608515	0.40042
///	AlamoCTG08844_at	AlamCTG08844	14.4325	8.03361	26.2778	7.64871	0.556634	0.291071
///	AlamoCTG09225_at	AlamCTG09225	2105.58	1917.5	3385.65	1009.93	0.910675	0.298296
///	AlamoCTG12417_at	AlamCTG12417	89.2657	61.915	85.6603	42.5833	0.693603	0.497119
///	AlamoSLT15354_at	AlamSGLT15354	321.826	213.72	290.464	137.226	0.664085	0.472436
///	AP13CTG11936_s_at	AP13CTG11936	183.158	98.2323	139.141	60.951	0.536324	0.438051
///	AP13CTG13475_s_at	AP13CTG13475	415.333	219.84	352.35	128.049	0.529311	0.363415
///	AP13CTG15482_at	AP13CTG15482	221.257	119.474	232.526	99.8405	0.539979	0.429374
///	AP13CTG22352_at	AP13CTG22352	32.7239	22.9984	63.022	22.1616	0.702801	0.351649
///	AP13CTG25424_at	AP13CTG25424	161.366	109.148	134.831	64.8934	0.6764	0.481294
///	AP13CTG32179_at	AP13CTG32179	60.3821	37.0282	54.3958	19.8739	0.613233	0.365358
///	AP13ITG34160_s_at	AP13ISTG34160	41.8405	27.7998	60.8196	24.2583	0.664423	0.398857
///	AP13ITG36416_at	AP13ISTG36416	80.4508	42.9935	47.6929	22.4199	0.534408	0.47009
///	AP13ITG37803_s_at	AP13ISTG37803	376.29	328.557	358.29	172.45	0.873148	0.481314
///	AP13ITG39347_s_at	AP13ISTG39347	170.712	128.445	272.399	129.432	0.752406	0.475155
///	AP13ITG39505_at	AP13ISTG39505	28.3652	15.1173	51.4176	22.3245	0.532952	0.43418
///	AP13ITG40174_at	AP13ISTG40174	27.3405	16.2038	36.0097	11.1968	0.592664	0.310938
///	AP13ITG41337_at	AP13ISTG41337	25.3692	15.6241	17.6373	8.66802	0.615868	0.49146
///	AP13ITG44558_s_at	AP13ISTG44558	184.193	112.65	133.436	59.75	0.611584	0.447781
///	AP13ITG47010_at	AP13ISTG47010	215.896	113.206	191.285	61.8214	0.524355	0.32319
///	AP13ITG48795_s_at	AP13ISTG48795	18.7226	12.0211	27.3792	12.9509	0.642066	0.473021
///	AP13ITG67482_at	AP13ISTG67482	25.1979	14.027	18.2075	8.75624	0.556675	0.480913
///	AP13ITG71313_at	AP13ISTG71313	758.215	466.333	494.559	236.455	0.61504	0.478113
///	AP13ITG72695_at	AP13ISTG72695	235.659	121.517	458.297	216.049	0.515646	0.471418
///	KanlowCTG15022_s_at	KanlCTG15022	277.777	146.144	491.19	152.345	0.52612	0.310155
///	KanlowCTG16682_s_at	KanlCTG16682	741.898	397.612	680.088	311.93	0.535938	0.458661
///	KanlowCTG22431_at	KanlCTG22431	126.738	88.6491	216.309	99.0437	0.699469	0.457881
///	KanlowCTG29174_x_at	KanlCTG29174	20.0524	15.1602	35.0856	15.028	0.75603	0.428324
///	KanlowCTG32668_s_at	KanlCTG32668	150.213	86.6894	233.166	91.148	0.57711	0.390914
///	KanlowCTG37653_at	KanlCTG37653	27.719	16.2381	34.9568	16.3079	0.585809	0.466516
///	KanlowCTG39083_at	KanlCTG39083	86.5852	49.5076	79.1243	32.2317	0.571779	0.407356
///	KanlowCTG39234_at	KanlCTG39234	83.3839	44.1185	98.7021	48.9174	0.5291	0.495606
///	KanlowSLT52512_s_at	KanlSGLT52512	837.612	455.623	652.716	290.046	0.543955	0.444368
///	AP13ITG42265_at	AP13ISTG42265	167.746	89.9099	113.246	54.3843	0.535987	0.480234
///	KanlowCTG09181_at	KanlCTG09181	530.374	496.279	636.938	265.95	0.935716	0.417544
///	KanlowCTG42481_x_at	KanlCTG42481	23.7986	17.6969	31.788	15.2996	0.743611	0.481303
///	AP13CTG45245_s_at	AP13CTG45245	73.2663	56.3671	132.19	26.787	0.769346	0.202641
///	AP13CTG59063_at	AP13CTG59063	238.146	315.294	120.27	50.8263	1.32395	0.4226
///	AlamoCTG04639_s_at	AlamCTG04639	484.393	254.287	242.4	112.709	0.524959	0.464972
///	AlamoCTG08089_at	AlamCTG08089	207.368	255.373	180.394	49.0455	1.2315	0.27188
///	AlamoCTG10612_at	AlamCTG10612	283.234	158.826	165.676	75.9924	0.560761	0.458682
///	AlamoSLT16571_at	AlamSGLT16571	358.313	191.382	234.754	69.5307	0.534119	0.296185
///	AP13CTG07979_at	AP13CTG07979	114.222	154.888	96.2107	41.8078	1.35602	0.434545
///	AP13CTG66186_at	AP13CTG66186	1597.61	1323.37	985.703	422.175	0.828344	0.428299
///	AP13ITG42928_at	AP13ISTG42928	1265.44	1140.31	643.838	303.794	0.901121	0.471848
///	AP13ITG59059_at	AP13ISTG59059	648.316	608.889	530.107	247.303	0.939184	0.466516
///	AP13ITG59560_s_at	AP13ISTG59560	358.348	210.263	186.149	73.2663	0.586756	0.39359
///	AP13ITG65053_at	AP13ISTG65053	222.572	201.99	211.84	81.0571	0.907527	0.382634
///	AP13ITG67373_at	AP13ISTG67373	302.516	231.075	190.707	95.2858	0.763844	0.499644
///	KanlowCTG16254_x_at	KanlCTG16254	665.422	655.159	630.407	314.311	0.984577	0.498584
///	KanlowCTG20910_s_at	KanlCTG20910	2741.13	1453.19	1499.37	566.137	0.530143	0.377584
///	KanlowCTG41459_s_at	KanlCTG41459	68.6347	58.5991	55.2071	19.2934	0.853782	0.349473
///	KanlowCTG47158_x_at	KanlCTG47158	1758.51	1101.31	1075.56	415.913	0.626276	0.386696
///	OTHSWCTG14863_s_at	OthsCTG14863	32.1205	17.7581	34.1417	8.31492	0.552859	0.243541
///	OTHSWSLT34084_at	OthsSGLT34084	38.1653	42.2253	37.5198	15.4678	1.10638	0.412259
///	VS16ITG18863_s_at	VS16ISTG18863	603.391	996.023	955.449	288.264	1.65071	0.301705
///	VS16ITG28936_s_at	VS16ISTG28936	173.22	260.739	213.106	73.8078	1.50525	0.346344
///	AlamoCTG13446_s_at	AlamCTG13446	37.8363	50.6085	42.8525	20.2355	1.33757	0.472213
///	AP13CTG17649_at	AP13CTG17649	100.994	110.756	59.6941	25.194	1.09666	0.422052
///	AP13CTG20908_at	AP13CTG20908	13.7848	8.13975	27.6425	6.78715	0.590487	0.245533
///	AlamoCTG11105_at	AlamCTG11105	20.6781	12.7335	49.1939	21.9749	0.615794	0.446699
///	AlamoCTG14272_s_at	AlamCTG14272	22.9641	25.4363	73.742	34.6554	1.10766	0.469955
///	AP13CTG04135_s_at	AP13CTG04135	17.9196	13.9372	132.973	25.1453	0.777763	0.189101
///	AP13CTG22347_s_at	AP13CTG22347	6.21268	7.11091	31.5879	12.7362	1.14458	0.403199
///	AP13CTG45245_at	AP13CTG45245	21.9092	13.2178	45.4122	16.123	0.603302	0.355038
///	AP13ITG41330_at	AP13ISTG41330	104.702	117.795	494.571	192.145	1.12506	0.388507
///	AP13ITG65031_at	AP13ISTG65031	75.85	75.8906	167.593	83.2616	1.00053	0.496808
///	AP13ITG67888_at	AP13ISTG67888	15.6722	9.92362	41.0694	17.8174	0.633198	0.433837
///	AP13ITG73119_at	AP13ISTG73119	21.1855	19.2771	47.6768	19.4947	0.909918	0.408892
///	KanlowCTG19556_s_at	KanlCTG19556	43.8716	41.9417	95.3782	41.0854	0.956008	0.430763
///	KanlowCTG30953_at	KanlCTG30953	67.6638	63.779	169.607	42.3768	0.942586	0.249853
///	KanlowCTG32668_at	KanlCTG32668	183.158	123.426	385.38	176.987	0.673875	0.459254
///	KanlowCTG36638_at	KanlCTG36638	23.9383	21.5563	108.196	42.9166	0.900493	0.396656
///	OTHSWCTG34905_at	OthsCTG34905	95.5049	97.463	334.543	164.847	1.0205	0.492753
///	OTHSWCTG36937_at	OthsCTG36937	28.2899	14.1765	86.0408	19.3472	0.501113	0.224861
///	AlamoCTG10465_at	AlamCTG10465	62.4654	67.4548	394.045	161.504	1.07987	0.409861
///	AP13CTG22104_s_at	AP13CTG22104	275.408	147.048	1351.18	636.968	0.533927	0.471418
///	OTHSWCTG18104_at	OthsCTG18104	18.3388	15.9316	112.596	56.2659	0.868736	0.499716
///	OTHSWCTG22931_s_at	OthsCTG22931	67.4188	40.3837	2675.98	935.786	0.598998	0.349699
///	AP13ITG62508_at	AP13ISTG62508	23.932	15.4223	91.5792	40.2254	0.644424	0.439241
///	AP13ITG63374_at	AP13ISTG63374	37.925	23.2686	96.2107	47.6723	0.613542	0.495498
///	AP13ITG75961_at	AP13ISTG75961	47.1811	24.9387	244.723	101.091	0.528572	0.413084
///	KanlowCTG31487_s_at	KanlCTG31487	56.6573	28.69	168.605	79.2041	0.506378	0.469761
///	OTHSWSLT35824_at	OthsSGLT35824	48.4867	29.5848	143.451	67.8565	0.610163	0.473029
///	AP13ITG50714_at	AP13ISTG50714	19.4495	12.6742	81.2591	29.3933	0.651645	0.361724
///	OTHSWSLT32508_s_at	OthsSGLT32508	211.98	111.531	500.362	240.524	0.526142	0.480699
///	OTHSWCTG02561_x_at	OthsCTG02561	963.551	901.415	91.4043	33.9438	0.935514	0.37136
///	OTHSWCTG22473_at	OthsCTG22473	2317.13	1579.46	60.3821	26.919	0.681644	0.445812
///	VS16ITG11894_at	VS16ISTG11894	1852.18	2386.29	86.2229	33.9471	1.28837	0.393713
///	AP13CTG10197_at	AP13CTG10197	124.076	72.275	51.4839	20.8049	0.582507	0.404106
///	AP13CTG19483_at	AP13CTG19483	795.109	491.155	250.118	112.532	0.61772	0.449915
///	AP13ITG41980_at	AP13ISTG41980	90.564	73.2628	40.0426	19.9906	0.808961	0.499233
	AlamoSLT16775_s_at		110.527	31.7559	97.288	28.0731	0.287313	0.288557
	AP13CTG09822-1_at		30.1522	7.00897	17.7021	8.40011	0.232453	0.474526
	AP13ITG41579-RC_at		80.4662	14.8268	55.5911	24.6767	0.184262	0.443897
	AP13ITG41918-RC_at		45.4253	11.9614	31.6092	14.0745	0.26332	0.445264
	AP13ITG42266-RC_at		240.518	61.5124	159.79	42.3768	0.25575	0.265203
	AP13ITG42266-RC_s_at		352.443	18.1998	249.054	19.5368	0.0516389	0.0784444
	AP13ITG59931-RC_at		140.342	57.5222	134.064	40.5042	0.409871	0.302125
	AP13ITG61013-RC_at		43.8183	12.8779	50.4752	13.3159	0.293894	0.263811
	AP13ITG62867_s_at		639.529	165.437	546.879	85.087	0.258686	0.155586
	AP13ITG65577-RC_at		280.2	107.017	348.499	119.021	0.381931	0.341526
	AP13ITG68998-RC_at		119.612	42.492	95.6704	42.8812	0.355249	0.448219
	AP13ITG41437_s_at		28.7611	9.72003	19.1072	8.69471	0.337957	0.455048
	AP13ITG68070-RC_at		137.763	43.6209	81.8595	33.3477	0.316637	0.407377
	AP13ITG41917-RC_at		211.939	10.3135	124.088	37.344	0.0486627	0.300949
	AP13ITG64350-RC_at		83.7986	14.5794	123.881	48.5321	0.173982	0.391765
	AP13ITG71648-RC_at		549.614	202.294	939.018	455.361	0.368066	0.484933
	AP13ITG42267-RC_at		221.83	22.9906	126.241	10.7551	0.10364	0.0851951
	AP13ITG72789-RC_at		54.5699	18.1965	118.786	14.9414	0.333453	0.125785
	AP13ITG70812-RC_at		87.1372	38.8552	675.994	330.874	0.445908	0.489463
	AP13ITG36991-RC_s_at		80.1826	34.2867	183.396	87.561	0.427608	0.477443
	AP13ITG61097-RC_at		330.914	20.0697	68.9511	32.1437	0.0606494	0.466181
	AP13ITG38575-RC_s_at		855.315	11.3886	157.042	62.0598	0.0133151	0.395179
	AP13CTG09919-1RC_s_at		781.463	376.29	176.074	85.9664	0.48152	0.488242
	AP13ITG77059-RC_at		1197.18	389.654	153.833	48.8978	0.325476	0.317864
	PviUBQT1-3_x_at		4996.78	2117.49	2120.21	673.74	0.423771	0.31777
	AP13ITG63095-RC_at		613.477	2967.45	44.4524	16.0936	4.8371	0.362042
	AP13ITG55889-RC_at		22.7094	11.7328	42.5343	10.4872	0.51665	0.246558
	AP13ITG36277-RC_s_at		885.626	444.503	814.629	380.075	0.501908	0.466561
	AP13ITG41894-RC_at		52.7301	32.4358	73.072	36.5123	0.615129	0.499676
	AP13ITG68407-RC_at		119.715	68.9247	118.807	48.5449	0.575739	0.408603
	VS16ITG23436-RC_at		332.871	180.053	225.679	109.21	0.540909	0.483918
	AP13ITG56761-RC_at		9.37499	7.87622	12.2962	5.9596	0.84013	0.484671
	AP13ITG62549-RC_x_at		197.603	200.169	227.68	111.158	1.01299	0.488218
	AP13ITG62957-RC_at		76.9421	67.8844	131.649	63.3414	0.882279	0.481138
	AP13ITG64900-RC_at		51.4768	36.649	67.4479	29.8655	0.711953	0.442794
	AP13ITG71763-RC_at		79.8932	60.8021	73.9326	33.5797	0.761042	0.454193
	AP13ITG73165-RC_at		122.368	140.499	162.893	70.8896	1.14817	0.43519
	AP13ITG41382-RC_at		39.7758	27.6432	22.8198	11.299	0.694976	0.49514
	AP13ITG41382-RC_s_at		136.321	133.205	121.517	42.5533	0.977139	0.350186
	AP13ITG51233RC_s_at		590.604	335.469	335.856	162.272	0.568009	0.483161
	AP13ITG68933-RC_at		81.6679	40.8653	56.7225	16.7472	0.500384	0.295248
	AP13ITG77071-RC_at		166.22	106.761	91.283	40.3073	0.642289	0.441564
	AP13CTG29422-RC_s_at		44.2262	52.9643	243.928	100.487	1.19758	0.411954
	AP13CTG24831-RC_at		11.5614	10.9451	37.3288	18.6357	0.946694	0.499232
	AP13ITG38886-RC_at		46.4667	30.0907	96.3728	46.8519	0.647576	0.486152
	AP13ITG50032_s_at		35.6095	33.0188	132.133	40.5285	0.927248	0.306725
	AP13ITG67257-RC_at		17.1982	19.0643	191.235	16.9833	1.10851	0.0888088
	OTHSWSLT27078_at		27.8683	21.6984	69.6864	23.604	0.778604	0.338718
	VS16ITG21699_s_at		57.092	49.3866	180.201	76.0469	0.865036	0.422012
	AP13ITG64232-RC_at		6.56692	6.97043	29.8994	12.9426	1.06145	0.432871
	AP13ITG75230-RC_at		40.7899	36.6332	113.061	56.4943	0.898095	0.499679
	AP13ITG54416-RC_s_at		16.0634	8.08366	40.1525	14.4256	0.503236	0.359269
	AP13ITG41193-RC_at		14.9446	12.269	328.13	150.733	0.820967	0.459368
	AP13ITG63930-RC_at		96.1323	49.2209	484.428	200.256	0.512013	0.413386
	KanlowCTG07428_s_at		107.761	56.7467	632.907	316.36	0.526595	0.499853
	AP13ITG63301-RC_at		485.146	295.302	2967.59	739.962	0.608688	0.249347
	AP13ITG70206-RC_s_at		25.4644	27.0609	192.787	59.4272	1.0627	0.308253
	AP13ITG77717-RC_at		10.5814	7.95161	51.6859	16.1738	0.751468	0.312925
	KanlowCTG02782_s_at		55.179	29.5033	144.127	66.1709	0.534684	0.459114
	VS16ITG21090-RC_x_at		29.4434	33.5942	182.348	77.3042	1.14098	0.423937
	AP13CTG51736_s_at		9185.97	8488.23	793.286	306.621	0.924042	0.38652
	AP13ITG75384-RC_at		491.332	489.8	157.065	76.7024	0.996881	0.488349
	AP13ITG69101-RC_at		179.786	141.909	72.0885	27.1853	0.789318	0.37711
