# Supplementary material for: Transcriptome Analysis of Nodes and Buds from High and Low Tillering Switchgrass Inbred Lines
Source: PLoS One. 2013 Dec 30;8(12):e83772. doi: 10.1371/journal.pone.0083772 (PMC3875486; doi:10.1371/journal.pone.0083772)
Supplement: File S4 — List of probesets up regulated in nodes of high tillering line. (XLSX) [file pone.0083772.s004.xlsx]

## Sheet: High nodes
File S4: List of probe sets up regulated in nodes of high tillering line
Rice hit short	probeset_id	PviUT sequence ID	Ave LN	Ave HN	Ave LB	Ave HB	HN:LN	HB:LB
LOC_Os12g43990	AP13ITG63669_at	AP13ISTG63669	36.4991	194.067	31.3241	195.366	5.31703	6.23691
LOC_Os12g43940	AP13ITG77067_s_at	AP13ISTG77067	38.0693	128.482	116.936	117.434	3.37496	1.00425
LOC_Os12g43600	KanlowCTG20256_s_at	KanlCTG20256	118.706	247.66	97.4134	67.1964	2.08633	0.689807
LOC_Os12g42990	AP13CTG20043_at	AP13CTG20043	7.01301	23.8361	6.58017	6.43548	3.39884	0.978011
LOC_Os12g42980	AP13CTG03026_at	AP13CTG03026	115.444	352.147	156.739	1006.7	3.05037	6.42282
LOC_Os12g42840	AP13CTG16378_at	AP13CTG16378	59.9974	127.564	301.695	384.012	2.12616	1.27285
LOC_Os12g42670	AP13ITG54347_at	AP13ISTG54347	10.9456	33.5724	11.5315	10.0106	3.06721	0.868116
LOC_Os12g42520	OTHSWSLT30938_at	OthsSGLT30938	21.3339	55.0551	18.5054	37.7264	2.58064	2.03867
LOC_Os12g41180	AP13CTG19703_s_at	AP13CTG19703	6.55894	18.8105	6.56572	12.1493	2.86791	1.85042
LOC_Os12g41180	AP13ITG34608_s_at	AP13ISTG34608	6.81222	18.0818	6.26852	12.2977	2.65431	1.96181
LOC_Os12g41090	AP13ITG60104_at	AP13ISTG60104	72.5481	169.157	21.1629	20.9391	2.33165	0.989425
LOC_Os12g40920	AP13CTG16900_s_at	AP13CTG16900	210.141	531.981	126.241	136.252	2.53154	1.07931
LOC_Os12g40920	AP13CTG09182_s_at	AP13CTG09182	463.112	2048.05	79.0901	76.8615	4.42236	0.971823
LOC_Os12g40920	KanlowCTG19663_x_at	KanlCTG19663	211.088	973.814	40.3211	41.9417	4.61332	1.04019
LOC_Os12g40330	AP13ITG61222_at	AP13ISTG61222	100.273	325.723	397.329	609.24	3.24838	1.53334
LOC_Os12g40070	KanlowCTG21481_at	KanlCTG21481	18.6677	183.987	15.15	73.0159	9.8559	4.81953
LOC_Os12g39660	AP13CTG07296_at	AP13CTG07296	23.6025	59.1695	23.5102	84.3389	2.50692	3.58733
LOC_Os12g39400	AP13ITG64765RC_at	AP13ISTG64765-RC	21.0544	72.3271	60.4198	98.3695	3.43525	1.6281
LOC_Os12g39370	AP13CTG16127_at	AP13CTG16127	161.504	494.607	130.702	346.108	3.06251	2.64807
LOC_Os12g39110	AP13ITG61022_at	AP13ISTG61022	213.829	436.56	148.184	167.831	2.04163	1.13258
LOC_Os12g38840	OTHSWCTG07335_s_at	OthsCTG07335	150.652	307.621	73.0247	79.0711	2.04193	1.0828
LOC_Os12g38610	AP13ITG68699_at	AP13ISTG68699	228.205	1006.7	22.0616	265.257	4.4114	12.0235
LOC_Os12g38440	KanlowCTG42410_at	KanlCTG42410	25.755	89.9501	24.5818	32.598	3.49252	1.3261
LOC_Os12g37590	AP13ITG48769_at	AP13ISTG48769	19.3441	48.1058	17.0914	41.9987	2.48685	2.4573
LOC_Os12g37370	AP13ITG41536_s_at	AP13ISTG41536	6.8885	28.8855	7.16639	20.5783	4.1933	2.8715
LOC_Os12g37370	KanlowCTG38536_at	KanlCTG38536	14.3203	98.8349	12.4408	47.8639	6.90172	3.84735
LOC_Os12g37060	OTHSWCTG30514_at	OthsCTG30514	83.3839	218.699	79.6746	202.27	2.6228	2.5387
LOC_Os12g36950	OTHSWCTG11460_s_at	OthsCTG11460	29.4656	60.1465	47.4005	78.5437	2.04124	1.65703
LOC_Os12g36920	KanlowCTG47506_s_at	KanlCTG47506	89.8866	242.392	179.174	236.399	2.69664	1.31938
LOC_Os12g36910	AP13CTG04737_at	AP13CTG04737	119.849	438.088	160.898	395.207	3.65533	2.45626
LOC_Os12g36194	VS16ITG25304_at	VS16ISTG25304	16.5582	63.0731	16.2795	44.5225	3.80917	2.73488
LOC_Os12g36110	KanlowCTG44110_s_at	KanlCTG44110	58.181	127.486	76.8147	86.5732	2.19119	1.12704
LOC_Os12g36000	AP13CTG09965_at	AP13CTG09965	39.2624	119.5	208.67	329.716	3.04362	1.58008
LOC_Os12g36000	AP13CTG35100_s_at	AP13CTG35100	42.8394	143.099	225.787	374.842	3.34035	1.66016
LOC_Os12g36000	AP13ITG35103_s_at	AP13ISTG35103	18.0014	55.7206	96.0015	204.395	3.09535	2.12908
LOC_Os12g36000	AP13ITG72403_at	AP13ISTG72403	24.3686	107.017	55.1419	109.14	4.39161	1.97925
LOC_Os12g35340	AP13ITG57143_at	AP13ISTG57143	417.38	1063.85	65.8009	28.7611	2.54888	0.437093
LOC_Os12g35330	AP13ITG64729_at	AP13ISTG64729	85.0359	790.077	43.1125	22.2388	9.2911	0.515832
LOC_Os12g35330	AP13ITG38470_at	AP13ISTG38470	83.5281	562.308	115.21	23.4465	6.73196	0.203511
LOC_Os12g35330	AP13CTG58892_at	AP13CTG58892	55.3955	365.825	66.4863	17.6322	6.60387	0.2652
LOC_Os12g35330	AP13CTG58892_s_at	AP13CTG58892	415.873	2566.7	420.343	134.928	6.17184	0.320995
LOC_Os12g35330	AP13CTG22159_at	AP13CTG22159	356.3	3061.52	260.472	111.158	8.59255	0.426755
LOC_Os12g34220	KanlowCTG15145_s_at	KanlCTG15145	12.6306	241.389	14.2778	152.584	19.1114	10.6868
LOC_Os12g33300	AP13CTG18787_at	AP13CTG18787	127.474	267.795	25.5067	26.0518	2.10079	1.02137
LOC_Os12g33220	AP13CTG15172_at	AP13CTG15172	54.823	237.258	35.7068	147.033	4.32771	4.1178
LOC_Os12g32710	AP13CTG31523_s_at	AP13CTG31523	30.5951	181.701	43.8909	120.799	5.93889	2.75226
LOC_Os12g32660	OTHSWCTG37799_at	OthsCTG37799	22.2549	149.755	16.4545	73.4952	6.72911	4.46658
LOC_Os12g32660	AlamoCTG13713_at	AlamCTG13713	8.81524	28.9398	7.36787	22.8957	3.28293	3.1075
LOC_Os12g32610	AP13CTG23916_at	AP13CTG23916	39.074	106.706	108.154	138.722	2.73088	1.28263
LOC_Os12g32240	KanlowCTG44904_s_at	KanlCTG44904	48.3035	628.265	34.3099	363.56	13.0066	10.5963
LOC_Os12g32210	AP13CTG05792_s_at	AP13CTG05792	72.2576	148.964	53.4846	102.073	2.06156	1.90846
LOC_Os12g31340	AP13ITG70765_at	AP13ISTG70765	13.5479	29.2887	11.9096	34.7889	2.16187	2.92107
LOC_Os12g30070	AP13CTG16364_at	AP13CTG16364	15.1602	43.4111	17.213	25.9471	2.86349	1.50742
LOC_Os12g29550	AP13CTG04808_s_at	AP13CTG04808	42.9935	124.799	29.5033	45.8732	2.90274	1.55485
LOC_Os12g29400	AP13ITG37128_s_at	AP13ISTG37128	1079.43	2385.6	334.318	384.289	2.21007	1.14947
LOC_Os12g29400	AP13ITG38878_s_at	AP13ISTG38878	1845.81	3902.01	407.354	610.992	2.11399	1.4999
LOC_Os12g27230	AP13ITG70815_at	AP13ISTG70815	11.4461	75.4854	15.6579	34.6904	6.59487	2.21552
LOC_Os12g27070	OTHSWCTG08376_s_at	OthsCTG08376	78.7702	158.717	58.3172	117.072	2.01494	2.0075
LOC_Os12g25200	AP13CTG58879_s_at	AP13CTG58879	15.0846	92.7462	15.9562	85.1067	6.14839	5.33376
LOC_Os12g25200	AP13ITG65272_s_at	AP13ISTG65272	77.2181	310.743	121.838	102.073	4.02423	0.837781
LOC_Os12g25090	AP13ITG55763_at	AP13ISTG55763	159.79	341.491	59.8878	280.247	2.13712	4.67953
LOC_Os12g24050	KanlowCTG45850_at	KanlCTG45850	33.2046	78.0349	27.5583	46.6957	2.35013	1.69443
LOC_Os12g24050	KanlowCTG45850_s_at	KanlCTG45850	78.5211	246.757	63.5594	99.7355	3.14256	1.56917
LOC_Os12g24020	AP13CTG30810_s_at	AP13CTG30810	103.272	392.364	219.798	200.858	3.79931	0.913831
LOC_Os12g23280	KanlowCTG02714_s_at	KanlCTG02714	424.732	916.704	648.083	903.975	2.15831	1.39484
LOC_Os12g23280	VS16ITG11790_s_at	VS16ISTG11790	327.438	761.556	23.5974	11.8352	2.3258	0.501546
LOC_Os12g23280	VS16ITG02528_s_at	VS16ISTG02528	350.258	726.7	550.656	719.076	2.07476	1.30585
LOC_Os12g22810	AP13ITG68302_at	AP13ISTG68302	65.8056	171.403	27.2244	35.3836	2.60468	1.2997
LOC_Os12g21789	AP13CTG06820_s_at	AP13CTG06820	198.164	484.672	154.888	305.491	2.44581	1.97234
LOC_Os12g20400	AlamoCTG13537_s_at	AlamCTG13537	18.702	98.0187	28.6039	72.2542	5.24109	2.52603
LOC_Os12g20400	AlamoCTG09585_at	AlamCTG09585	13.4117	33.2437	12.9518	17.3982	2.4787	1.34331
LOC_Os12g18120	KanlowCTG12677_s_at	KanlCTG12677	116.022	388.033	112.307	223.647	3.34447	1.99138
LOC_Os12g18120	KanlowCTG12677_at	KanlCTG12677	11.3169	125.667	14.3507	53.2636	11.1044	3.71156
LOC_Os12g17910	AP13ITG54434_at	AP13ISTG54434	37.5388	184.185	33.1807	211.022	4.90651	6.35976
LOC_Os12g16410	OTHSWSLT23210_at	OthsSGLT23210	23.6798	191.34	26.4779	163.536	8.08028	6.17632
LOC_Os12g14699	OTHSWCTG33208_at	OthsCTG33208	5.29072	52.3042	5.55971	11.966	9.88603	2.15227
LOC_Os12g14610	AP13CTG08083_at	AP13CTG08083	6.19085	21.4151	7.43542	9.00825	3.45915	1.21153
LOC_Os12g13390	AP13CTG19620_s_at	AP13CTG19620	34.5451	160.419	28.1845	49.4815	4.64376	1.75563
LOC_Os12g12934	AP13CTG24671_at	AP13CTG24671	45.7742	124.07	20.2985	20.0437	2.71047	0.987447
LOC_Os12g12740	AP13ITG41794_s_at	AP13ISTG41794	11.3727	75.8828	12.05	21.9343	6.67237	1.82028
LOC_Os12g12560	AP13CTG05760_at	AP13CTG05760	389.429	846.9	198.322	251.127	2.17472	1.26626
LOC_Os12g12470	AP13ITG35499_s_at	AP13ISTG35499	13.6133	118.649	12.0887	33.7727	8.71564	2.79374
LOC_Os12g10740	KanlowCTG40658_at	KanlCTG40658	24.5878	66.955	26.1829	56.6922	2.7231	2.16523
LOC_Os12g10540	KanlowCTG11121_at	KanlCTG11121	21.1957	108.142	28.8026	62.7247	5.10206	2.17775
LOC_Os12g10540	KanlowCTG11030_s_at	KanlCTG11030	13.7888	58.6876	10.6577	36.904	4.25618	3.46267
LOC_Os12g09700	AP13CTG08641_at	AP13CTG08641	47.0119	114.96	223.918	5537.73	2.44534	24.731
LOC_Os12g09240	KanlowCTG39457_s_at	KanlCTG39457	60.0024	122.86	59.1252	111.473	2.04758	1.88538
LOC_Os12g09240	AP13CTG18868_at	AP13CTG18868	24.2987	49.5804	28.443	32.9028	2.04046	1.1568
LOC_Os12g08980	AP13CTG13689_s_at	AP13CTG13689	13.7358	66.2044	9.29015	18.9327	4.81983	2.03793
LOC_Os12g08800	AP13ITG35325_s_at	AP13ISTG35325	7.11689	15.6077	8.85482	19.9623	2.19306	2.25439
LOC_Os12g08140	AP13CTG17645_at	AP13CTG17645	24.0839	68.1786	23.9244	45.5707	2.83087	1.90478
LOC_Os12g08130	KanlowCTG46939_at	KanlCTG46939	62.5505	143.703	6.82698	6.14883	2.2974	0.900666
LOC_Os12g08090	KanlowCTG45971_s_at	KanlCTG45971	447.723	939.153	14.5715	27.7657	2.09762	1.90548
LOC_Os12g07940	AP13CTG01795_at	AP13CTG01795	213.911	843.681	122.13	768.061	3.94408	6.28888
LOC_Os12g07300	AP13CTG02626_at	AP13CTG02626	155.957	366	352.147	330.842	2.3468	0.9395
LOC_Os12g07290	AP13CTG04034_at	AP13CTG04034	109.455	415.154	56.7168	210.86	3.79293	3.71776
LOC_Os12g06670	VS16ITG15388_s_at	VS16ISTG15388	135.906	368.387	40.2935	116.188	2.7106	2.88353
LOC_Os12g06660	AP13CTG14169_x_at	AP13CTG14169	44.9291	160.153	49.1812	61.6153	3.56458	1.25282
LOC_Os12g06660	AP13CTG10900_s_at	AP13CTG10900	43.0453	110.685	86.225	125.73	2.57135	1.45817
LOC_Os12g06660	KanlowCTG21000_s_at	KanlCTG21000	99.3886	271.733	64.5146	137.849	2.73405	2.13672
LOC_Os12g06480	AP13ITG40942_s_at	AP13ISTG40942	141.541	321.989	100.824	203.677	2.27488	2.02011
LOC_Os12g06100	AP13CTG46928_at	AP13CTG46928	68.9511	142.056	38.3525	77.2626	2.06024	2.01454
LOC_Os12g05830	AP13CTG08097_at	AP13CTG08097	10.138	96.1692	39.0175	125.173	9.48603	3.20814
LOC_Os12g05830	KanlowCTG15049_s_at	KanlCTG15049	21.3101	110.39	35.8793	103.886	5.18017	2.89543
LOC_Os12g05700	AP13CTG38115_s_at	AP13CTG38115	121.142	306.739	143.703	161.284	2.53206	1.12234
LOC_Os12g05650	AP13CTG09101_at	AP13CTG09101	6.40917	26.2531	5.32313	14.0088	4.09617	2.63168
LOC_Os12g05290	AP13ITG65732_at	AP13ISTG65732	17.2535	35.1386	15.4014	16.2623	2.03661	1.0559
LOC_Os12g04750	AP13CTG26017_s_at	AP13CTG26017	8.43185	33.3867	10.1832	25.125	3.95959	2.46729
LOC_Os12g04500	AP13CTG13343_s_at	AP13CTG13343	8.11655	42.6658	8.11343	13.7489	5.25665	1.69459
LOC_Os12g04480	AP13CTG27167_at	AP13CTG27167	119.033	241.679	114.184	105.384	2.03036	0.922934
LOC_Os12g04240	AP13ITG35352_s_at	AP13ISTG35352	43.7005	103.22	18.3844	41.118	2.36199	2.23657
LOC_Os12g04020	KanlowCTG43984_at	KanlCTG43984	277.627	574.375	299.197	743.843	2.06888	2.48613
LOC_Os12g03899	AP13ITG40604_s_at	AP13ISTG40604	13.0431	112.985	35.6717	76.385	8.66246	2.14133
LOC_Os12g03899	OTHSWCTG12305_s_at	OthsCTG12305	7.06315	35.6297	7.91404	11.0748	5.04445	1.39938
LOC_Os12g03460	AP13CTG17508_at	AP13CTG17508	62.1132	194.78	90.3218	187.624	3.13588	2.07728
LOC_Os12g03040	AP13CTG37442_at	AP13CTG37442	73.9319	337.867	85.0283	220.568	4.56998	2.59405
LOC_Os12g02980	AP13CTG10718_at	AP13CTG10718	10.072	171.648	6.7985	9.68466	17.0422	1.42453
LOC_Os12g02980	AP13ITG45664_s_at	AP13ISTG45664	98.025	606.8	34.9105	80.8373	6.19026	2.31555
LOC_Os12g02830	AP13CTG09229_s_at	AP13CTG09229	7.63282	50.7458	5.5838	6.85288	6.64837	1.22728
LOC_Os12g02660	OTHSWCTG21268_at	OthsCTG21268	32.1344	80.9441	24.5352	67.0399	2.51892	2.7324
LOC_Os12g02640	KanlowCTG27426_s_at	KanlCTG27426	18.0628	60.3995	17.4507	12.6624	3.34385	0.725606
LOC_Os12g02340	VS16ITG03035_x_at	VS16ISTG03035	59.7198	175.487	348.493	797.884	2.9385	2.28953
LOC_Os12g02094	AlamoCTG04485_at	AlamCTG04485	20.343	123.835	21.1917	26.4593	6.08733	1.24857
LOC_Os12g02094	KanlowCTG26477_at	KanlCTG26477	25.7273	1209.37	21.6307	327.417	47.007	15.1367
LOC_Os12g02060	AP13ITG48862RC_at	AP13ISTG48862-RC	125.006	258.752	13.2949	11.0046	2.06992	0.827728
LOC_Os12g02050	AP13ITG36777_s_at	AP13ISTG36777	267.992	806.441	202.251	399.891	3.00919	1.97721
LOC_Os12g02040	AP13ITG62447_at	AP13ISTG62447	248.39	673.287	166.723	456.67	2.7106	2.7391
LOC_Os12g01930	AP13ITG50973_s_at	AP13ISTG50973	121.534	247.303	78.2791	110.343	2.03485	1.40961
LOC_Os12g01930	KanlowCTG43439_at	KanlCTG43439	36.2055	219.855	31.3414	100.12	6.07241	3.1945
LOC_Os12g01390	AP13CTG29725_s_at	AP13CTG29725	24.7706	137.744	26.4002	40.5973	5.56081	1.53777
LOC_Os12g01190	AP13ITG67927_at	AP13ISTG67927	310.587	886.328	185.107	202.954	2.85372	1.09641
LOC_Os12g01140	AP13ITG34101_s_at	AP13ISTG34101	20.4639	86.5576	22.1878	44.6188	4.22977	2.01096
LOC_Os11g47780	AP13CTG73474_at	AP13CTG73474	33.5917	74.1152	24.4489	30.6965	2.20635	1.25554
LOC_Os11g47710	AP13CTG29101_at	AP13CTG29101	18.1331	99.4039	21.112	56.6155	5.4819	2.68167
LOC_Os11g47520	AP13ITG73662_at	AP13ISTG73662	380.038	1463.37	28.0521	566.137	3.85059	20.1817
LOC_Os11g47310	AP13CTG71877_at	AP13CTG71877	27.2356	103.413	24.42	80.385	3.79699	3.29176
LOC_Os11g47180	OTHSWSLT24589_at	OthsSGLT24589	20.393	73.7759	23.0231	31.2872	3.61771	1.35895
LOC_Os11g46900	AP13CTG22698_at	AP13CTG22698	35.3296	784.149	20.4115	23.0242	22.1953	1.128
LOC_Os11g45590	AlamoCTG14241_at	AlamCTG14241	27.0474	377.449	23.9176	337.794	13.9551	14.1232
LOC_Os11g45295	AP13CTG19100_at	AP13CTG19100	146.842	539.583	248.927	529.878	3.67457	2.12865
LOC_Os11g45295	AP13ITG62478_s_at	AP13ISTG62478	34.5386	70.2817	436.549	785.858	2.03487	1.80016
LOC_Os11g45295	AP13CTG04089_at	AP13CTG04089	44.6531	127.65	44.7999	59.7155	2.8587	1.33294
LOC_Os11g45180	KanlowCTG46266_at	KanlCTG46266	5.09969	19.4541	5.44748	7.32488	3.81477	1.34464
LOC_Os11g45180	AlamoCTG10704_at	AlamCTG10704	9.09721	26.715	8.95978	18.2522	2.93661	2.03713
LOC_Os11g45060	KanlowCTG40691_at	KanlCTG40691	13.7133	70.2817	11.3935	14.1765	5.12508	1.24426
LOC_Os11g45050	AP13CTG08406_s_at	AP13CTG08406	25.0914	677.97	15.2005	118.473	27.0201	7.794
LOC_Os11g44970	KanlowCTG44469_s_at	KanlCTG44469	18.6205	273.623	16.8752	78.7932	14.6948	4.66919
LOC_Os11g44970	OTHSWCTG15231_at	OthsCTG15231	11.8761	23.8867	9.28042	10.9378	2.01132	1.17859
LOC_Os11g44960	AP13CTG12412_at	AP13CTG12412	37.8696	260.927	47.4199	150.137	6.89014	3.16613
LOC_Os11g44960	AP13CTG30361_x_at	AP13CTG30361	47.9451	207.617	43.7395	56.902	4.33032	1.30093
LOC_Os11g44960	AlamoCTG12393_at	AlamCTG12393	12.345	29.6765	9.3322	10.5201	2.40394	1.12729
LOC_Os11g44750	AP13.12062.m00001_s_at	AP13_model_12062.m00001	87.435	376.381	107.645	81.0162	4.30469	0.752623
LOC_Os11g44690	AP13CTG22036_at	AP13CTG22036	12.7534	82.9094	17.5932	24.1747	6.50098	1.37409
LOC_Os11g44690	AP13ITG77086_at	AP13ISTG77086	14.6124	189.372	16.5429	43.6775	12.9597	2.64026
LOC_Os11g44690	AP13CTG16495_at	AP13CTG16495	21.0453	178.682	20.6508	29.0413	8.49034	1.4063
LOC_Os11g44690	AP13CTG46351_at	AP13CTG46351	12.6844	32.9502	16.1738	34.9722	2.59769	2.16228
LOC_Os11g44014	VS16ITG30052_at	VS16ISTG30052	11.4727	42.4212	10.4358	13.0826	3.69757	1.25363
LOC_Os11g43700	AP13CTG14126_s_at	AP13CTG14126	8.65893	729.131	10.1832	233.245	84.2057	22.9048
LOC_Os11g43640	AlamoCTG03719_at	AlamCTG03719	502.439	2770.73	681.333	1031.35	5.51455	1.51372
LOC_Os11g43640	KanlowCTG31135_s_at	KanlCTG31135	539.324	3304.32	773.738	1305.43	6.12678	1.68718
LOC_Os11g43640	KanlowCTG31135_at	KanlCTG31135	414.457	1170.42	382.829	527.204	2.82398	1.37713
LOC_Os11g43640	AP13ITG63534_s_at	AP13ISTG63534	160.851	691.898	306.672	535.753	4.30149	1.74699
LOC_Os11g43640	AP13ITG63534_at	AP13ISTG63534	124.195	280.247	131.678	171.875	2.25651	1.30527
LOC_Os11g42630	KanlowCTG45418_at	KanlCTG45418	72.7567	149.261	121.841	140.699	2.05151	1.15477
LOC_Os11g42490	AP13CTG24921_at	AP13CTG24921	76.385	175.487	52.0454	85.9664	2.2974	1.65176
LOC_Os11g41900	KanlowCTG32173_at	KanlCTG32173	22.8116	73.2212	23.508	67.2222	3.20982	2.85955
LOC_Os11g41850	AP13CTG27198_at	AP13CTG27198	9.40423	115.637	9.26189	21.259	12.2963	2.29532
LOC_Os11g41820	KanlowCTG38171_x_at	KanlCTG38171	11.8618	419.045	19.2292	179	35.3271	9.30876
LOC_Os11g41820	OTHSWCTG21457_x_at	OthsCTG21457	6.7985	70.3493	7.28528	22.6274	10.3478	3.10591
LOC_Os11g41500	AP13ITG59616_s_at	AP13ISTG59616	108.297	644.844	41.555	35.5139	5.95438	0.854625
LOC_Os11g41500	AP13CTG25639_at	AP13CTG25639	7.44206	17.2661	5.8364	5.63732	2.32007	0.96589
LOC_Os11g41500	AP13CTG25639_s_at	AP13CTG25639	218.463	1722.82	46.9059	39.4051	7.88607	0.840089
LOC_Os11g41390	AP13CTG09322_at	AP13CTG09322	7.46498	17.3347	8.21423	12.7747	2.32213	1.55519
LOC_Os11g40510	AP13CTG14831_at	AP13CTG14831	33.9023	1239.4	30.5544	630.725	36.558	20.6426
LOC_Os11g40210	KanlowCTG37468_at	KanlCTG37468	25.2739	52.1674	55.7206	48.0085	2.06408	0.861593
LOC_Os11g40080	AP13CTG12729_s_at	AP13CTG12729	15.1186	78.5777	18.3264	65.8388	5.19741	3.59257
LOC_Os11g40080	AP13ITG68462_at	AP13ISTG68462	27.0295	61.8333	17.8075	31.6877	2.28762	1.77945
LOC_Os11g39940	AP13CTG04553_at	AP13CTG04553	6.19755	42.897	6.78465	9.78488	6.92161	1.44221
LOC_Os11g39940	AlamoCTG13908_s_at	AlamCTG13908	9.08071	136.269	7.8834	35.4193	15.0064	4.4929
LOC_Os11g39540	AP13CTG12353_at	AP13CTG12353	15.5023	44.7022	35.0174	63.006	2.88358	1.79928
LOC_Os11g39530	AP13.12918.m00001_at	AP13_model_12918.m00001	18.8151	58.3616	22.2452	30.9367	3.10185	1.39071
LOC_Os11g39450	AP13CTG14467_x_at	AP13CTG14467	24.4489	72.3792	24.9626	24.0932	2.96043	0.965171
LOC_Os11g39230	AP13CTG10154_s_at	AP13CTG10154	16.0634	119.794	15.8369	65.747	7.45761	4.15151
LOC_Os11g39220	AP13CTG29577_at	AP13CTG29577	31.9125	159.28	12.2939	57.9518	4.99116	4.71387
LOC_Os11g39020	AP13CTG01231_at	AP13CTG01231	11.5868	43.2635	13.001	83.0581	3.73385	6.38857
LOC_Os11g38959	AP13CTG17494_at	AP13CTG17494	294.333	942.476	328.754	1113.24	3.20207	3.38625
LOC_Os11g38650	KanlowCTG19482_s_at	KanlCTG19482	83.4289	206.5	122.798	95.4361	2.47516	0.777182
LOC_Os11g38650	AP13ITG62208_at	AP13ISTG62208	27.8576	110.663	50.7681	52.0041	3.97247	1.02435
LOC_Os11g38500	AP13ITG76390_at	AP13ISTG76390	6.13068	32.2234	6.74334	8.39955	5.25608	1.24561
LOC_Os11g38500	AP13ITG76390_s_at	AP13ISTG76390	28.9487	375.031	38.5868	57.889	12.955	1.50023
LOC_Os11g38380	AP13CTG31652_at	AP13CTG31652	9.55849	40.2863	8.66427	26.9008	4.21471	3.1048
LOC_Os11g38260	AP13ITG39790RC_s_at	AP13ISTG39790-RC	91.654	465.766	184.583	433.823	5.08179	2.35029
LOC_Os11g37759	AP13CTG26023_s_at	AP13CTG26023	14.0765	86.225	12.5582	17.5489	6.12546	1.39741
LOC_Os11g37730	KanlowCTG24504_at	KanlCTG24504	66.9531	152.174	63.8433	107.82	2.27285	1.68881
LOC_Os11g37260	AP13ITG40512_s_at	AP13ISTG40512	48.3964	163.863	34.7987	41.8125	3.38585	1.20155
LOC_Os11g37200	KanlowCTG08159_at	KanlCTG08159	235.07	784.162	158.686	330.874	3.33586	2.08508
LOC_Os11g37120	AlamoCTG03873_at	AlamCTG03873	17.9627	100.674	14.3879	62.3929	5.60461	4.33649
LOC_Os11g37120	AP13ITG39328_s_at	AP13ISTG39328	71.0278	241.389	146.021	98.0674	3.39852	0.671597
LOC_Os11g37070	AP13ITG40122_at	AP13ISTG40122	147.567	519.459	219.814	324.314	3.52015	1.4754
LOC_Os11g37060	KanlowCTG42409_s_at	KanlCTG42409	23.3115	285.038	27.9585	37.2143	12.2273	1.33105
LOC_Os11g37060	KanlowCTG42409_at	KanlCTG42409	22.2976	177.962	60.1309	57.4482	7.98121	0.955385
LOC_Os11g37060	AP13CTG46166_at	AP13CTG46166	35.8793	238.948	18.795	75.1769	6.65979	3.99984
LOC_Os11g36450	AP13CTG17796_at	AP13CTG17796	21.6411	54.7903	68.5044	117.311	2.53177	1.71245
LOC_Os11g36340	AP13CTG19903_at	AP13CTG19903	23.8631	83.0381	22.3222	18.444	3.47977	0.826261
LOC_Os11g36060	KanlowCTG14971_s_at	KanlCTG14971	208.69	861.078	362.117	800.87	4.12611	2.21163
LOC_Os11g35320	AP13CTG31006_at	AP13CTG31006	8.68259	83.5795	9.13685	16.3503	9.62611	1.78949
LOC_Os11g35090	KanlowCTG12810_at	KanlCTG12810	38.0419	85.9237	929.322	740.731	2.25866	0.797066
LOC_Os11g35050	AlamoCTG00537_at	AlamCTG00537	9.18451	45.1766	34.6604	130.099	4.91878	3.75353
LOC_Os11g34950	AP13CTG15753_at	AP13CTG15753	23.7215	163.242	47.6977	110.727	6.88158	2.32144
LOC_Os11g34770	AP13ITG45308_at	AP13ISTG45308	49.8713	332.632	41.9487	97.7691	6.66981	2.33068
LOC_Os11g34770	AP13ITG55060_at	AP13ISTG55060	24.6874	81.8595	29.8578	67.2428	3.31584	2.2521
LOC_Os11g34310	KanlowCTG21002_at	KanlCTG21002	24.0328	78.2659	30.5892	70.0954	3.25662	2.2915
LOC_Os11g34090	KanlowCTG43876_at	KanlCTG43876	31.3686	69.6141	34.2976	38.6192	2.21923	1.126
LOC_Os11g32890	AP13ITG58771_s_at	AP13ISTG58771	46.6697	175.362	33.3597	27.7747	3.7575	0.832584
LOC_Os11g32890	AP13ITG39324RC_s_at	AP13ISTG39324-RC	188.052	1308.29	37.2715	34.9722	6.95706	0.938311
LOC_Os11g32360	KanlowCTG45151_s_at	KanlCTG45151	82.7424	208.67	69.1167	73.5803	2.52192	1.06458
LOC_Os11g32320	KanlowCTG14697RC_at	KanlCTG14697-RC	10.127	62.9311	8.05874	8.91941	6.21418	1.1068
LOC_Os11g32170	OTHSWSLT28307_s_at	OthsSGLT28307	62.9039	193.435	40.7154	39.1254	3.07508	0.960949
LOC_Os11g31870	AP13ITG45106_s_at	AP13ISTG45106	16.0138	401.948	11.6343	38.4114	25.1001	3.30157
LOC_Os11g31870	AlamoCTG13189_at	AlamCTG13189	52.3806	165.532	55.3708	76.1093	3.16018	1.37454
LOC_Os11g31790	AP13ITG72689_at	AP13ISTG72689	13.9779	44.0343	14.37	36.6578	3.15027	2.551
LOC_Os11g31620	KanlowCTG40740_s_at	KanlCTG40740	1112.82	2344.52	536.258	985.703	2.10684	1.83811
LOC_Os11g31540	AlamoCTG10645_at	AlamCTG10645	9.92835	447.272	9.58351	257.935	45.05	26.9145
LOC_Os11g31190	AP13ITG67282_at	AP13ISTG67282	225.192	855.151	35.9396	64.4467	3.79744	1.79319
LOC_Os11g30500	AP13CTG18938_at	AP13CTG18938	25.4644	105.185	7.44282	7.16223	4.13066	0.9623
LOC_Os11g30500	AlamoCTG11797_s_at	AlamCTG11797	55.0802	300.311	18.8904	17.1121	5.45224	0.905866
LOC_Os11g30500	AP13CTG06624_s_at	AP13CTG06624	1077.49	3553.97	280.146	298.63	3.29837	1.06598
LOC_Os11g30500	AP13CTG22084_s_at	AP13CTG22084	2568.06	8164.88	172.222	296.461	3.1794	1.72139
LOC_Os11g30500	AP13ITG42157_at	AP13ISTG42157	92.2516	225.256	30.5577	37.0176	2.44176	1.2114
LOC_Os11g29840	AP13ITG55050RC_s_at	AP13ISTG55050-RC	36.3958	106.914	108.76	89.5232	2.93754	0.823124
LOC_Os11g29780	AP13ITG40859_s_at	AP13ISTG40859	87.1874	237.777	278.311	317.853	2.72719	1.14208
LOC_Os11g29700	OTHSWCTG08554_at	OthsCTG08554	23.7215	114.184	24.918	89.2722	4.81352	3.58263
LOC_Os11g29690	AP13CTG14111_at	AP13CTG14111	18.0048	132.565	14.7244	34.3877	7.36274	2.33542
LOC_Os11g29390	KanlowCTG15136_s_at	KanlCTG15136	29.6507	76.1989	22.5407	355.821	2.56989	15.7858
LOC_Os11g28950	AP13ITG65195_at	AP13ISTG65195	43.4781	104.335	13.6048	12.0709	2.39971	0.887251
LOC_Os11g28950	AP13ITG43649_at	AP13ISTG43649	7.56846	20.1584	7.75548	6.87909	2.66348	0.886997
LOC_Os11g26950	KanlowCTG43400_at	KanlCTG43400	639.283	1449.02	161.037	141.532	2.26664	0.87888
LOC_Os11g26950	AP13ITG72016_at	AP13ISTG72016	31.7912	96.4492	36.8149	35.3152	3.03384	0.959264
LOC_Os11g26790	KanlowCTG16502_s_at	KanlCTG16502	148.678	517.603	89.6386	143.136	3.48137	1.59682
LOC_Os11g26790	AP13ITG70465_s_at	AP13ISTG70465	207.101	732.001	59.583	64.2201	3.53451	1.07783
LOC_Os11g26790	KanlowCTG09502_at	KanlCTG09502	107.495	1073.05	23.0222	18.1892	9.98233	0.790072
LOC_Os11g26790	KanlowCTG12183_s_at	KanlCTG12183	131.636	280.139	69.9137	61.7397	2.12814	0.883084
LOC_Os11g26400	AP13ITG68035_s_at	AP13ISTG68035	1105.13	2257.19	814.649	1424.31	2.04247	1.74837
LOC_Os11g26190	AP13CTG04552_at	AP13CTG04552	147.616	464.694	453.03	458.528	3.148	1.01214
LOC_Os11g24610	AP13ITG64835_at	AP13ISTG64835	62.6844	134.896	122.789	142.602	2.15198	1.16136
LOC_Os11g24560	OTHSWCTG21069_at	OthsCTG21069	36.5079	266.026	54.2386	169.484	7.2868	3.12479
LOC_Os11g21960	AP13CTG14651_at	AP13CTG14651	44.103	209.442	29.0488	132.056	4.74893	4.54601
LOC_Os11g20090	KanlowCTG00552_at	KanlCTG00552	15.146	152.953	17.0991	89.5999	10.0986	5.24003
LOC_Os11g18980	AP13ITG47843_at	AP13ISTG47843	22.8198	70.8182	13.2771	12.6407	3.10336	0.952066
LOC_Os11g16560	AP13CTG32383_at	AP13CTG32383	10.6538	22.9482	7.9671	10.431	2.15399	1.30926
LOC_Os11g16420	AP13ITG42523_s_at	AP13ISTG42523	228.368	544.015	160.504	285.243	2.38219	1.77717
LOC_Os11g16420	AP13ITG42524_at	AP13ISTG42524	408.731	1003.31	272.584	436.643	2.4547	1.60187
LOC_Os11g16390	AP13CTG02536_at	AP13CTG02536	173.85	429.258	193.537	333.344	2.46913	1.72238
LOC_Os11g15510	KanlowCTG37050_at	KanlCTG37050	16.7383	70.766	12.9202	80.5726	4.2278	6.23618
LOC_Os11g14950	AP13CTG03517_s_at	AP13CTG03517	13.016	39.0121	10.6949	20.6062	2.99724	1.92673
LOC_Os11g14950	AP13CTG06278_at	AP13CTG06278	181.037	372.297	121.122	188.055	2.05647	1.55261
LOC_Os11g14170	AP13CTG09578_at	AP13CTG09578	10.99	28.2492	17.3013	40.6451	2.57044	2.34925
LOC_Os11g14160	OTHSWCTG21637_s_at	OthsCTG21637	28.1821	297.356	20.0437	118.615	10.5512	5.9178
LOC_Os11g14150	AP13CTG29826_at	AP13CTG29826	25.601	71.2697	25.7271	52.466	2.78387	2.03933
LOC_Os11g13940	KanlowCTG20242_s_at	KanlCTG20242	568.222	2693.02	729.114	757.451	4.73937	1.03887
LOC_Os11g13880	AP13ITG72373_at	AP13ISTG72373	109.569	406.689	109.664	285.175	3.71171	2.60044
LOC_Os11g13800	AP13CTG35109_s_at	AP13CTG35109	225.994	922.969	114.073	254.232	4.08405	2.22867
LOC_Os11g13800	OTHSWCTG22106_s_at	OthsCTG22106	5.20649	164.148	5.08308	18.3342	31.5276	3.60691
LOC_Os11g13710	KanlowCTG35718RC_at	KanlCTG35718-RC	39.3834	124.535	12.9564	101.322	3.16212	7.82027
LOC_Os11g12810	AP13ITG62492_at	AP13ISTG62492	152.222	326.789	41.8045	35.7068	2.14679	0.854136
LOC_Os11g12740	AP13CTG21453_at	AP13CTG21453	13.5031	807.293	12.0857	21.1941	59.7858	1.75365
LOC_Os11g12330	AP13CTG04503_at	AP13CTG04503	124.993	295.089	227.566	377.449	2.36085	1.65864
LOC_Os11g11890	KanlowCTG14240_s_at	KanlCTG14240	17.351	109.266	23.4875	54.6547	6.29737	2.32697
LOC_Os11g11890	AP13CTG05417_at	AP13CTG05417	21.4938	175.487	35.75	111.078	8.16452	3.10707
LOC_Os11g11890	AP13CTG01941_at	AP13CTG01941	200.169	418.766	158.211	248.259	2.09206	1.56917
LOC_Os11g11770	AP13CTG13077_s_at	AP13CTG13077	38.4209	89.9903	39.8201	67.2428	2.34222	1.68866
LOC_Os11g11550	AP13CTG03651_at	AP13CTG03651	20.4398	131.15	25.9946	55.1393	6.41642	2.12118
LOC_Os11g11550	AP13CTG03651_s_at	AP13CTG03651	75.7963	837.713	113.84	307.026	11.0522	2.69699
LOC_Os11g11340	AP13CTG03727_at	AP13CTG03727	6.70587	14.9242	6.5319	6.79948	2.22554	1.04097
LOC_Os11g11220	AP13CTG33418_s_at	AP13CTG33418	34.0803	72.2646	11.0575	13.5018	2.12042	1.22106
LOC_Os11g11210	AP13CTG13593_s_at	AP13CTG13593	14.9328	30.8698	16.368	17.4552	2.06726	1.06642
LOC_Os11g11020	KanlowCTG22566_at	KanlCTG22566	21.7104	345.298	22.8198	191.341	15.9047	8.38484
LOC_Os11g10780	AP13CTG27849_at	AP13CTG27849	54.0036	291.041	171.255	311.96	5.38928	1.82161
LOC_Os11g10770	KanlowCTG21420_s_at	KanlCTG21420	17.9517	79.9104	21.865	46.5372	4.45141	2.12838
LOC_Os11g10760	AP13ITG40368_at	AP13ISTG40368	13.8034	29.5033	11.527	14.1507	2.1374	1.22761
LOC_Os11g10670	AP13CTG30069_at	AP13CTG30069	240.61	643.977	704.294	739.736	2.67643	1.05032
LOC_Os11g10640	KanlowCTG38449_s_at	KanlCTG38449	9.3705	93.7578	8.66802	85.6788	10.0056	9.88448
LOC_Os11g10640	AP13ITG47912_at	AP13ISTG47912	6.00777	30.4175	5.93866	6.27728	5.06303	1.05702
LOC_Os11g10550	OTHSWCTG11152_at	OthsCTG11152	33.6886	71.7551	28.3015	61.8437	2.12995	2.18518
LOC_Os11g10550	KanlowCTG45028_s_at	KanlCTG45028	18.1261	167.831	18.7427	45.7896	9.25911	2.44306
LOC_Os11g10420	KanlowCTG13271_at	KanlCTG13271	5.16991	17.4034	5.3711	7.58665	3.3663	1.4125
LOC_Os11g10040	KanlowCTG15023_s_at	KanlCTG15023	29.6053	92.0908	32.736	147.651	3.11062	4.51036
LOC_Os11g09329	AP13CTG06238_s_at	AP13CTG06238	36.5185	613.477	121.522	407.471	16.7991	3.35306
LOC_Os11g09150	AP13ITG57375_at	AP13ISTG57375	44.085	118.603	92.1056	93.7217	2.69033	1.01755
LOC_Os11g09140	AP13CTG25961_at	AP13CTG25961	22.5493	50.9339	56.306	63.9476	2.25878	1.13572
LOC_Os11g08940	AP13ITG72059_at	AP13ISTG72059	18.6362	128.497	61.6242	149.519	6.89501	2.42631
LOC_Os11g08300	AP13ITG41711_s_at	AP13ISTG41711	8.78522	74.9028	14.6217	72.0107	8.52601	4.92493
LOC_Os11g08300	KanlowCTG04109_x_at	KanlCTG04109	12.5681	111.602	26.2971	106.163	8.87975	4.03707
LOC_Os11g08080	AP13CTG27517_at	AP13CTG27517	195.538	502.668	162.604	347.825	2.57069	2.13909
LOC_Os11g07970	AP13CTG12733_at	AP13CTG12733	28.5756	308.035	32.6222	141.383	10.7797	4.33394
LOC_Os11g07470	AP13CTG23412_s_at	AP13CTG23412	31.0219	147.743	32.5024	58.4093	4.76254	1.79707
LOC_Os11g07470	KanlowCTG13392_s_at	KanlCTG13392	171.919	458.383	129.63	382.47	2.66627	2.95047
LOC_Os11g07360	AP13CTG63271_at	AP13CTG63271	75.3333	216.85	360.806	457.285	2.87854	1.2674
LOC_Os11g07040	AP13CTG58812_at	AP13CTG58812	23.9228	79.8951	22.6793	86.359	3.33971	3.80784
LOC_Os11g06810	AP13CTG09420_at	AP13CTG09420	45.6397	399.172	127.192	233.941	8.74616	1.83927
LOC_Os11g06460	AP13CTG09778_s_at	AP13CTG09778	9.65521	167.795	17.8146	79.5845	17.3787	4.46738
LOC_Os11g06210	AP13CTG08509_at	AP13CTG08509	20.4008	51.2734	23.6161	50.2435	2.5133	2.12751
LOC_Os11g05730	AP13CTG17212_at	AP13CTG17212	586.271	1409.1	6102.05	8192.2	2.40349	1.34253
LOC_Os11g05660	AP13ITG41289_at	AP13ISTG41289	25.02	56.4063	25.828	28.3461	2.25445	1.09749
LOC_Os11g05550	AP13CTG30260_at	AP13CTG30260	16.0918	55.9778	11.1756	11.1063	3.47865	0.993806
LOC_Os11g05550	AP13CTG24609_at	AP13CTG24609	560.437	2480.58	38.323	44.4841	4.42616	1.16077
LOC_Os11g05390	AP13CTG25167_s_at	AP13CTG25167	10.4767	63.7882	12.8617	34.7335	6.08855	2.70054
LOC_Os11g05300	KanlowCTG16830_at	KanlCTG16830	17.065	104.328	11.8668	32.0769	6.11357	2.70309
LOC_Os11g05290	KanlowCTG47866_s_at	KanlCTG47866	216.08	448.865	2978.02	2540.45	2.07731	0.853065
LOC_Os11g05170	AP13ITG73777_at	AP13ISTG73777	131.239	657.177	89.0451	92.4115	5.0075	1.03781
LOC_Os11g05110	KanlowCTG03306_at	KanlCTG03306	468.433	1282.74	1730.47	2418.73	2.73836	1.39773
LOC_Os11g05050	AP13CTG27559_at	AP13CTG27559	83.1418	439.966	17.1348	77.3219	5.29175	4.51258
LOC_Os11g04830	AP13CTG11173_at	AP13CTG11173	16.3927	55.4572	24.2608	122.812	3.38303	5.06218
LOC_Os11g04720	AP13CTG10018_s_at	AP13CTG10018	17.6253	55.5522	12.8692	17.2204	3.15184	1.33811
LOC_Os11g04720	VS16ITG02710_x_at	VS16ISTG02710	216.485	507.584	125.667	105.054	2.34466	0.835969
LOC_Os11g04720	AP13CTG02286_s_at	AP13CTG02286	346.108	818.287	312.065	301.435	2.36426	0.965936
LOC_Os11g04510	AP13CTG43510_at	AP13CTG43510	13.7133	130.74	20.5569	100.668	9.5338	4.89704
LOC_Os11g03900	AP13CTG12665_s_at	AP13CTG12665	23.441	67.1268	22.7661	42.2405	2.86365	1.85541
LOC_Os11g03670	AP13ITG69718_at	AP13ISTG69718	26.0456	92.1056	119.661	213.788	3.53632	1.78662
LOC_Os11g03600	AP13ITG54316_at	AP13ISTG54316	13.4624	65.8135	14.3724	58.342	4.88868	4.05931
LOC_Os11g03310	KanlowCTG40246_at	KanlCTG40246	17.9972	55.7273	14.2716	52.8931	3.09645	3.70617
LOC_Os11g03060	AP13CTG15596_s_at	AP13CTG15596	77.1884	162.799	71.0326	86.5478	2.10911	1.21842
LOC_Os11g02480	AP13CTG25306_at	AP13CTG25306	25.4241	51.1061	25.9921	45.1592	2.01014	1.73742
LOC_Os11g02159	OTHSWCTG19175_s_at	OthsCTG19175	10.3637	47.0611	10.2886	12.3232	4.54097	1.19776
LOC_Os11g02130	AP13CTG17500_at	AP13CTG17500	13.9949	34.0631	90.4378	285.421	2.43397	3.15599
LOC_Os11g01780	AP13CTG10754_at	AP13CTG10754	220.663	699.429	98.5515	343.036	3.16967	3.48078
LOC_Os11g01690	KanlowCTG21052_at	KanlCTG21052	38.4581	128.308	44.0269	111.078	3.33629	2.52295
LOC_Os11g01510	AP13CTG03963RC_at	AP13CTG03963-RC	243.969	1024.62	182.4	548.748	4.19977	3.00849
LOC_Os11g01260	AP13ITG70143_at	AP13ISTG70143	13.9715	45.8712	16.3397	36.8918	3.2832	2.2578
LOC_Os11g01074	AP13CTG07206_s_at	AP13CTG07206	37.5198	111.95	34.3253	131.31	2.98376	3.82545
LOC_Os11g01010	AP13CTG22070_at	AP13CTG22070	773.404	2005.9	343.948	661.685	2.5936	1.92379
LOC_Os11g01010	AP13CTG13363_s_at	AP13CTG13363	48.8696	189.454	42.2909	106.015	3.87672	2.50681
LOC_Os10g40890	AP13CTG20680_s_at	AP13CTG20680	7.23543	47.3967	8.64399	13.6749	6.55064	1.58202
LOC_Os10g40890	AP13ITG35383_s_at	AP13ISTG35383	6.52532	91.5095	5.94509	49.2576	14.0238	8.28543
LOC_Os10g39710	AP13ITG70093_at	AP13ISTG70093	123.687	349.706	37.1445	68.5373	2.82734	1.84515
LOC_Os10g39420	KanlowCTG35811_s_at	KanlCTG35811	564.175	1128.38	357.749	418.806	2.00005	1.17067
LOC_Os10g39410	KanlowCTG05120_at	KanlCTG05120	184.193	424.264	3796.13	4285	2.30336	1.12878
LOC_Os10g38870	KanlowCTG31141_s_at	KanlCTG31141	461.824	1152.06	56.4984	45.5871	2.49459	0.806874
LOC_Os10g38740	AP13ITG59242_at	AP13ISTG59242	105.43	264.125	4390.09	10922.4	2.50522	2.48798
LOC_Os10g37760	KanlowCTG43315_at	KanlCTG43315	16.0569	75.8573	84.481	129.376	4.72429	1.53142
LOC_Os10g37740	AP13CTG29952_at	AP13CTG29952	24.7634	119.273	23.1238	59.7155	4.81651	2.58243
LOC_Os10g37710	AP13ITG43550_s_at	AP13ISTG43550	65.7454	176.809	230.742	257.335	2.6893	1.11525
LOC_Os10g37670	AP13ITG56824_at	AP13ISTG56824	30.2711	62.4694	225.994	226.921	2.06366	1.0041
LOC_Os10g37660	AP13CTG04465_s_at	AP13CTG04465	238.879	524.652	815.119	1351.31	2.1963	1.6578
LOC_Os10g37570	AP13ITG43293RC_at	AP13ISTG43293-RC	109.706	298.286	185.267	458.649	2.71895	2.47561
LOC_Os10g35290	KanlowCTG34141_at	KanlCTG34141	99.0822	224.433	102.286	92.4137	2.26511	0.903484
LOC_Os10g35110	KanlowCTG01174_s_at	KanlCTG01174	564.23	1234.78	1546.96	1234.78	2.18843	0.798198
LOC_Os10g35000	AP13ITG60651_at	AP13ISTG60651	594.455	1243.37	582.837	685.825	2.0916	1.1767
LOC_Os10g34920	AP13ITG73639RC_at	AP13ISTG73639-RC	189.772	812.401	274.4	586.525	4.28093	2.13748
LOC_Os10g34580	KanlowCTG26970_at	KanlCTG26970	22.5525	369.681	36.9837	272.8	16.392	7.37621
LOC_Os10g34520	AP13CTG11942_at	AP13CTG11942	181.298	365.433	188.711	332.152	2.01565	1.76011
LOC_Os10g33960	AP13CTG30288_at	AP13CTG30288	14.4082	77.2417	18.7095	69.4941	5.36095	3.71437
LOC_Os10g33620	AP13CTG31125_at	AP13CTG31125	29.1808	185.492	23.8986	52.0641	6.35666	2.17854
LOC_Os10g32810	AP13ITG40690_s_at	AP13ISTG40690	500.596	1213.89	408.79	522.959	2.42489	1.27929
LOC_Os10g32540	AP13ITG63548_at	AP13ISTG63548	16.1113	40.9046	16.578	195.591	2.53888	11.7982
LOC_Os10g31780	AP13ITG60190_at	AP13ISTG60190	54.0682	156.497	257.04	440.441	2.89444	1.71351
LOC_Os10g29530	KanlowCTG31002_at	KanlCTG31002	157.681	384.197	77.1884	131.239	2.43654	1.70024
LOC_Os10g29380	OTHSWCTG09911_at	OthsCTG09911	17.0441	100.514	15.1969	54.7847	5.89727	3.605
LOC_Os10g29310	AP13ITG69081_at	AP13ISTG69081	74.2843	157.065	76.3776	66.4906	2.11438	0.870551
LOC_Os10g29110	OTHSWCTG18804_at	OthsCTG18804	140.029	365.842	46.5674	34.5486	2.61262	0.741905
LOC_Os10g29110	OTHSWSLT34287_at	OthsSGLT34287	18.2023	39.5112	20.0295	39.5883	2.17067	1.9765
LOC_Os10g29070	OTHSWSLT23543_s_at	OthsSGLT23543	12.1362	29.7085	10.5928	19.167	2.44792	1.80944
LOC_Os10g29070	OTHSWSLT23544_at	OthsSGLT23544	14.4231	43.0204	15.2514	22.2549	2.98274	1.4592
LOC_Os10g28640	OTHSWCTG11669_at	OthsCTG11669	31.5663	84.1609	31.6318	48.8239	2.66617	1.54351
LOC_Os10g28610	AP13CTG25436_at	AP13CTG25436	30.8343	70.0954	19.2355	28.3938	2.27329	1.47611
LOC_Os10g28360	AP13CTG01132_at	AP13CTG01132	278.204	602.869	256.498	433.794	2.167	1.69122
LOC_Os10g28340	KanlowCTG10241_at	KanlCTG10241	16.2876	40.8796	16.2623	23.4466	2.50986	1.44177
LOC_Os10g28340	OTHSWCTG14107_s_at	OthsCTG14107	12.8421	29.7915	18.1965	29.0748	2.31984	1.59783
LOC_Os10g27190	KanlowCTG19715RC_at	KanlCTG19715-RC	1036.7	3287.57	1827.21	2683.94	3.17118	1.46888
LOC_Os10g26470	AP13ITG33720_s_at	AP13ISTG33720	5.57951	32.9194	6.92976	8.67451	5.90005	1.25178
LOC_Os10g26400	AP13ITG41365_at	AP13ISTG41365	152.219	343.036	429.485	519.259	2.25358	1.20903
LOC_Os10g26290	AP13ITG74930_at	AP13ISTG74930	657.509	2646.74	36.6363	46.1348	4.0254	1.25927
LOC_Os10g26290	KanlowCTG34555_at	KanlCTG34555	120.712	279.545	75.0632	89.919	2.3158	1.19791
LOC_Os10g25960	AP13ITG33128_s_at	AP13ISTG33128	50.9605	123.968	43.9193	41.9487	2.43262	0.955132
LOC_Os10g25770	KanlowCTG46694_s_at	KanlCTG46694	1128.59	3236.71	817.502	2556.83	2.86791	3.12761
LOC_Os10g25150	AP13CTG08504_at	AP13CTG08504	23.2658	68.7017	15.3663	20.1199	2.95291	1.30936
LOC_Os10g25150	AP13ITG61742_s_at	AP13ISTG61742	158.135	347.299	82.8716	90.588	2.19623	1.09311
LOC_Os10g23080	KanlowCTG16063_at	KanlCTG16063	17.4028	184.983	17.5693	105.483	10.6295	6.00382
LOC_Os10g22930	KanlowSLT50942_at	KanlSGLT50942	8.41098	56.9333	9.03611	20.1605	6.76892	2.23111
LOC_Os10g21020	AP13ITG37585_s_at	AP13ISTG37585	12.9889	53.6341	85.6356	98.0486	4.12924	1.14495
LOC_Os10g19334	KanlowCTG46448_s_at	KanlCTG46448	22.787	68.9167	27.8094	68.1262	3.02439	2.44975
LOC_Os10g18870	OTHSWCTG14772_at	OthsCTG14772	9.06003	27.3792	9.27257	15.3014	3.02198	1.65017
LOC_Os10g18760	AP13CTG29146_at	AP13CTG29146	26.1754	130.464	24.5352	43.4374	4.98421	1.77041
LOC_Os10g18760	AP13ITG63170_at	AP13ISTG63170	16.5068	480.204	13.595	65.4453	29.0913	4.81391
LOC_Os10g18220	KanlowCTG15803_s_at	KanlCTG15803	201.823	505.06	315.241	445.99	2.50249	1.41476
LOC_Os10g16560	KanlowCTG40595_s_at	KanlCTG40595	8.64865	366	6.61641	111.818	42.3188	16.9001
LOC_Os10g15230	AP13CTG30543_at	AP13CTG30543	34.3509	101.518	31.6687	54.6158	2.95532	1.7246
LOC_Os10g13850	AP13CTG55252_at	AP13CTG55252	276.521	634.73	982.31	800.755	2.29541	0.815175
LOC_Os10g12500	AP13CTG26171_at	AP13CTG26171	29.9695	83.757	24.1774	23.9751	2.79474	0.991631
LOC_Os10g12400	AP13ITG47718_at	AP13ISTG47718	27.425	110.573	18.8895	15.7366	4.03184	0.833083
LOC_Os10g12330	AP13CTG17263_at	AP13CTG17263	10.5153	125.667	9.06503	9.5472	11.9509	1.05319
LOC_Os10g11810	OTHSWCTG08461_s_at	OthsCTG08461	73.4565	149.604	125.61	187.443	2.03664	1.49227
LOC_Os10g11650	KanlowCTG45754_s_at	KanlCTG45754	17.3577	35.6291	30.6316	18.2574	2.05264	0.596031
LOC_Os10g11310	KanlowCTG41341_at	KanlCTG41341	16.3503	153.281	15.6163	81.5738	9.3748	5.22362
LOC_Os10g11240	AP13ITG72601_s_at	AP13ISTG72601	35.7566	98.3813	38.1147	30.5067	2.75141	0.800392
LOC_Os10g11240	AP13CTG18523_at	AP13CTG18523	96.9264	204.719	94.3736	127.363	2.11211	1.34956
LOC_Os10g10420	KanlowCTG24276_at	KanlCTG24276	132.899	279.172	211.674	238.908	2.10063	1.12866
LOC_Os10g10190	AP13CTG14448_s_at	AP13CTG14448	16.5279	128.507	18.0066	69.0772	7.77517	3.83621
LOC_Os10g06720	AP13CTG00061_s_at	AP13CTG00061	68.1786	412.88	164.85	840.566	6.05586	5.09898
LOC_Os10g06720	AlamoCTG12194_s_at	AlamCTG12194	14.7234	47.8536	17.5551	70.0617	3.25018	3.99096
LOC_Os10g04850	AP13ITG57339_at	AP13ISTG57339	9.90979	22.9036	10.6458	12.0263	2.31121	1.12968
LOC_Os10g04850	AP13ITG57339_s_at	AP13ISTG57339	9.14014	22.5583	9.91761	14.8353	2.46805	1.49585
LOC_Os10g04850	AP13CTG26818_at	AP13CTG26818	20.7855	83.6599	21.9622	40.6951	4.02492	1.85296
LOC_Os10g04720	AP13CTG29963_s_at	AP13CTG29963	92.4203	230.089	81.8091	186.108	2.48959	2.27491
LOC_Os10g04110	AP13CTG30145_at	AP13CTG30145	11.9599	28.1503	14.7941	20.6821	2.35371	1.398
LOC_Os10g02980	AP13CTG07253_s_at	AP13CTG07253	189.372	692.216	352.553	570.157	3.65533	1.61722
LOC_Os09g39980	AP13CTG23166_s_at	AP13CTG23166	48.6786	182.965	44.7863	88.6721	3.75863	1.97989
LOC_Os09g39670	AP13CTG03785_at	AP13CTG03785	223.054	568.318	158.717	343.717	2.5479	2.1656
LOC_Os09g39590	AlamoCTG01590_at	AlamCTG01590	136.95	274.697	170.137	319.603	2.00582	1.8785
LOC_Os09g39462	AP13CTG20684_s_at	AP13CTG20684	7.74253	22.4664	6.72717	21.3432	2.90169	3.17268
LOC_Os09g38750	AP13ITG35804_s_at	AP13ISTG35804	10.127	25.0272	9.65449	9.40523	2.47133	0.974182
LOC_Os09g38710	KanlowCTG08350_at	KanlCTG08350	15.7983	60.3995	499.875	522.871	3.82316	1.046
LOC_Os09g38710	AP13CTG01010_at	AP13CTG01010	21.0756	49.1166	855.644	784.728	2.33049	0.91712
LOC_Os09g38710	KanlowCTG08350_s_at	KanlCTG08350	12.519	30.2049	667.888	617.908	2.41272	0.925166
LOC_Os09g38690	AP13CTG06634_at	AP13CTG06634	39.0418	85.0686	67.1007	127.192	2.17891	1.89554
LOC_Os09g38670	OTHSWCTG18397_at	OthsCTG18397	27.9708	374.887	22.647	58.4908	13.4028	2.58272
LOC_Os09g38370	AP13CTG14616_at	AP13CTG14616	10.6297	26.1276	12.6907	26.7748	2.45797	2.1098
LOC_Os09g38239	AP13CTG26561_at	AP13CTG26561	53.5741	123.937	11.5547	19.6827	2.31338	1.70343
LOC_Os09g38030	KanlowCTG12706_s_at	KanlCTG12706	141.057	652.967	622.624	2395.4	4.62909	3.84726
LOC_Os09g37990	AlamoSLT18677_at	AlamSGLT18677	72.0193	166.636	74.414	107.449	2.31377	1.44393
LOC_Os09g37949	OTHSWCTG02967_at	OthsCTG02967	31.0175	80.6054	29.5627	44.7935	2.59871	1.5152
LOC_Os09g37949	AP13CTG29830_s_at	AP13CTG29830	15.1506	38.8626	17.4216	44.1704	2.56508	2.53538
LOC_Os09g37920	KanlowCTG35965_at	KanlCTG35965	55.3118	181.305	73.1843	73.3895	3.27787	1.0028
LOC_Os09g37080	AP13ITG75352_at	AP13ISTG75352	728.901	1935.01	1394.19	2187.73	2.6547	1.56917
LOC_Os09g37020	OTHSWCTG00842_s_at	OthsCTG00842	215.601	1389.7	123.999	229.132	6.4457	1.84785
LOC_Os09g36860	KanlowCTG05053_s_at	KanlCTG05053	38.1925	86.2416	61.6094	84.6129	2.25808	1.37338
LOC_Os09g36600	AP13CTG28646_s_at	AP13CTG28646	671.502	1379.7	568.318	692.216	2.05465	1.21801
LOC_Os09g36290	KanlowCTG46777_s_at	KanlCTG46777	51.4839	176.137	89.8845	281.194	3.42121	3.1284
LOC_Os09g36290	AP13CTG14488_s_at	AP13CTG14488	47.2174	207.228	95.0186	295.6	4.38881	3.11097
LOC_Os09g36250	AP13ITG65795_at	AP13ISTG65795	760.24	2948.37	110.791	85.8764	3.87821	0.77512
LOC_Os09g36040	OTHSWCTG21348_s_at	OthsCTG21348	161.481	368.865	1007.77	947.185	2.28427	0.939884
LOC_Os09g36040	AP13CTG04035_at	AP13CTG04035	41.9971	105.42	280.954	320.699	2.51017	1.14147
LOC_Os09g35940	KanlowCTG22394_s_at	KanlCTG22394	485.79	1480.32	55.715	42.5343	3.04725	0.763427
LOC_Os09g35940	AP13ITG64207_at	AP13ISTG64207	263.709	866.357	54.8531	38.7194	3.28527	0.705874
LOC_Os09g35810	AP13ITG74064_at	AP13ISTG74064	272.726	1650.65	18.4968	22.1878	6.05241	1.19955
LOC_Os09g35810	AP13CTG27749_at	AP13CTG27749	6.13687	27.4439	6.14986	5.96046	4.47197	0.969203
LOC_Os09g35810	AP13CTG27749_s_at	AP13CTG27749	263.298	586.13	14.7483	11.1771	2.22611	0.757858
LOC_Os09g35030	AP13ITG60855_at	AP13ISTG60855	19.8658	52.3932	15.5423	36.7619	2.63735	2.36528
LOC_Os09g35030	AP13CTG29083_at	AP13CTG29083	47.5607	153.513	136.636	209.021	3.22773	1.52977
LOC_Os09g35030	AP13ITG52461_s_at	AP13ISTG52461	8.94173	20.3949	109.161	163.719	2.28087	1.4998
LOC_Os09g35030	KanlowCTG24362_s_at	KanlCTG24362	15.6358	187.691	24.4489	75.3261	12.0039	3.08096
LOC_Os09g35030	AP13CTG58917_at	AP13CTG58917	17.5766	64.394	21.2116	31.4025	3.66361	1.48044
LOC_Os09g34110	AP13CTG05296_s_at	AP13CTG05296	38.72	88.2369	30.7437	45.7281	2.27884	1.4874
LOC_Os09g33810	AlamoCTG10191_at	AlamCTG10191	67.8459	224.46	80.8101	82.2991	3.30837	1.01843
LOC_Os09g32988	KanlowCTG40080_s_at	KanlCTG40080	35.8353	75.3442	300.253	229.148	2.10251	0.763185
LOC_Os09g32930	KanlowCTG17098_s_at	KanlCTG17098	14.0311	37.5388	14.6301	18.1382	2.67541	1.23979
LOC_Os09g32930	AP13CTG05064_s_at	AP13CTG05064	64.4467	150.797	75.1769	206.336	2.33987	2.74468
LOC_Os09g32820	AP13CTG04271_at	AP13CTG04271	8.25391	769.353	7.54776	473.252	93.2108	62.701
LOC_Os09g32670	KanlowCTG20644_s_at	KanlCTG20644	63.5075	158.439	410.236	427.822	2.49481	1.04287
LOC_Os09g32600	AlamoCTG04680_s_at	AlamCTG04680	23.7002	789.655	28.4765	1224.1	33.3184	42.9863
LOC_Os09g32440	AP13ITG67454_at	AP13ISTG67454	316.695	939.469	176.809	188.711	2.96648	1.06732
LOC_Os09g32380	AP13CTG02482_at	AP13CTG02482	21.5744	175.224	20.822	58.1496	8.12183	2.7927
LOC_Os09g32350	KanlowCTG32377_at	KanlCTG32377	49.8998	603.188	45.154	776.513	12.088	17.197
LOC_Os09g32250	KanlowCTG21032_s_at	KanlCTG21032	132.981	367.313	330.032	809.702	2.76214	2.4534
LOC_Os09g32240	AP13CTG22434_at	AP13CTG22434	192.145	442.686	76.9828	180.576	2.30392	2.34567
LOC_Os09g31502	KanlowCTG04999_s_at	KanlCTG04999	471.181	1282.71	90.2231	64.9324	2.72234	0.719687
LOC_Os09g31502	AP13ITG76258_at	AP13ISTG76258	62.5294	300.311	138.662	182.129	4.80271	1.31348
LOC_Os09g31450	KanlowSLT56088_at	KanlSGLT56088	62.2675	124.535	138.171	79.4957	2	0.575343
LOC_Os09g31380	AP13CTG09186_s_at	AP13CTG09186	185.867	477.724	154.644	178.566	2.57025	1.15469
LOC_Os09g31380	AP13CTG30324_s_at	AP13CTG30324	357.363	939.469	416.033	455.087	2.62889	1.09387
LOC_Os09g31230	KanlowCTG29751_at	KanlCTG29751	25.4578	71.3108	72.0563	328.754	2.80114	4.56247
LOC_Os09g31025	AP13ITG54152_at	AP13ISTG54152	43.4023	488.7	617.167	552.578	11.2598	0.895347
LOC_Os09g31025	AP13ITG60972_at	AP13ISTG60972	12.0789	59.7844	2798.73	3784.92	4.9495	1.35237
LOC_Os09g30490	AP13ITG64473_at	AP13ISTG64473	596.573	4154.77	211.98	171.271	6.9644	0.807959
LOC_Os09g30478	AlamoCTG12200_x_at	AlamCTG12200	311.96	696.997	535.676	385.797	2.23425	0.720206
LOC_Os09g30439	AP13ITG77262_s_at	AP13ISTG77262	25.1066	176.277	19.2934	103.312	7.02114	5.3548
LOC_Os09g29940	AP13CTG20406_x_at	AP13CTG20406	481.14	2056.6	139.422	406.103	4.27444	2.91277
LOC_Os09g29170	AP13CTG12414_at	AP13CTG12414	35.6297	165.743	29.5289	84.4202	4.65182	2.8589
LOC_Os09g29080	AP13ITG64816_at	AP13ISTG64816	661.748	1419.2	914.92	1225.21	2.14463	1.33915
LOC_Os09g28660	AP13ITG57815_at	AP13ISTG57815	81.8949	216.015	164.342	295.6	2.6377	1.79869
LOC_Os09g28630	AP13ITG60996RC_at	AP13ISTG60996-RC	136.239	359.754	410.394	601.011	2.6406	1.46447
LOC_Os09g28600	AP13CTG59166_at	AP13CTG59166	323.008	940.642	192.015	167.746	2.91214	0.87361
LOC_Os09g28050	KanlowCTG42094_at	KanlCTG42094	329.937	826.974	336.724	844.999	2.50646	2.50947
LOC_Os09g27990	AP13ITG43667_s_at	AP13ISTG43667	171.933	405.927	177.153	214.588	2.36096	1.21131
LOC_Os09g27930	AP13ITG68180_at	AP13ISTG68180	32.4349	82.4217	33.9422	77.1791	2.54114	2.27384
LOC_Os09g27820	AP13ITG59880_at	AP13ISTG59880	24.0291	64.0384	8.52205	9.15925	2.66504	1.07477
LOC_Os09g27820	KanlowCTG07443_s_at	KanlCTG07443	110.39	423.714	506.853	861.099	3.83835	1.69891
LOC_Os09g27700	AP13CTG08303_at	AP13CTG08303	1884.54	4003.23	401.948	383.27	2.12424	0.95353
LOC_Os09g27500	AP13ITG59168_at	AP13ISTG59168	15.7801	108.297	18.3342	18.3809	6.86291	1.00255
LOC_Os09g27500	AP13ITG65628_s_at	AP13ISTG65628	36.0637	121.727	27.8744	41.541	3.37533	1.49029
LOC_Os09g27360	AP13ITG74622_at	AP13ISTG74622	74.8561	167.159	94.7269	103.614	2.23307	1.09382
LOC_Os09g27080	AP13CTG00704_at	AP13CTG00704	40.9442	111.078	41.4205	133.205	2.7129	3.21591
LOC_Os09g26920	KanlowCTG31204_s_at	KanlCTG31204	93.7578	406.786	95.2858	96.6755	4.33869	1.01458
LOC_Os09g26900	KanlowCTG07237_s_at	KanlCTG07237	105.544	786.235	73.0751	381.418	7.44938	5.21954
LOC_Os09g26880	OTHSWCTG15129_s_at	OthsCTG15129	946.712	1935.01	1494.05	1865.15	2.04393	1.24839
LOC_Os09g26880	AP13CTG11541_s_at	AP13CTG11541	742.861	1579.31	1448.19	1704.44	2.12598	1.17694
LOC_Os09g26880	AP13CTG11541_at	AP13CTG11541	217.625	466.288	566.899	754.826	2.14262	1.3315
LOC_Os09g25760	AP13CTG15154_at	AP13CTG15154	364.592	2807.78	42.0611	590.264	7.70117	14.0335
LOC_Os09g25690	KanlowCTG26919_s_at	KanlCTG26919	854.429	2984.58	76.396	77.1873	3.49306	1.01036
LOC_Os09g25580	AlamoCTG05643_at	AlamCTG05643	16.0981	75.8769	29.5782	45.2646	4.71341	1.53034
LOC_Os09g25580	AlamoCTG05643_s_at	AlamCTG05643	89.0071	254.843	73.783	121.055	2.86317	1.64069
LOC_Os09g25580	KanlowCTG46015_s_at	KanlCTG46015	124.881	257.836	119.776	157.201	2.06465	1.31246
LOC_Os09g25430	KanlowCTG47472_at	KanlCTG47472	12.096	29.3485	17.2681	15.8281	2.42629	0.91661
LOC_Os09g24954	AP13CTG36715_s_at	AP13CTG36715	258.69	637.244	328.557	380.075	2.46335	1.1568
LOC_Os09g24924	AP13ITG34556_s_at	AP13ISTG34556	447.336	965.401	650.321	956	2.15811	1.47004
LOC_Os09g24404	AP13ITG45029_at	AP13ISTG45029	14.8311	39.148	11.2528	17.8976	2.63959	1.5905
LOC_Os09g24220	AP13CTG18085_at	AP13CTG18085	14.9194	93.3763	24.538	84.8464	6.25871	3.45775
LOC_Os09g23380	AlamoCTG13749_at	AlamCTG13749	11.1435	36.0443	17.8921	48.2246	3.23457	2.69531
LOC_Os09g23300	AP13ITG74688_at	AP13ISTG74688	62.1112	367.093	351.091	154.377	5.91024	0.439706
LOC_Os09g21340	AP13ITG39507_s_at	AP13ISTG39507	17.4022	111.818	18.0027	77.1791	6.4255	4.28709
LOC_Os09g21340	OTHSWCTG12438_s_at	OthsCTG12438	210.966	573.715	388.779	534.226	2.71947	1.37411
LOC_Os09g21340	AP13CTG00991_s_at	AP13CTG00991	685.825	1585.16	1218.22	1140.97	2.31131	0.936593
LOC_Os09g21120	AP13CTG21444_at	AP13CTG21444	33.6439	79.1243	15.3541	17.2312	2.35181	1.12225
LOC_Os09g20660	OTHSWCTG12328_at	OthsCTG12328	34.783	217.109	36.6684	112.986	6.2418	3.08129
LOC_Os09g20640	KanlowCTG41960_s_at	KanlCTG41960	341.343	879.509	299.424	417.32	2.57661	1.39374
LOC_Os09g17610	AP13ITG73758_at	AP13ISTG73758	81.3375	169.852	23.9871	23.7529	2.08824	0.990237
LOC_Os09g16910	AP13ITG50891_s_at	AP13ISTG50891	93.7015	366.088	83.2176	205.67	3.90696	2.47147
LOC_Os09g16910	AP13CTG21317_at	AP13CTG21317	18.1266	75.8769	24.8205	69.1796	4.18594	2.78719
LOC_Os09g16510	AP13ITG38988_s_at	AP13ISTG38988	336.436	675.848	281.459	359.538	2.00884	1.27741
LOC_Os09g15670	KanlowCTG07480_at	KanlCTG07480	64.9118	143.109	25.9834	36.3394	2.20467	1.39856
LOC_Os09g15670	AP13CTG10843_s_at	AP13CTG10843	601.011	1305.93	89.6386	87.1754	2.1729	0.972521
LOC_Os09g15430	OTHSWCTG00496_s_at	OthsCTG00496	205.251	442.292	155.957	235.845	2.15488	1.51224
LOC_Os09g13610	KanlowCTG33402_s_at	KanlCTG33402	103.02	255.189	56.5052	161.481	2.47708	2.8578
LOC_Os09g12790	AP13ITG61464_s_at	AP13ISTG61464	15.5982	154.88	13.4531	57.7687	9.92934	4.29407
LOC_Os09g12550	KanlowCTG40575_s_at	KanlCTG40575	73.7712	162.588	128.443	151.182	2.20395	1.17703
LOC_Os09g12500	AP13CTG02389_at	AP13CTG02389	27.8149	58.9931	38.5645	69.5507	2.12092	1.80349
LOC_Os09g11910	AlamoCTG13011_s_at	AlamCTG13011	10.9534	36.8968	10.3753	38.3851	3.36852	3.69967
LOC_Os09g07614	AP13ITG71087_at	AP13ISTG71087	46.8552	129.787	226.867	297.156	2.76995	1.30983
LOC_Os09g03210	KanlowCTG21630_s_at	KanlCTG21630	271.551	550.736	300.505	409.026	2.02811	1.36113
LOC_Os09g02180	AP13ITG59608_at	AP13ISTG59608	296.176	1307.69	65.9274	62.1112	4.41525	0.942116
LOC_Os09g01600	KanlowCTG44056RC_at	KanlCTG44056-RC	36.6776	122.526	46.6897	104.871	3.34063	2.24613
LOC_Os09g01300	AP13CTG10717_s_at	AP13CTG10717	53.8017	146.631	61.1985	190.771	2.7254	3.11726
LOC_Os08g45080	KanlowCTG37288_at	KanlCTG37288	7.73213	28.3839	7.3396	11.0909	3.67091	1.51111
LOC_Os08g44860	KanlowCTG01226_at	KanlCTG01226	5.78483	414.437	7.14782	378.725	71.642	52.9848
LOC_Os08g44680	KanlowCTG12558_at	KanlCTG12558	20.5945	45.5707	10.9573	10.4107	2.21276	0.950115
LOC_Os08g44520	AlamoCTG06394_at	AlamCTG06394	26.2639	82.3781	29.1458	27.7614	3.13655	0.952501
LOC_Os08g44270	AP13CTG19913RC_at	AP13CTG19913-RC	55.5308	129.865	186.269	474.595	2.33861	2.5479
LOC_Os08g44020	AP13CTG14828_at	AP13CTG14828	9.15917	19.9139	12.5431	9.91433	2.1742	0.790424
LOC_Os08g44010	KanlowCTG38830_s_at	KanlCTG38830	95.2378	867.789	95.1214	318.897	9.11181	3.35253
LOC_Os08g43670	AP13ITG44683_s_at	AP13ISTG44683	77.9345	258.53	92.1056	97.39	3.31728	1.05737
LOC_Os08g43580	VS16ITG12308_at	VS16ISTG12308	33.3077	97.288	37.361	114.607	2.92089	3.06756
LOC_Os08g43540	AP13ITG41532_at	AP13ISTG41532	131.207	600.491	694.732	789.73	4.57667	1.13674
LOC_Os08g43390	AP13CTG15410_at	AP13CTG15410	905.278	1859	186.126	368.475	2.05351	1.97971
LOC_Os08g43390	AP13ITG70557_at	AP13ISTG70557	252.5	604.492	21.7555	63.3841	2.39403	2.91347
LOC_Os08g43390	AP13ITG70557_s_at	AP13ISTG70557	677.553	1468.93	131.09	266.653	2.168	2.03412
LOC_Os08g43350	OTHSWCTG09574_s_at	OthsCTG09574	26.141	351.85	6.6603	6.04222	13.4597	0.907198
LOC_Os08g43350	OTHSWCTG12157_s_at	OthsCTG12157	30.0546	732.512	26.3555	27.3079	24.3727	1.03614
LOC_Os08g42670	AP13CTG02950_s_at	AP13CTG02950	10.8397	41.9487	11.482	33.9021	3.8699	2.95262
LOC_Os08g42670	AP13CTG01030_at	AP13CTG01030	9.61462	19.537	11.6866	24.1677	2.03201	2.06799
LOC_Os08g42590	OTHSWCTG09752_s_at	OthsCTG09752	5.75853	14.0785	5.1437	37.9287	2.44481	7.37381
LOC_Os08g42040	KanlowCTG14869_s_at	KanlCTG14869	59.8059	249.149	35.6469	33.2437	4.16596	0.932584
LOC_Os08g41840	AP13ITG40913_at	AP13ISTG40913	217.1	490.741	254.531	337.802	2.26044	1.32716
LOC_Os08g41480	AP13CTG17092_s_at	AP13CTG17092	124.503	272.642	117.829	156.07	2.18985	1.32454
LOC_Os08g41390	AP13CTG30275_at	AP13CTG30275	11.1024	82.9094	10.6695	12.6883	7.46767	1.18921
LOC_Os08g41300	AP13ITG37007_s_at	AP13ISTG37007	423.267	1371.65	2007.06	1235.22	3.24063	0.615439
LOC_Os08g41220	KanlowCTG36426_at	KanlCTG36426	53.5086	512.145	35.8879	303.794	9.57127	8.46508
LOC_Os08g40900	KanlowCTG40639_s_at	KanlCTG40639	53.0075	137.684	36.2601	68.3964	2.59744	1.88627
LOC_Os08g40640	OTHSWSLT34818_at	OthsSGLT34818	29.7625	61.1809	36.5264	38.0629	2.05564	1.04207
LOC_Os08g40260	AP13ITG72021_at	AP13ISTG72021	15.6767	56.1082	12.7436	19.8429	3.57907	1.55709
LOC_Os08g39820	AP13CTG25042_at	AP13CTG25042	194.24	678.035	196.097	374.95	3.49071	1.91206
LOC_Os08g38710	AP13CTG22883_at	AP13CTG22883	88.9596	191.566	53.6702	83.158	2.1534	1.54943
LOC_Os08g38710	AP13CTG22883_s_at	AP13CTG22883	413.011	858.351	284.05	354.588	2.07828	1.24833
LOC_Os08g38710	AP13CTG05295_s_at	AP13CTG05295	10.3388	284.295	8.44943	224.46	27.498	26.5651
LOC_Os08g38460	KanlowCTG11177_s_at	KanlCTG11177	135.302	340.68	71.3313	98.7305	2.51793	1.38411
LOC_Os08g38300	AP13CTG06442_x_at	AP13CTG06442	182.493	413.249	1321.65	1453.4	2.26446	1.09969
LOC_Os08g37820	AP13CTG30501_s_at	AP13CTG30501	79.4099	166.896	174.92	211.786	2.1017	1.21076
LOC_Os08g37700	AP13ITG69228_at	AP13ISTG69228	6.92444	17.1966	16.299	25.0682	2.48347	1.53801
LOC_Os08g37580	AP13ITG77721_at	AP13ISTG77721	116.723	249.006	286.713	319.573	2.1333	1.11461
LOC_Os08g37370	KanlowSLT50596_x_at	KanlSGLT50596	120.683	246.674	176.987	192.713	2.04399	1.08885
LOC_Os08g37260	AP13CTG22705_at	AP13CTG22705	17.9073	47.1154	14.1969	70.8624	2.63107	4.99141
LOC_Os08g37060	AP13ITG69833RC_at	AP13ISTG69833-RC	45.154	136.779	95.3857	166.02	3.02916	1.74052
LOC_Os08g36630	AP13ITG36130_s_at	AP13ISTG36130	271.384	1044.66	26.3333	35.9272	3.84939	1.36432
LOC_Os08g36540	AP13ITG77422_s_at	AP13ISTG77422	9.18959	98.8185	9.14178	9.50139	10.7533	1.03934
LOC_Os08g36540	KanlowCTG45465_s_at	KanlCTG45465	1024.62	2465.22	28.2293	39.2838	2.406	1.3916
LOC_Os08g36490	AP13CTG19945_s_at	AP13CTG19945	7.14507	17.8805	17.3827	26.5801	2.50249	1.52911
LOC_Os08g36490	OTHSWSLT32586_x_at	OthsSGLT32586	79.2195	452.072	127.119	447.487	5.70657	3.52022
LOC_Os08g36440	AP13CTG15667_s_at	AP13CTG15667	902.324	3590.58	682.981	1201.24	3.97925	1.75882
LOC_Os08g35560	AP13ITG71986_at	AP13ISTG71986	41.2144	90.16	41.6519	51.4256	2.18758	1.23465
LOC_Os08g34970	AP13CTG09323_at	AP13CTG09323	173.278	554.487	325.317	229.572	3.19997	0.705689
LOC_Os08g34690	KanlowCTG23933_s_at	KanlCTG23933	9.41576	170.076	11.7127	39.3069	18.0629	3.35592
LOC_Os08g34480	AP13CTG04536_at	AP13CTG04536	389.392	1595.77	602.609	1239.04	4.0981	2.05613
LOC_Os08g34240	AP13CTG21321_at	AP13CTG21321	6.82173	128.451	7.0815	136.552	18.8297	19.283
LOC_Os08g33680	KanlowCTG21477_at	KanlCTG21477	152.345	542.247	131.599	666.543	3.55933	5.06497
LOC_Os08g33160	KanlowCTG45726_at	KanlCTG45726	84.9332	174.258	120.285	140.154	2.0517	1.16518
LOC_Os08g32980	KanlowCTG06948_s_at	KanlCTG06948	398.971	1468.41	299.209	721.923	3.68049	2.41277
LOC_Os08g31690	AP13CTG25976_at	AP13CTG25976	39.6191	105.384	93.1973	126.347	2.65993	1.35569
LOC_Os08g31460	AP13ITG57428_at	AP13ISTG57428	13.5031	63.7107	26.4182	39.9619	4.71823	1.51266
LOC_Os08g31460	AP13CTG31422_at	AP13CTG31422	36.4273	88.3833	64.1861	111.562	2.42629	1.7381
LOC_Os08g31250	KanlowCTG29099RC_at	KanlCTG29099-RC	33.5917	502.054	25.9023	30.1736	14.9457	1.1649
LOC_Os08g31130	AP13CTG30814_s_at	AP13CTG30814	186.765	539.324	123.687	111.099	2.88772	0.898224
LOC_Os08g31130	OTHSWSLT34447_s_at	OthsSGLT34447	43.6137	161.62	16.5292	11.5115	3.70572	0.696435
LOC_Os08g29910	VS16ITG22803_at	VS16ISTG22803	6.33005	28.5533	7.56245	28.8592	4.51076	3.81612
LOC_Os08g27759	AP13CTG14224_s_at	AP13CTG14224	91.165	265.187	178.682	141.541	2.90887	0.792142
LOC_Os08g27040	KanlowCTG28145_s_at	KanlCTG28145	343.8	1217.87	249.724	503.207	3.54237	2.01505
LOC_Os08g26880	AP13ITG46590_at	AP13ISTG46590	38.7848	92.411	20.6145	29.8569	2.38266	1.44834
LOC_Os08g25430	KanlowCTG38437_at	KanlCTG38437	43.5111	112.549	42.897	70.0499	2.58669	1.63298
LOC_Os08g25380	AlamoCTG13498_s_at	AlamCTG13498	33.7977	95.1944	47.5333	66.4863	2.81659	1.39873
LOC_Os08g25140	AP13CTG03445_at	AP13CTG03445	135.012	274.373	154.403	481.14	2.0322	3.11613
LOC_Os08g24946	KanlowCTG42185_s_at	KanlCTG42185	94.4983	202.426	74.6074	105.483	2.14211	1.41384
LOC_Os08g24946	AP13CTG03235_s_at	AP13CTG03235	149.118	337.08	98.36	205.935	2.26049	2.09369
LOC_Os08g23880	KanlowCTG19704_s_at	KanlCTG19704	9.45362	22.1436	9.25346	12.009	2.34234	1.29779
LOC_Os08g20570	AP13CTG24647_at	AP13CTG24647	64.9495	152.661	150.688	95.7571	2.35046	0.635464
LOC_Os08g20400	AP13ITG36276_s_at	AP13ISTG36276	11.7603	78.9466	15.2437	63.5594	6.71299	4.16956
LOC_Os08g19980	AP13CTG19833_at	AP13CTG19833	84.6129	208.062	126.241	265.435	2.45898	2.10261
LOC_Os08g19830	AP13CTG14918_s_at	AP13CTG14918	492.993	1032.01	566.301	648.083	2.09336	1.14441
LOC_Os08g17850	KanlowCTG36096_at	KanlCTG36096	15.9524	120.051	18.8963	45.9968	7.52557	2.43417
LOC_Os08g17040	AP13CTG09283_at	AP13CTG09283	6.39015	43.5937	7.07785	7.24029	6.82202	1.02295
LOC_Os08g16790	AP13CTG23611_at	AP13CTG23611	12.9686	43.2788	13.9174	17.8328	3.3372	1.28133
LOC_Os08g16460	OTHSWCTG19299_at	OthsCTG19299	249.866	582.222	156.628	449.351	2.33014	2.8689
LOC_Os08g15230	AP13CTG05983_at	AP13CTG05983	29.875	132.975	26.1276	45.597	4.45104	1.74517
LOC_Os08g14310	KanlowCTG30763_s_at	KanlCTG30763	138.988	334.398	88.3833	120.305	2.40595	1.36118
LOC_Os08g14000	AP13ITG70972_at	AP13ISTG70972	68.0656	188.38	62.2675	111.046	2.76762	1.78336
LOC_Os08g13690	AP13CTG30072_at	AP13CTG30072	21.6307	46.0462	19.7695	67.3772	2.12874	3.40815
LOC_Os08g13580	AP13CTG13474_at	AP13CTG13474	11.4653	155.477	12.11	72.9509	13.5606	6.02403
LOC_Os08g13580	OTHSWCTG14170_at	OthsCTG14170	23.0463	75.3333	21.939	49.3534	3.26878	2.24958
LOC_Os08g10649	AP13ITG68100_s_at	AP13ISTG68100	295.085	647.226	59.3552	285.051	2.19336	4.80247
LOC_Os08g10440	AP13ITG76067_at	AP13ISTG76067	20.6316	105.117	21.3391	50.2134	5.09495	2.35312
LOC_Os08g09340	AP13CTG22350_at	AP13CTG22350	40.8653	100.128	66.9889	78.2565	2.45019	1.1682
LOC_Os08g09240	KanlowCTG07529_s_at	KanlCTG07529	1099.38	4285.41	438.278	1891.19	3.89802	4.31504
LOC_Os08g09100	AP13CTG09384_at	AP13CTG09384	473.115	1105.16	383.558	834.639	2.33591	2.17604
LOC_Os08g08160	KanlowCTG46396RC_s_at	KanlCTG46396-RC	282.005	566.219	8.26941	7.11091	2.00783	0.859906
LOC_Os08g08110	AP13ITG41357_s_at	AP13ISTG41357	226.867	620.593	148.964	231.523	2.73549	1.55422
LOC_Os08g07970	KanlowCTG20735_s_at	KanlCTG20735	578.2	1180.36	187.624	261.687	2.04144	1.39474
LOC_Os08g07940	KanlowCTG38285_s_at	KanlCTG38285	335.469	874.441	308.872	522.959	2.60662	1.69312
LOC_Os08g07920	AP13ITG55102_at	AP13ISTG55102	17.6608	44.3361	13.1165	66.7194	2.51043	5.08668
LOC_Os08g07720	AP13ITG57421RC_at	AP13ISTG57421-RC	14.0422	76.9998	55.1393	164.969	5.48345	2.99185
LOC_Os08g06200	OTHSWCTG19787_at	OthsCTG19787	60.3821	141.983	43.1374	93.2354	2.35142	2.16136
LOC_Os08g05570	AP13CTG23127_x_at	AP13CTG23127	474.595	962.094	1210.06	1546.96	2.02719	1.27841
LOC_Os08g04590	AP13CTG07938_s_at	AP13CTG07938	23.7444	104.974	19.3861	94.4725	4.42098	4.87321
LOC_Os08g04590	KanlowCTG40986_at	KanlCTG40986	125.82	879.171	189.454	519.259	6.98753	2.74082
LOC_Os08g04500	AP13CTG10402_s_at	AP13CTG10402	28.7758	115.496	837.612	436.811	4.01365	0.521496
LOC_Os08g04500	KanlowCTG40576_s_at	KanlCTG40576	11.1579	79.3181	9.18229	10.8906	7.1087	1.18604
LOC_Os08g03760	KanlowCTG16831_s_at	KanlCTG16831	8.9383	106.183	11.5525	45.761	11.8796	3.96112
LOC_Os08g03610	AP13ITG54138_s_at	AP13ISTG54138	45.609	146.229	16.4132	13.6382	3.20614	0.830929
LOC_Os08g03610	AP13ITG44314_s_at	AP13ISTG44314	195.416	467.882	85.6356	66.46	2.39428	0.776079
LOC_Os08g03610	AP13ITG44004_s_at	AP13ISTG44004	28.0574	63.7875	10.5226	10.1967	2.27346	0.969028
LOC_Os08g03520	KanlowCTG14626_x_at	KanlCTG14626	173.115	611.712	592.619	738.338	3.53356	1.24589
LOC_Os08g02860	AP13CTG06862_s_at	AP13CTG06862	87.6808	354.724	67.7808	265.988	4.04563	3.92423
LOC_Os08g02860	AP13CTG30052_at	AP13CTG30052	9.65289	377.755	7.81618	156.532	39.1339	20.0266
LOC_Os08g02630	KanlowCTG02902_s_at	KanlCTG02902	8.96429	42.672	9.62528	476.292	4.76022	49.4834
LOC_Os08g02460	AP13CTG15780_s_at	AP13CTG15780	28.7694	195.023	28.7758	129.873	6.77884	4.51329
LOC_Os08g02130	KanlowCTG12299_s_at	KanlCTG12299	150.645	584.969	180.784	512.308	3.8831	2.83381
LOC_Os08g01930	KanlowCTG47067_s_at	KanlCTG47067	6.80079	62.476	6.30032	14.1792	9.18658	2.25055
LOC_Os08g01930	AP13ITG35896RC_s_at	AP13ISTG35896-RC	4.567	42.3064	4.92054	8.31931	9.2635	1.69073
LOC_Os08g01859	AP13CTG15687_at	AP13CTG15687	143.068	407.403	224.497	837.854	2.84762	3.73213
LOC_Os08g01810	AP13ITG42227_at	AP13ISTG42227	7.0265	46.3009	7.67577	15.7252	6.58948	2.04868
LOC_Os08g01810	AP13CTG25693_at	AP13CTG25693	46.7479	120.609	44.1768	55.5975	2.57998	1.25852
LOC_Os08g01670	AP13ITG67394RC_at	AP13ISTG67394-RC	27.5975	197.401	32.4592	65.4217	7.15286	2.01551
LOC_Os08g01480	AP13ITG37643_s_at	AP13ISTG37643	465.15	1044.16	652.572	1253.91	2.24478	1.92149
LOC_Os08g01450	AP13CTG24250_at	AP13CTG24250	18.4686	76.5778	24.7681	53.1676	4.14638	2.14662
LOC_Os07g49400	KanlowCTG00233_s_at	KanlCTG00233	69.5527	179.877	75.5832	137.704	2.5862	1.82188
LOC_Os07g49360	KanlowCTG14591_s_at	KanlCTG14591	1547.35	3138.16	1167.19	308.805	2.02808	0.264573
LOC_Os07g49210	AP13ITG58169_at	AP13ISTG58169	15.6741	42.0142	12.9736	14.0042	2.68048	1.07944
LOC_Os07g49150	AP13CTG00352_s_at	AP13CTG00352	3041.47	6166.82	2988.95	4153.28	2.02758	1.38954
LOC_Os07g49110	AP13CTG09188_s_at	AP13CTG09188	12.9973	41.7706	15.4223	18.9645	3.21379	1.22968
LOC_Os07g48980	AP13ITG65225_at	AP13ISTG65225	222.572	586.384	203.971	210.111	2.63459	1.03011
LOC_Os07g48980	AP13ITG64032_at	AP13ISTG64032	93.5394	238.031	130.314	79.0224	2.54472	0.606399
LOC_Os07g48960	AP13ITG59327_at	AP13ISTG59327	32.7876	164.377	27.3164	44.6704	5.0134	1.63529
LOC_Os07g48960	AP13ITG59327_s_at	AP13ISTG59327	148.19	1189.14	92.7869	315.362	8.02441	3.39878
LOC_Os07g48810	KanlowCTG44897_s_at	KanlCTG44897	153.833	368.475	113.08	468.163	2.3953	4.1401
LOC_Os07g48780	KanlowCTG41885_x_at	KanlCTG41885	1833.72	4110.84	3225.3	3795.3	2.24181	1.17673
LOC_Os07g48780	AP13ITG55301_at	AP13ISTG55301	386.739	1010.12	42.1087	55.3357	2.61189	1.31411
LOC_Os07g48596	KanlowCTG42411_at	KanlCTG42411	101.492	276.289	56.5269	73.0106	2.72228	1.29161
LOC_Os07g48500	VS16ITG05129_s_at	VS16ISTG05129	8401.69	16846.2	310.834	675.585	2.0051	2.17346
LOC_Os07g48500	KanlowCTG04696_at	KanlCTG04696	20.7555	61.8214	21.1917	20.518	2.97855	0.968211
LOC_Os07g48500	AP13CTG05963_at	AP13CTG05963	1536.79	7778.18	15.5579	16.1482	5.06132	1.03794
LOC_Os07g48490	KanlowCTG12699_s_at	KanlCTG12699	2280.41	6145.97	945.685	804.109	2.69511	0.850292
LOC_Os07g48470	KanlowCTG32255_s_at	KanlCTG32255	78.5211	324.034	61.5404	131.602	4.12671	2.13846
LOC_Os07g48420	KanlowCTG09815_at	KanlCTG09815	27.6891	140.291	37.0776	188.929	5.06663	5.09549
LOC_Os07g48280	AP13ITG55284_at	AP13ISTG55284	92.8933	357.378	66.3588	86.5852	3.84719	1.3048
LOC_Os07g48090	AP13ITG40096_s_at	AP13ISTG40096	806.596	1716.21	429.258	491.19	2.12772	1.14428
LOC_Os07g48000	KanlowCTG43959_at	KanlCTG43959	11.0217	29.4966	14.2793	17.3652	2.67623	1.21611
LOC_Os07g47790	KanlowCTG47620_s_at	KanlCTG47620	118.199	276.282	1089.92	1839.39	2.33743	1.68764
LOC_Os07g47750	AP13ITG62449_at	AP13ISTG62449	21.1917	630.588	19.8658	18.8333	29.7564	0.948027
LOC_Os07g47620	AP13ITG60507_at	AP13ISTG60507	51.2265	107.665	420.525	648.83	2.10175	1.54291
LOC_Os07g47610	AP13CTG04543_at	AP13CTG04543	23.8419	77.4082	22.8706	26.365	3.24674	1.15279
LOC_Os07g47450	VS16ITG20386_s_at	VS16ISTG20386	50.4752	104.36	24.7527	31.1963	2.06755	1.26032
LOC_Os07g47400	AP13ITG67030_s_at	AP13ISTG67030	103.883	302.69	41.5051	34.6025	2.91376	0.833693
LOC_Os07g47140	AP13CTG28920RC_at	AP13CTG28920-RC	155.965	374.014	77.8952	218.799	2.39806	2.80889
LOC_Os07g47140	AP13CTG28898RC_s_at	AP13CTG28898-RC	79.2195	233.637	74.3605	74.9316	2.94924	1.00768
LOC_Os07g47140	KanlowCTG10955RC_s_at	KanlCTG10955-RC	77.0715	265.085	69.3808	88.3833	3.43947	1.27389
LOC_Os07g46830	AP13ITG43197_at	AP13ISTG43197	24.0769	226.059	25.4644	25.4725	9.38903	1.00032
LOC_Os07g46430	AP13ITG66003_at	AP13ISTG66003	13.8326	397.841	13.2158	75.8828	28.7611	5.74184
LOC_Os07g46420	AP13ITG42667_at	AP13ISTG42667	14.8568	115.385	13.4259	61.1809	7.76647	4.55692
LOC_Os07g46330	KanlowCTG18829_at	KanlCTG18829	13.9291	266.218	29.9152	161.481	19.1123	5.39795
LOC_Os07g46030	OTHSWCTG04449_at	OthsCTG04449	23.4259	49.2982	21.0071	34.1947	2.10443	1.62777
LOC_Os07g45100	KanlowCTG20406_at	KanlCTG20406	108.414	234.867	230.233	212.489	2.16639	0.922934
LOC_Os07g45100	AP13CTG24216RC_s_at	AP13CTG24216-RC	137.187	287.517	280.146	248.14	2.0958	0.885752
LOC_Os07g45000	KanlowCTG46837_s_at	KanlCTG46837	6428.7	13931.4	407.794	413.159	2.16706	1.01316
LOC_Os07g44610	AP13CTG03704_at	AP13CTG03704	8.22669	105.802	7.82894	45.761	12.8608	5.84511
LOC_Os07g43950	AP13ITG36771_s_at	AP13ISTG36771	773.404	1878.04	479.605	757.669	2.42827	1.57978
LOC_Os07g43740	AP13ITG59776_at	AP13ISTG59776	127.963	298.286	199.945	378.835	2.33104	1.89469
LOC_Os07g43570	AP13CTG10719_s_at	AP13CTG10719	88.6811	186.149	18.5971	18.1113	2.09908	0.973879
LOC_Os07g43440	AP13ITG69541_at	AP13ISTG69541	74.813	173.071	65.6193	89.9656	2.31338	1.37102
LOC_Os07g43440	AP13ITG69541_s_at	AP13ISTG69541	104.852	251.616	93.5035	106.932	2.39971	1.14362
LOC_Os07g43310	AP13ITG38693RC_at	AP13ISTG38693-RC	32.235	67.2852	53.8662	112.594	2.08734	2.09025
LOC_Os07g42940	AP13CTG04632_at	AP13CTG04632	75.9229	399.086	136.505	300.83	5.25646	2.20381
LOC_Os07g42940	AlamoCTG14513_x_at	AlamCTG14513	315.294	996.597	426.662	840.848	3.16085	1.97076
LOC_Os07g42924	KanlowCTG33462_s_at	KanlCTG33462	110.663	227.987	168.962	101.89	2.06018	0.603034
LOC_Os07g42880	OTHSWSLT28495_at	OthsSGLT28495	16.7495	40.622	15.1733	29.7017	2.42526	1.9575
LOC_Os07g42880	KanlowCTG23372_s_at	KanlCTG23372	8.98878	548.748	6.0233	161.145	61.0481	26.7536
LOC_Os07g42660	AP13CTG14222_s_at	AP13CTG14222	10.0228	44.054	11.9035	28.6966	4.39537	2.41077
LOC_Os07g42626	AP13CTG11673_s_at	AP13CTG11673	150.645	308.009	307.709	257.206	2.0446	0.835874
LOC_Os07g42280	AP13CTG03906_at	AP13CTG03906	98.3813	222.155	84.2175	109.14	2.25811	1.29593
LOC_Os07g42250	AP13ITG43389_at	AP13ISTG43389	83.3039	233.2	83.5996	140.861	2.79939	1.68494
LOC_Os07g42070	AP13CTG17065_at	AP13CTG17065	17.9957	611.432	12.3908	14.6549	33.9766	1.18272
LOC_Os07g41600	KanlowCTG20752_at	KanlCTG20752	11.337	682.981	11.0939	2592.27	60.2434	233.666
LOC_Os07g40910	KanlowCTG31196_s_at	KanlCTG31196	184.841	412.128	109.179	140.342	2.22964	1.28543
LOC_Os07g40890	AP13ITG57869_at	AP13ISTG57869	305.54	747.023	198.978	815.334	2.44493	4.09761
LOC_Os07g40150	AlamoCTG09404_s_at	AlamCTG09404	22.6932	47.7524	26.8265	67.0952	2.10426	2.50108
LOC_Os07g40150	KanlowCTG20553_s_at	KanlCTG20553	15.6767	65.4479	24.0423	87.7348	4.17484	3.64919
LOC_Os07g39430	AP13CTG09683_s_at	AP13CTG09683	47.7524	228.642	57.889	126.347	4.78808	2.18257
LOC_Os07g38970	AP13CTG01786_at	AP13CTG01786	135.415	422.175	646.624	784.539	3.11763	1.21329
LOC_Os07g38460	AP13CTG17801_s_at	AP13CTG17801	61.1461	133.052	62.229	76.3857	2.17597	1.22749
LOC_Os07g38430	AP13CTG08683_at	AP13CTG08683	103.272	258.864	99.3886	162.799	2.50661	1.63801
LOC_Os07g38400	AP13CTG31305_at	AP13CTG31305	66.9895	221.322	56.2316	109.148	3.30382	1.94104
LOC_Os07g38400	OTHSWCTG15979_s_at	OthsCTG15979	141.047	283.558	120.677	172.782	2.01038	1.43177
LOC_Os07g38300	AP13CTG32102_at	AP13CTG32102	36.7109	80.6054	63.3374	88.7061	2.19568	1.40053
LOC_Os07g38120	AlamoCTG02451_at	AlamCTG02451	157.54	336.114	176.86	344.966	2.13351	1.95051
LOC_Os07g38110	KanlowCTG41695_s_at	KanlCTG41695	576.251	1252.25	1144.21	1265.26	2.1731	1.10579
LOC_Os07g38070	AlamoCTG01802_at	AlamCTG01802	109.203	261.605	131.981	162.208	2.39559	1.22902
LOC_Os07g38070	AP13CTG05294_at	AP13CTG05294	60.5608	140.191	34.8554	51.4468	2.31488	1.47601
LOC_Os07g37830	OTHSWCTG17729_s_at	OthsCTG17729	25.0236	56.8982	174.857	267.838	2.27378	1.53175
LOC_Os07g37690	AP13ITG38624_at	AP13ISTG38624	81.2902	203.842	54.036	58.4852	2.50758	1.08234
LOC_Os07g37560	AlamoCTG07088_at	AlamCTG07088	50.6494	168.901	60.2243	137.403	3.33471	2.28153
LOC_Os07g37400	AP13ITG64142_at	AP13ISTG64142	13.5596	33.9023	60.356	77.1717	2.50023	1.27861
LOC_Os07g37156	AP13CTG24805_at	AP13CTG24805	233.963	476.086	1273.94	1282.74	2.03487	1.00691
LOC_Os07g36000	KanlowCTG39276_s_at	KanlCTG39276	113.206	458.297	98.025	207.218	4.04835	2.11393
LOC_Os07g35600	AP13CTG16228_at	AP13CTG16228	59.4834	159.802	50.7463	99.4173	2.68649	1.9591
LOC_Os07g35520	AP13ITG59563_at	AP13ISTG59563	38.609	96.0077	16.8536	17.486	2.48666	1.03752
LOC_Os07g35290	AlamoCTG08895_at	AlamCTG08895	33.2533	74.5212	30.2804	33.4884	2.24102	1.10594
LOC_Os07g35070	KanlowCTG20960_s_at	KanlCTG20960	66.4092	185.555	30.4961	66.3588	2.79411	2.17598
LOC_Os07g35070	KanlowCTG44877_at	KanlCTG44877	13.2328	104.702	13.3153	36.308	7.91226	2.7268
LOC_Os07g35050	AP13CTG24107_at	AP13CTG24107	40.9396	128.003	28.1303	62.6844	3.12663	2.22836
LOC_Os07g35004	KanlowCTG28377_at	KanlCTG28377	30.4873	88.43	40.059	65.2599	2.90055	1.62909
LOC_Os07g34940	OTHSWCTG05680_at	OthsCTG05680	15.8541	83.3095	14.9375	17.6309	5.25476	1.18031
LOC_Os07g34740	OTHSWCTG07932_at	OthsCTG07932	15.3953	69.813	16.1117	45.1055	4.53471	2.79955
LOC_Os07g34610	AlamoCTG01994_s_at	AlamCTG01994	30.2064	60.4981	47.2174	53.5086	2.00282	1.13324
LOC_Os07g33997	KanlowSLT48629_at	KanlSGLT48629	10.0173	22.8637	9.0211	20.7705	2.28243	2.30244
LOC_Os07g33200	AP13CTG13784_s_at	AP13CTG13784	26.0156	363.787	20.1822	108.009	13.9834	5.35171
LOC_Os07g33200	AlamoCTG11165_s_at	AlamCTG11165	79.6279	230.034	49.9432	106.573	2.88886	2.13389
LOC_Os07g32420	KanlowCTG41097_at	KanlCTG41097	10.2379	381.635	16.1117	83.3839	37.2766	5.17537
LOC_Os07g32420	KanlowCTG41097_s_at	KanlCTG41097	13.3725	562.254	9.7276	95.5461	42.0455	9.82217
LOC_Os07g32110	KanlowCTG45485_s_at	KanlCTG45485	19.9789	41.4189	27.9679	43.7257	2.07313	1.56342
LOC_Os07g31490	AP13CTG17374_at	AP13CTG17374	48.2096	99.0656	131.649	137.009	2.05489	1.04071
LOC_Os07g31370	AP13ITG76993_at	AP13ISTG76993	13.5561	33.2453	15.3041	25.4973	2.45243	1.66604
LOC_Os07g31280	AP13CTG01491_at	AP13CTG01491	630.346	1282.92	496.637	823.148	2.03526	1.65744
LOC_Os07g31070	KanlowCTG15511_s_at	KanlCTG15511	33.8254	235.835	33.5917	37.282	6.97214	1.10986
LOC_Os07g30800	OTHSWCTG07680_at	OthsCTG07680	65.9123	141.21	200.873	299.511	2.14239	1.49105
LOC_Os07g30774	AP13CTG02496_at	AP13CTG02496	194.478	497.999	367.234	370.949	2.5607	1.01012
LOC_Os07g30190	KanlowCTG45396_at	KanlCTG45396	7.18799	33.0188	9.00241	23.5102	4.59361	2.61155
LOC_Os07g29290	AP13ITG63360_at	AP13ISTG63360	699.564	2164.98	1676.07	2496.04	3.09476	1.48922
LOC_Os07g29220	AlamoCTG13444_s_at	AlamCTG13444	88.6211	360.402	506.165	529.621	4.06677	1.04634
LOC_Os07g29220	AP13ITG54579_at	AP13ISTG54579	59.1053	621.728	561.14	632.538	10.519	1.12724
LOC_Os07g29220	AP13CTG05758_s_at	AP13CTG05758	354.597	2619.76	2817.18	3385.32	7.38799	1.20167
LOC_Os07g28850	KanlowCTG35065_at	KanlCTG35065	54.2034	108.594	78.8614	109.728	2.00346	1.3914
LOC_Os07g28790	AP13CTG18552_s_at	AP13CTG18552	8.31931	23.1925	10.6295	14.575	2.78779	1.37119
LOC_Os07g28480	AP13ITG69022_at	AP13ISTG69022	12.597	82.9006	19.9139	401.746	6.58098	20.1742
LOC_Os07g28480	KanlowCTG05958_s_at	KanlCTG05958	274.374	624.01	444.182	283.082	2.2743	0.637311
LOC_Os07g28470	AP13CTG14363_s_at	AP13CTG14363	77.1713	414.636	191.414	512.012	5.37293	2.67489
LOC_Os07g28460	AP13CTG21504_at	AP13CTG21504	42.5177	104.691	66.0948	101.868	2.4623	1.54124
LOC_Os07g28400	AP13ITG63601_at	AP13ISTG63601	54.5896	133.436	62.1989	211.022	2.44434	3.39269
LOC_Os07g28400	AP13ITG63601_s_at	AP13ISTG63601	330.874	855.13	1296.41	1845.94	2.58446	1.42388
LOC_Os07g28300	AlamoSLT15829_at	AlamSGLT15829	22.0616	61.2632	21.6606	63.5759	2.77692	2.93509
LOC_Os07g28210	KanlowCTG41273_at	KanlCTG41273	8.86503	30.9098	8.63403	66.5065	3.48671	7.70284
LOC_Os07g27790	AP13CTG04514_s_at	AP13CTG04514	227.71	521.103	333.176	1101.84	2.28845	3.30709
LOC_Os07g27460	AP13CTG14392_s_at	AP13CTG14392	10.2445	30.8397	10.441	19.2584	3.01035	1.8445
LOC_Os07g27460	AP13CTG47276_at	AP13CTG47276	7.08652	17.578	8.85015	11.5949	2.48049	1.31014
LOC_Os07g27460	AP13CTG32294_at	AP13CTG32294	5.95875	40.4051	8.07132	25.1453	6.7808	3.11539
LOC_Os07g27370	AP13CTG00966_s_at	AP13CTG00966	22.9081	176.074	28.1157	91.1414	7.68609	3.24166
LOC_Os07g27320	AP13.12939.m00005_s_at	AP13_model_12939.m00005	18.8496	189.417	14.0257	62.2634	10.0489	4.43924
LOC_Os07g27150	AP13CTG22784_at	AP13CTG22784	57.2361	560.4	31.0995	582.222	9.79101	18.7213
LOC_Os07g26940	KanlowCTG31566_s_at	KanlCTG31566	228.401	632.538	275.328	454.955	2.76942	1.65241
LOC_Os07g26550	KanlowCTG29033_s_at	KanlCTG29033	289.185	607.821	86.5576	261.379	2.10184	3.01971
LOC_Os07g23570	AP13ITG39394_s_at	AP13ISTG39394	403.395	1202.02	174.249	271.551	2.97977	1.5584
LOC_Os07g23570	AP13ITG70140_at	AP13ISTG70140	182.912	666.543	29.6123	65.2318	3.64406	2.20286
LOC_Os07g22840	AP13ITG50292_at	AP13ISTG50292	120.074	241.424	264.112	561.908	2.01062	2.12753
LOC_Os07g22270	KanlowCTG45264_at	KanlCTG45264	18.2207	61.4165	21.1181	38.5857	3.37071	1.82714
LOC_Os07g20670	AP13ITG54015_s_at	AP13ISTG54015	64.0181	160.458	49.7301	52.553	2.50644	1.05676
LOC_Os07g20410	AP13CTG17778_s_at	AP13CTG17778	12.2289	67.6294	11.6321	37.5343	5.53031	3.2268
LOC_Os07g19530	KanlowCTG12007_at	KanlCTG12007	513.805	1152.31	697.097	1003.31	2.2427	1.43927
LOC_Os07g18750	KanlowCTG11401_at	KanlCTG11401	356.591	3083.41	6915.9	7754.76	8.64692	1.12129
LOC_Os07g18750	AP13CTG59011_s_at	AP13CTG59011	270.759	1031.15	3247.73	3999	3.80836	1.23132
LOC_Os07g18570	KanlowCTG46431_s_at	KanlCTG46431	14.3771	28.8164	15.1325	58.1161	2.00432	3.84048
LOC_Os07g18570	VS16ITG04298_at	VS16ISTG04298	19.0043	109.255	313.748	348.125	5.74894	1.10957
LOC_Os07g18570	OTHSWCTG09672_at	OthsCTG09672	53.9023	152.77	265.665	271.903	2.8342	1.02348
LOC_Os07g18560	AP13ITG73305_at	AP13ISTG73305	96.2569	325.161	80.1826	150.688	3.37805	1.87932
LOC_Os07g17230	KanlowCTG27607_s_at	KanlCTG27607	30.5778	151.593	56.0582	103.609	4.9576	1.84824
LOC_Os07g15880	AP13CTG25655_at	AP13CTG25655	10.1416	21.374	12.3397	29.9083	2.10755	2.42376
LOC_Os07g15490	AP13CTG16151_at	AP13CTG16151	12.5316	323.147	15.869	205.197	25.7865	12.9307
LOC_Os07g14270	KanlowCTG02147_at	KanlCTG02147	378.998	3445.29	238.856	309.85	9.0905	1.29722
LOC_Os07g13490	AP13ITG61974_at	AP13ISTG61974	227.15	609.24	126.683	207.318	2.6821	1.63651
LOC_Os07g12810	AlamoCTG10476_at	AlamCTG10476	113.518	352.35	111.818	194.012	3.1039	1.73507
LOC_Os07g12710	AP13CTG22728_at	AP13CTG22728	20.6211	41.7878	17.1626	17.1187	2.02646	0.99744
LOC_Os07g12530	AP13CTG12701_at	AP13CTG12701	97.3713	338.374	86.6392	202.489	3.47509	2.33715
LOC_Os07g12520	AP13CTG10061_s_at	AP13CTG10061	33.68	80.5184	19.5144	55.7206	2.39069	2.85536
LOC_Os07g11290	AP13CTG08403_at	AP13CTG08403	482.848	1778.01	328.683	894.544	3.68234	2.7216
LOC_Os07g11070	AP13ITG77555_at	AP13ISTG77555	21.0651	46.864	16.5594	25.6737	2.22472	1.5504
LOC_Os07g10910	KanlowCTG19881_at	KanlCTG19881	510.477	1071.25	325.161	789.73	2.09853	2.42874
LOC_Os07g10256	AP13ITG39545_s_at	AP13ISTG39545	27.5696	397.841	24.6791	217.677	14.4304	8.82032
LOC_Os07g10160	KanlowCTG24370_s_at	KanlCTG24370	78.7951	253.354	122.421	232.347	3.21535	1.89794
LOC_Os07g09970	AP13ITG40590_at	AP13ISTG40590	633.316	2827.04	145.975	585.208	4.46387	4.00896
LOC_Os07g09814	KanlowCTG23055_at	KanlCTG23055	147.694	300.426	141.575	270.025	2.03412	1.90729
LOC_Os07g09814	OTHSWCTG06489_at	OthsCTG06489	8.7108	152.821	10.1013	33.7418	17.5439	3.34035
LOC_Os07g09750	KanlowCTG25623_at	KanlCTG25623	10.8197	54.4194	14.7329	53.1246	5.02966	3.60585
LOC_Os07g09710	AP13CTG58511_at	AP13CTG58511	9.8647	25.1463	11.3331	17.2105	2.54912	1.5186
LOC_Os07g09630	AP13ITG41877_s_at	AP13ISTG41877	37.7927	135.064	1144.35	1489.76	3.57382	1.30184
LOC_Os07g09600	AP13CTG35234_s_at	AP13CTG35234	17.9041	51.558	16.0004	41.9689	2.87968	2.62299
LOC_Os07g09450	AP13CTG11910_at	AP13CTG11910	53.0586	133.516	61.6842	90.8229	2.51638	1.47239
LOC_Os07g09010	AP13ITG73535_at	AP13ISTG73535	1296.41	2684.72	267.799	1057.52	2.07088	3.94891
LOC_Os07g08860	KanlowCTG41329_at	KanlCTG41329	13.0864	175.122	12.4863	16.3314	13.382	1.30795
LOC_Os07g08840	AP13CTG45838_s_at	AP13CTG45838	436.927	1128.78	25.4804	20.226	2.58346	0.793785
LOC_Os07g08160	KanlowCTG39835_s_at	KanlCTG39835	46.8552	95.3674	8872.21	11546.9	2.03536	1.30147
LOC_Os07g08050	AP13CTG07139_x_at	AP13CTG07139	14.4014	121.949	14.6164	86.5228	8.46788	5.91957
LOC_Os07g07990	KanlowCTG02280_at	KanlCTG02280	53.6341	128.116	57.5915	199.586	2.38871	3.46555
LOC_Os07g07930	AP13ITG75800_s_at	AP13ISTG75800	85.3726	233.946	288.022	498.107	2.7403	1.72941
LOC_Os07g07709	AP13CTG29412RC_at	AP13CTG29412-RC	7.23929	584.759	7.87622	593.947	80.7756	75.4102
LOC_Os07g07610	KanlowCTG47062_s_at	KanlCTG47062	57.7299	272.505	44.975	174.92	4.72034	3.88928
LOC_Os07g07610	KanlowCTG44266_s_at	KanlCTG44266	66.1715	145.513	59.9218	86.5353	2.19903	1.44414
LOC_Os07g07610	AP13ITG52976_s_at	AP13ISTG52976	17.8928	162.58	25.8349	100.514	9.08635	3.89062
LOC_Os07g07610	KanlowCTG46432_s_at	KanlCTG46432	23.9228	140.083	25.4743	88.9596	5.85564	3.49213
LOC_Os07g07470	KanlowCTG04851_s_at	KanlCTG04851	463.668	999.463	463.112	415.913	2.15556	0.898084
LOC_Os07g07410	AP13ITG35561RC_s_at	AP13ISTG35561-RC	34.3042	123.652	27.4819	91.215	3.60457	3.3191
LOC_Os07g07300	AP13ITG37970_s_at	AP13ISTG37970	28.4436	264.108	21.4844	144.612	9.28531	6.73105
LOC_Os07g07270	AP13CTG22856_s_at	AP13CTG22856	63.3688	702.182	93.7578	616.572	11.0809	6.57622
LOC_Os07g07260	AP13CTG12055_at	AP13CTG12055	10.8519	137.306	13.8539	119.661	12.6527	8.63735
LOC_Os07g07240	AP13CTG09649_s_at	AP13CTG09649	588.19	1858.78	460.067	739.363	3.16017	1.60707
LOC_Os07g07040	AP13CTG09692_s_at	AP13CTG09692	80.4716	174.891	32.3346	50.7409	2.17332	1.56924
LOC_Os07g07040	KanlowCTG43381_s_at	KanlCTG43381	250.828	588.826	114.978	180.706	2.34753	1.57166
LOC_Os07g07040	KanlowCTG04831_s_at	KanlCTG04831	362.256	766.025	358.296	370.931	2.11459	1.03526
LOC_Os07g06860	AP13ITG56843_at	AP13ISTG56843	248.676	1346.51	20.5748	21.374	5.41471	1.03884
LOC_Os07g06860	KanlowSLT54390_at	KanlSGLT54390	681.333	1400.98	95.3445	56.6288	2.05623	0.593938
LOC_Os07g06860	AP13CTG24744_at	AP13CTG24744	28.864	123.643	15.4038	15.1809	4.28364	0.985531
LOC_Os07g06830	KanlowCTG05239_at	KanlCTG05239	39.1547	400.339	50.9584	179.046	10.2245	3.51358
LOC_Os07g06644	AP13CTG07853_at	AP13CTG07853	15.9562	38.2053	8.11246	7.39456	2.39438	0.911507
LOC_Os07g06620	AP13CTG75911_at	AP13CTG75911	71.5064	177.294	168.913	230.72	2.47942	1.36591
LOC_Os07g05570	AP13CTG16644_at	AP13CTG16644	147.461	3480.5	401.861	331.637	23.6028	0.825253
LOC_Os07g05050	AP13CTG16782_at	AP13CTG16782	107.449	241.424	206.505	198.393	2.24688	0.960716
LOC_Os07g04910	AP13ITG44799_s_at	AP13ISTG44799	230.72	694.848	52.4356	318.897	3.01165	6.08169
LOC_Os07g04180	AP13ITG34969_x_at	AP13ISTG34969	197.603	543.066	69.5577	109.92	2.74827	1.58027
LOC_Os07g03270	AP13ITG56420_at	AP13ISTG56420	57.6632	121.13	28.2671	74.0352	2.10064	2.61913
LOC_Os07g02950	AP13CTG26193_at	AP13CTG26193	10.5329	24.0685	12.0454	22.3422	2.28508	1.85483
LOC_Os07g02760	AP13CTG70987_at	AP13CTG70987	100.878	224.023	125.023	155.29	2.22074	1.24209
LOC_Os07g02760	AlamoCTG08182_at	AlamCTG08182	29.2995	75.6049	27.7654	43.7257	2.58041	1.57483
LOC_Os07g02760	AP13ITG71796_at	AP13ISTG71796	9.10683	28.2031	8.46346	19.2292	3.09692	2.27203
LOC_Os07g02710	AP13ITG57060_at	AP13ISTG57060	8.36859	93.9653	8.16986	9.68048	11.2283	1.1849
LOC_Os07g02710	AP13ITG57060_s_at	AP13ISTG57060	304.7	779.794	137.664	115.637	2.55921	0.839996
LOC_Os07g01970	KanlowCTG40577_at	KanlCTG40577	34.2687	120.548	78.657	74.2891	3.51773	0.944469
LOC_Os07g01810	AP13ITG70571RC_at	AP13ISTG70571-RC	240.57	677.97	185.492	187.516	2.81818	1.01091
LOC_Os07g01480	KanlowCTG05104_at	KanlCTG05104	31.3033	93.6247	295.132	421.131	2.99089	1.42692
LOC_Os07g01480	AP13CTG22319_at	AP13CTG22319	77.9787	167.32	171.321	635.112	2.14571	3.70715
LOC_Os07g01280	AP13ITG65816_at	AP13ISTG65816	8.50391	19.2522	10.4644	10.3875	2.26392	0.992654
LOC_Os07g01214	AP13ITG71352_at	AP13ISTG71352	34.3635	86.5852	31.5049	33.0135	2.51968	1.04789
LOC_Os07g01214	KanlowCTG23426_s_at	KanlCTG23426	48.1968	193.342	112.216	98.9156	4.0115	0.881472
LOC_Os06g50850	AP13CTG16236_at	AP13CTG16236	8.55936	43.6565	11.8676	37.4065	5.10044	3.15199
LOC_Os06g50390	AP13CTG32652_s_at	AP13CTG32652	32.8274	152.219	12.2101	68.8519	4.63693	5.63894
LOC_Os06g50290	KanlowSLT56355_at	KanlSGLT56355	9.81985	242.197	10.3748	97.7393	24.664	9.42085
LOC_Os06g50290	AlamoCTG11477_at	AlamCTG11477	46.3998	143.132	39.3976	61.7397	3.08475	1.56709
LOC_Os06g50080	AP13ITG62079_at	AP13ISTG62079	1845.76	4624.49	1795.68	4560.6	2.50546	2.53977
LOC_Os06g49100	KanlowCTG31511_at	KanlCTG31511	86.2416	296.141	124.195	290.13	3.43385	2.33608
LOC_Os06g49060	AlamoCTG01432_s_at	AlamCTG01432	34.5486	75.0777	118.876	109.939	2.1731	0.92482
LOC_Os06g48200	KanlowCTG03884RC_at	KanlCTG03884-RC	986.413	2070.41	1999.02	6002.08	2.09893	3.00251
LOC_Os06g48030	KanlowCTG30345_s_at	KanlCTG30345	12.3427	61.1897	12.1843	2168.1	4.95755	177.943
LOC_Os06g47910	AP13ITG62758_at	AP13ISTG62758	89.6171	208.436	232.023	303.381	2.32586	1.30754
LOC_Os06g47910	AP13ITG62758_s_at	AP13ISTG62758	59.7198	131.144	139.105	264.151	2.19599	1.89892
LOC_Os06g47910	AP13ITG60762_at	AP13ISTG60762	22.168	139.115	124.993	371.306	6.2755	2.97062
LOC_Os06g47890	KanlowCTG18564_at	KanlCTG18564	401.59	859.589	312.005	454.726	2.14046	1.45743
LOC_Os06g47350	AlamoSLT16894_at	AlamSGLT16894	82.1153	180.706	32.1962	103.26	2.20064	3.20721
LOC_Os06g47300	AP13CTG03786_at	AP13CTG03786	104.458	525.106	70.4642	196.304	5.02694	2.78588
LOC_Os06g47200	AP13ITG72720_at	AP13ISTG72720	252.5	528.225	265.028	343.701	2.09198	1.29685
LOC_Os06g46950	KanlowCTG11572_s_at	KanlCTG11572	747.382	4068.1	2157.3	3317.09	5.44313	1.53761
LOC_Os06g46754	AP13ITG68489_s_at	AP13ISTG68489	66.3588	143.341	64.309	44.2555	2.16009	0.688169
LOC_Os06g46740	KanlowSLT55446_s_at	KanlSGLT55446	1113.24	2336.79	309.909	280.381	2.09908	0.904721
LOC_Os06g46390	AP13CTG16098_at	AP13CTG16098	55.1949	119.474	122.45	128.249	2.16459	1.04736
LOC_Os06g45510	AlamoCTG08979_at	AlamCTG08979	123.025	498.047	108.907	451.162	4.04835	4.14265
LOC_Os06g45510	AlamoCTG06714_s_at	AlamCTG06714	99.4465	514.472	99.5109	461.717	5.17335	4.63987
LOC_Os06g45140	AP13ITG49986_s_at	AP13ISTG49986	18.9283	38.9155	70.3493	59.5679	2.05594	0.846745
LOC_Os06g45140	KanlowCTG41866_s_at	KanlCTG41866	43.6605	104.721	235.375	175.193	2.39853	0.744316
LOC_Os06g45010	KanlowCTG31758_at	KanlCTG31758	19.8472	90.2404	9.3705	9.56513	4.54675	1.02077
LOC_Os06g44840	AP13CTG30169_at	AP13CTG30169	8.28963	132.433	8.87358	79.2929	15.9758	8.93584
LOC_Os06g43810	AP13CTG37783_s_at	AP13CTG37783	35.2903	72.6457	61.8333	137.803	2.05852	2.22862
LOC_Os06g43790	AlamoCTG12320_at	AlamCTG12320	30.5948	327.422	25.2739	200.858	10.7019	7.94725
LOC_Os06g43690	KanlowCTG26800_s_at	KanlCTG26800	17.1818	360.892	15.6976	322.569	21.0044	20.5489
LOC_Os06g42520	AP13CTG32583_at	AP13CTG32583	26.6884	83.8974	25.5312	49.6943	3.1436	1.94641
LOC_Os06g42520	AP13ITG77061_s_at	AP13ISTG77061	12.0062	34.807	13.0901	19.6191	2.8991	1.49877
LOC_Os06g41660	OTHSWCTG18828_at	OthsCTG18828	34.8432	148.07	33.6133	70.1173	4.24962	2.086
LOC_Os06g41610	AP13ITG70977_at	AP13ISTG70977	23.1301	138.988	16.6933	18.6357	6.00898	1.11636
LOC_Os06g40560	AP13CTG10638_at	AP13CTG10638	66.5353	138.154	100.181	146.723	2.07641	1.46458
LOC_Os06g40460	AP13CTG01956_at	AP13CTG01956	75.0777	152.233	77.7159	131.428	2.02768	1.69113
LOC_Os06g40040	KanlowCTG29828_s_at	KanlCTG29828	603.188	1351.31	2402.2	3409.69	2.24027	1.4194
LOC_Os06g40040	OTHSWCTG15765_x_at	OthsCTG15765	113.679	1520.74	142.143	2218.59	13.3775	15.6081
LOC_Os06g39140	VS16ITG30428RC_at	VS16ISTG30428-RC	12.0605	80.7325	11.3949	82.4368	6.69397	7.23456
LOC_Os06g39070	AP13ITG69329_at	AP13ISTG69329	199.586	452.118	31.5857	30.9187	2.26528	0.978883
LOC_Os06g38920	KanlowCTG32473_s_at	KanlCTG32473	20.0458	78.6137	49.7445	40.8653	3.9217	0.821505
LOC_Os06g38210	AP13CTG17817_at	AP13CTG17817	37.1481	116.022	26.6295	760.076	3.12323	28.5426
LOC_Os06g38210	AP13ITG69504_s_at	AP13ISTG69504	1337.4	3743.41	1801.62	5063.95	2.79902	2.81078
LOC_Os06g38210	KanlowCTG46036_at	KanlCTG46036	41.541	278.873	73.0089	248.152	6.71319	3.39892
LOC_Os06g37640	AP13CTG07188_s_at	AP13CTG07188	20.343	82.3781	23.9106	92.4115	4.04945	3.86487
LOC_Os06g37440	AP13CTG27558_s_at	AP13CTG27558	30.2746	110.531	38.858	70.8182	3.65094	1.82249
LOC_Os06g36800	AP13CTG31065_at	AP13CTG31065	22.0092	55.5495	20.6092	36.8968	2.52392	1.79031
LOC_Os06g36800	AP13ITG47849_at	AP13ISTG47849	13.5492	383.794	11.3992	53.9739	28.3259	4.73486
LOC_Os06g36740	AP13CTG09936_s_at	AP13CTG09936	13.5022	287.517	11.6806	198.474	21.2941	16.9917
LOC_Os06g36740	AP13ITG49763_s_at	AP13ISTG49763	6.92976	27.285	7.97275	23.6464	3.93736	2.9659
LOC_Os06g36650	AP13CTG11682_x_at	AP13CTG11682	21.2105	51.63	53.43	188.929	2.43417	3.536
LOC_Os06g36050	AP13CTG15058_at	AP13CTG15058	49.18	121.2	259.63	405.927	2.46442	1.56349
LOC_Os06g35960	AP13ITG44706_at	AP13ISTG44706	117.395	238.043	242.563	302.341	2.0277	1.24644
LOC_Os06g35814	AlamoCTG00904_at	AlamCTG00904	194.24	539.713	167.151	429.114	2.77859	2.56722
LOC_Os06g35630	AP13ITG43253_at	AP13ISTG43253	26.8496	63.9476	22.787	43.878	2.38169	1.92557
LOC_Os06g35530	AP13CTG03100_at	AP13CTG03100	17.6932	241.528	29.1073	351.277	13.6509	12.0683
LOC_Os06g34040	AP13CTG03156_at	AP13CTG03156	60.9703	148.578	58.7055	154.347	2.43689	2.62917
LOC_Os06g33340	AP13ITG74817_at	AP13ISTG74817	16.3938	193.858	15.2378	133.919	11.8251	8.78863
LOC_Os06g33330	AP13ITG57560_at	AP13ISTG57560	50.8995	295.208	66.1715	242.607	5.79982	3.66633
LOC_Os06g32860	AP13ITG72243_at	AP13ISTG72243	85.2312	270.655	86.5852	199.854	3.17554	2.30818
LOC_Os06g31210	AP13CTG17720_at	AP13CTG17720	196.763	405.927	88.0368	133.9	2.06303	1.52095
LOC_Os06g30970	AP13ITG40191_s_at	AP13ISTG40191	70.4304	363.35	48.5029	124.512	5.159	2.5671
LOC_Os06g30810	KanlowSLT51809_at	KanlSGLT51809	15.6077	42.9118	16.6423	40.5831	2.74939	2.43855
LOC_Os06g30760	AlamoSLT16131_s_at	AlamSGLT16131	10.264	21.3326	11.2387	21.5381	2.07839	1.91641
LOC_Os06g30750	AP13CTG17697_at	AP13CTG17697	14.7828	77.5182	12.2159	41.2838	5.24381	3.37951
LOC_Os06g30500	KanlowCTG37688_s_at	KanlCTG37688	52.498	300.599	373.888	406.42	5.72592	1.08701
LOC_Os06g30480	AP13ITG66309_x_at	AP13ISTG66309	109.652	325.864	35.7747	50.1987	2.97181	1.40319
LOC_Os06g30420	AP13ITG60111_at	AP13ISTG60111	51.0577	103.413	74.8058	102.125	2.02542	1.3652
LOC_Os06g29180	AP13CTG02081_at	AP13CTG02081	244.25	522.771	379.108	382.911	2.14031	1.01003
LOC_Os06g26234	KanlowCTG20834_at	KanlCTG20834	6.69124	23.8809	6.56056	44.7686	3.56897	6.8239
LOC_Os06g26234	AP13CTG16826_at	AP13CTG16826	9.14804	80.4254	8.49167	110.279	8.79154	12.9867
LOC_Os06g23504	OTHSWCTG13184_at	OthsCTG13184	20.3229	153.9	18.4866	85.4464	7.57275	4.62206
LOC_Os06g23350	AP13ITG61068_s_at	AP13ISTG61068	727.573	2218.27	73.8078	206.143	3.04886	2.79297
LOC_Os06g22300	AP13CTG22809_at	AP13CTG22809	241.366	541.245	40.3168	151.225	2.24243	3.75092
LOC_Os06g22030	AP13ITG36271_s_at	AP13ISTG36271	34.807	157.05	21.4254	125.203	4.51201	5.84368
LOC_Os06g21570	AP13CTG24998_at	AP13CTG24998	281.249	645.922	19.7668	30.2804	2.29662	1.53188
LOC_Os06g20460	AP13ITG62060_x_at	AP13ISTG62060	24.7664	70.8012	17.6926	20.5748	2.85876	1.1629
LOC_Os06g20340	OTHSWCTG21804_at	OthsCTG21804	12.2381	52.7574	11.6329	16.8709	4.31091	1.45027
LOC_Os06g19630	AP13CTG29274_at	AP13CTG29274	18.0533	75.0614	15.4689	65.571	4.15777	4.23888
LOC_Os06g19480	AP13CTG29657_at	AP13CTG29657	7.58665	28.3491	7.18855	23.4614	3.73671	3.26372
LOC_Os06g19470	AP13ITG46653_s_at	AP13ISTG46653	12.3384	187.249	16.8606	136.733	15.1762	8.10962
LOC_Os06g15390	AP13CTG23958_at	AP13CTG23958	175.193	392.138	446.107	537.571	2.23831	1.20503
LOC_Os06g15330	AP13CTG27437_s_at	AP13CTG27437	43.9824	106.914	311.91	536.525	2.43084	1.72013
LOC_Os06g14620	AP13CTG10797_at	AP13CTG10797	86.9917	220.557	166.22	914.262	2.53538	5.50032
LOC_Os06g14450	AP13CTG06557_at	AP13CTG06557	7.92191	174.857	7.0623	86.7973	22.0726	12.2902
LOC_Os06g14060	AP13ITG57722_at	AP13ISTG57722	190.024	456.736	185.653	257.935	2.40358	1.38934
LOC_Os06g14030	KanlowCTG12346_s_at	KanlCTG12346	36.5474	168.901	13.7638	18.7114	4.62142	1.35947
LOC_Os06g13990	AP13ITG60559_at	AP13ISTG60559	9.57398	38.1653	16.4903	35.9724	3.98636	2.18142
LOC_Os06g13990	AP13ITG60559_s_at	AP13ISTG60559	59.5508	181.736	37.5316	105.582	3.05179	2.81314
LOC_Os06g13720	KanlowCTG44267_s_at	KanlCTG44267	465.554	1256.52	75.7572	119.661	2.69897	1.57953
LOC_Os06g13680	AlamoCTG00857_s_at	AlamCTG00857	4824.11	12505.8	3127.66	6987.47	2.59236	2.23409
LOC_Os06g13650	AP13CTG01080_at	AP13CTG01080	26.7389	105.162	23.0629	65.1285	3.93291	2.82395
LOC_Os06g13640	OTHSWCTG20236_s_at	OthsCTG20236	105.054	274.433	255.153	247.428	2.61231	0.969726
LOC_Os06g13250	AP13CTG16750_s_at	AP13CTG16750	19.7868	474.595	27.8078	373.619	23.9855	13.4357
LOC_Os06g12310	AP13ITG43841_s_at	AP13ISTG43841	31.0216	66.375	6.66151	6.87116	2.13964	1.03147
LOC_Os06g12220	AP13CTG11705_s_at	AP13CTG11705	44.3604	484.114	45.0502	424.965	10.9132	9.43313
LOC_Os06g12150	OTHSWCTG18884_s_at	OthsCTG18884	22.7897	122.833	37.667	227.608	5.38984	6.04264
LOC_Os06g12129	AP13ITG38428_at	AP13ISTG38428	23.2279	64.2257	23.2829	39.3088	2.76503	1.68831
LOC_Os06g11980	AP13CTG23595RC_at	AP13CTG23595-RC	148.892	903.91	86.3908	155.451	6.07089	1.79939
LOC_Os06g11490	AP13ITG60706_at	AP13ISTG60706	288.022	584.6	388.033	552.578	2.02971	1.42405
LOC_Os06g11410	KanlowCTG44298_at	KanlCTG44298	16.3977	35.5622	67.7077	118.25	2.16873	1.74649
LOC_Os06g11290	KanlowCTG22971_at	KanlCTG22971	26.1088	116.936	2601.66	4854.4	4.47881	1.86589
LOC_Os06g11190	AP13ITG72443_s_at	AP13ISTG72443	16.3642	42.4139	19.1822	21.0392	2.59186	1.09681
LOC_Os06g11060	AP13ITG77188_at	AP13ISTG77188	23.6841	53.6573	28.5113	49.3582	2.26554	1.73118
LOC_Os06g10620	AP13ITG37200_s_at	AP13ISTG37200	58.4373	167.272	58.6402	92.1587	2.86241	1.57159
LOC_Os06g10560	AP13CTG06905_s_at	AP13CTG06905	29.5479	325.598	19.9498	318.622	11.0193	15.9712
LOC_Os06g09930	AP13CTG04302_at	AP13CTG04302	217.884	444.631	160.913	328.461	2.04067	2.04123
LOC_Os06g09840	AP13CTG16756_s_at	AP13CTG16756	154.358	369.655	126.432	308.434	2.39478	2.43953
LOC_Os06g09280	AP13CTG37097_s_at	AP13CTG37097	73.5326	213.041	89.6842	233.269	2.89723	2.601
LOC_Os06g09130	AP13CTG17765_at	AP13CTG17765	15.2952	33.8278	13.7085	19.3096	2.21166	1.40858
LOC_Os06g08860	AP13ITG34485_s_at	AP13ISTG34485	14.0341	47.6139	12.0385	17.9614	3.39272	1.492
LOC_Os06g08860	AP13ITG34485_x_at	AP13ISTG34485	17.3327	104.721	14.4547	21.634	6.04182	1.49668
LOC_Os06g08860	AP13ITG34487_x_at	AP13ISTG34487	20.3225	258.571	18.7875	43.4155	12.7233	2.31088
LOC_Os06g08860	AP13CTG26423_s_at	AP13CTG26423	35.1192	85.4464	19.36	17.5798	2.43304	0.908048
LOC_Os06g08640	AP13ITG60562_at	AP13ISTG60562	360.091	1559.06	1360.61	2479.87	4.32964	1.82262
LOC_Os06g08250	AP13ITG65612_at	AP13ISTG65612	59.1714	190.476	100.816	133.448	3.21905	1.32368
LOC_Os06g08110	AP13CTG11961_s_at	AP13CTG11961	820.296	2219.54	870.501	1088.03	2.70579	1.24989
LOC_Os06g08023	AP13ITG37575_s_at	AP13ISTG37575	16.15	48.0846	19.4786	29.4966	2.97737	1.51431
LOC_Os06g08014	AP13ITG74182_at	AP13ISTG74182	80.3829	472.843	72.0193	1542.3	5.88238	21.4151
LOC_Os06g07630	AP13.12937.m00003_s_at	AP13_model_12937.m00003	47.67	118.212	40.4924	152.755	2.4798	3.77244
LOC_Os06g07540	AP13CTG01802_s_at	AP13CTG01802	809.593	2836.98	264.437	1012.84	3.5042	3.83017
LOC_Os06g06850	AP13CTG12716_at	AP13CTG12716	20.3235	129.513	13.3771	18.1742	6.37255	1.3586
LOC_Os06g06410	AP13CTG12182_at	AP13CTG12182	166.896	367.525	135.017	363.402	2.20212	2.69152
LOC_Os06g05880	AP13ITG38032_s_at	AP13ISTG38032	347.006	1148.25	69.1303	54.1473	3.30901	0.783264
LOC_Os06g05880	AP13ITG38033_at	AP13ISTG38033	20.0076	41.6308	8.00481	6.71514	2.08075	0.838889
LOC_Os06g05880	AP13ITG62831_at	AP13ISTG62831	220.78	541.245	85.1819	84.3815	2.45152	0.990603
LOC_Os06g05740	AP13CTG15684_at	AP13CTG15684	6.58652	187.853	11.7062	124.07	28.5209	10.5986
LOC_Os06g05700	AlamoCTG01908_s_at	AlamCTG01908	9.41909	106.914	11.3674	106.902	11.3508	9.40423
LOC_Os06g05580	KanlowCTG40737_s_at	KanlCTG40737	23.7524	148.07	20.6775	80.5184	6.23392	3.894
LOC_Os06g05520	KanlowCTG46647_s_at	KanlCTG46647	134.377	2988.95	49.5117	870.961	22.2431	17.591
LOC_Os06g05520	AP13CTG17619_at	AP13CTG17619	7.5169	15.3497	6.87661	9.09824	2.04202	1.32307
LOC_Os06g05520	AP13CTG08929_s_at	AP13CTG08929	23.4792	408.108	16.9108	134.87	17.3817	7.97538
LOC_Os06g05420	AP13ITG69140_at	AP13ISTG69140	11.9261	25.4792	17.2693	22.9482	2.13643	1.32885
LOC_Os06g05180	OTHSWCTG04771_at	OthsCTG04771	5.82483	38.9	6.18222	53.4919	6.6783	8.65253
LOC_Os06g05020	AP13CTG25700_at	AP13CTG25700	826.716	1663.53	2856.5	3339.52	2.01222	1.16909
LOC_Os06g05020	AP13CTG16154_at	AP13CTG16154	1500.12	3998.04	2594.43	4125.38	2.66514	1.59009
LOC_Os06g05020	AP13ITG65406_at	AP13ISTG65406	298.752	1463.3	6427.93	7307.78	4.89804	1.13688
LOC_Os06g05020	AP13ITG74286_at	AP13ISTG74286	12.126	170.109	1187.3	2105.63	14.0284	1.77347
LOC_Os06g05010	AlamoCTG02433_at	AlamCTG02433	52.5303	108.052	242.336	180.119	2.05695	0.74326
LOC_Os06g05000	AP13ITG65680_s_at	AP13ISTG65680	144.612	319.58	7652.41	8052.48	2.20991	1.05228
LOC_Os06g04990	KanlowSLT51552_at	KanlSGLT51552	15.345	35.3119	180.786	211.172	2.3012	1.16808
LOC_Os06g04950	AP13CTG58918_s_at	AP13CTG58918	803.433	1644.53	2427.43	2157.3	2.04688	0.888715
LOC_Os06g04910	AP13CTG03415_at	AP13CTG03415	8.94603	22.3967	8.13654	22.318	2.50354	2.74294
LOC_Os06g04800	KanlowCTG21327_s_at	KanlCTG21327	304.62	933.204	1045.92	1109.77	3.0635	1.06105
LOC_Os06g04680	AP13ITG41143RC_at	AP13ISTG41143-RC	138.378	333.152	87.0752	193.76	2.40754	2.2252
LOC_Os06g04610	AP13CTG11179_at	AP13CTG11179	58.6971	119.965	38.7256	85.3357	2.04379	2.2036
LOC_Os06g04510	AP13CTG06731_s_at	AP13CTG06731	2498.68	5447	1904.34	3469.02	2.17996	1.82164
LOC_Os06g04510	KanlowCTG19450_s_at	KanlCTG19450	22.9879	121.416	12.7466	648.083	5.28174	50.8434
LOC_Os06g04460	AP13CTG07997_at	AP13CTG07997	202.27	450.405	81.2888	198.787	2.22675	2.44544
LOC_Os06g04230	KanlowCTG28746_s_at	KanlCTG28746	116.6	266.141	424.652	604.901	2.28251	1.42446
LOC_Os06g04230	AP13ITG61218_s_at	AP13ISTG61218	46.864	103.998	106.894	352.985	2.21914	3.3022
LOC_Os06g03910	AP13CTG20115_s_at	AP13CTG20115	8.66029	44.215	5.97465	23.9725	5.10549	4.01237
LOC_Os06g03830	AP13ITG40598RC_s_at	AP13ISTG40598-RC	11.2488	23.471	6.77413	7.6413	2.08653	1.12801
LOC_Os06g03690	AlamoCTG06875_at	AlamCTG06875	259.125	1124.62	130.185	281.194	4.34006	2.15997
LOC_Os06g02900	KanlowCTG02066_at	KanlCTG02066	23.4456	234.788	22.5759	45.7896	10.0142	2.02826
LOC_Os06g02810	AP13CTG72108_at	AP13CTG72108	30.8698	175.193	31.3603	87.3572	5.67523	2.7856
LOC_Os06g02810	KanlowCTG16424_at	KanlCTG16424	16.4534	466.602	17.2149	38.2384	28.359	2.22123
LOC_Os06g02800	VS16ITG25068_at	VS16ISTG25068	38.4114	162.079	29.5529	50.485	4.21956	1.70829
LOC_Os06g02470	AP13CTG06200_at	AP13CTG06200	24.28	414.266	25.0633	775.411	17.062	30.9382
LOC_Os06g02160	AP13CTG18394_at	AP13CTG18394	11.9173	40.647	12.269	27.1121	3.41076	2.2098
LOC_Os06g02110	AP13ITG75679_at	AP13ISTG75679	51.8195	153.369	72.7602	94.0951	2.95968	1.29322
LOC_Os06g02000	AP13CTG10386_s_at	AP13CTG10386	78.2486	198.207	9.37587	10.4545	2.53305	1.11504
LOC_Os06g01500	AP13ITG48275_at	AP13ISTG48275	12.1677	39.5868	9.96439	72.5827	3.25343	7.2842
LOC_Os06g01470	AP13ITG76269_at	AP13ISTG76269	10.874	30.7857	12.4255	22.3207	2.83114	1.79637
LOC_Os05g51300	AP13CTG29561_at	AP13CTG29561	17.4948	50.9098	27.7222	57.283	2.91	2.06632
LOC_Os05g51140	AlamoCTG04569_s_at	AlamCTG04569	23.932	52.0291	22.3946	110.727	2.17404	4.94438
LOC_Os05g50730	AP13ITG56685_at	AP13ISTG56685	71.7839	271.17	40.5681	35.3457	3.77759	0.871268
LOC_Os05g50380	AP13CTG50993_at	AP13CTG50993	67.8844	180.616	57.4891	80.4489	2.66064	1.39938
LOC_Os05g50340	AP13ITG41652_s_at	AP13ISTG41652	852.177	3159.98	37.9226	25.6319	3.70813	0.675902
LOC_Os05g50340	VS16ITG09590_x_at	VS16ISTG09590	182.436	477.713	21.634	14.7813	2.61852	0.683243
LOC_Os05g50340	AP13CTG17024_s_at	AP13CTG17024	157.772	1232.61	20.3235	20.6508	7.81261	1.0161
LOC_Os05g49890	KanlowCTG19414_x_at	KanlCTG19414	1716.29	3582.99	2076.58	2837.32	2.08764	1.36634
LOC_Os05g49770	KanlowCTG14978_s_at	KanlCTG14978	11.7907	75.6126	9.75202	30.2768	6.4129	3.10466
LOC_Os05g49730	AP13ITG73829_s_at	AP13ISTG73829	143.551	460.412	174.15	216.963	3.2073	1.24584
LOC_Os05g49700	AP13ITG71427_at	AP13ISTG71427	56.0978	126.347	60.356	61.4873	2.25226	1.01874
LOC_Os05g49350	AP13ITG70094_at	AP13ISTG70094	44.0438	121.517	46.7518	40.2331	2.75899	0.860569
LOC_Os05g48960	KanlowCTG07556_at	KanlCTG07556	18.4431	558.343	11.9936	1351.31	30.2738	112.669
LOC_Os05g48930	AP13ITG73459_at	AP13ISTG73459	153.292	401.378	439.951	661.701	2.61839	1.50403
LOC_Os05g48620	AP13.12332.m00004_s_at	AP13_model_12332.m00004	201.581	427.822	42.3257	42.6658	2.12233	1.00803
LOC_Os05g48310	AP13CTG36073_s_at	AP13CTG36073	229.132	699.564	309.805	396.177	3.05311	1.27879
LOC_Os05g48040	AP13ITG70800_s_at	AP13ISTG70800	16.6987	66.106	36.9358	77.9466	3.95876	2.11033
LOC_Os05g48040	AlamoCTG01242_s_at	AlamCTG01242	12.1549	53.1224	8.86951	16.9269	4.37046	1.90844
LOC_Os05g48040	AP13CTG31200_s_at	AP13CTG31200	58.9613	192.034	144.703	237.258	3.25694	1.63962
LOC_Os05g48040	AlamoCTG03994_s_at	AlamCTG03994	39.7317	126.896	70.6304	125.059	3.19383	1.77061
LOC_Os05g47960	AP13ITG61162_at	AP13ISTG61162	38.4711	123.211	37.1802	38.661	3.20269	1.03983
LOC_Os05g47640	AP13CTG10247_at	AP13CTG10247	60.5491	126.019	61.446	63.3688	2.08128	1.03129
LOC_Os05g47630	AP13ITG43801_s_at	AP13ISTG43801	58.0058	139.132	37.3053	62.9783	2.39859	1.68819
LOC_Os05g47446	KanlowCTG40676_at	KanlCTG40676	14.6213	58.0336	12.8623	15.8895	3.96912	1.23535
LOC_Os05g47446	KanlowCTG40676_s_at	KanlCTG40676	23.8252	79.4347	18.9031	28.2098	3.33407	1.49233
LOC_Os05g46740	AP13ITG37702_at	AP13ISTG37702	125.821	298.888	126.314	147.161	2.3755	1.16504
LOC_Os05g46660	AlamoCTG03058_at	AlamCTG03058	8.2547	38.6676	8.31079	12.0274	4.68431	1.44721
LOC_Os05g46560	AP13CTG01147_at	AP13CTG01147	97.3432	214.629	202.434	169.484	2.20487	0.837233
LOC_Os05g46480	AP13ITG53153_x_at	AP13ISTG53153	47.8536	282.149	23.7575	29.2691	5.89609	1.23199
LOC_Os05g46480	KanlowCTG16225_s_at	KanlCTG16225	103.843	306.303	67.5088	59.9567	2.94969	0.888132
LOC_Os05g46480	KanlowCTG24902_s_at	KanlCTG24902	132.551	1003.02	71.0961	84.7463	7.56705	1.192
LOC_Os05g46480	AlamoCTG09729_at	AlamCTG09729	138.622	371.038	149.806	309.429	2.67663	2.06553
LOC_Os05g46480	AlamoCTG09729_s_at	AlamCTG09729	15.8046	58.4093	13.7846	12.11	3.69571	0.878516
LOC_Os05g46470	AP13CTG14815_at	AP13CTG14815	140.109	372.108	10.3428	7.88756	2.65584	0.762614
LOC_Os05g46470	AP13ITG59600_s_at	AP13ISTG59600	227.044	894.673	7.54535	8.10931	3.94052	1.07474
LOC_Os05g46470	AP13ITG59600_at	AP13ISTG59600	25.2674	113.796	10.8622	13.5066	4.5037	1.24344
LOC_Os05g46450	AP13ITG63992_at	AP13ISTG63992	392.27	1046.14	682.686	1257.61	2.6669	1.84214
LOC_Os05g46290	KanlowCTG36208_at	KanlCTG36208	33.0557	70.2494	29.1411	53.4018	2.12518	1.83252
LOC_Os05g45740	AP13ITG36120_s_at	AP13ISTG36120	17.2714	44.2872	23.7683	32.4592	2.56419	1.36565
LOC_Os05g45580	AP13ITG51769_at	AP13ISTG51769	14.4606	99.4364	48.8825	59.6652	6.87637	1.22058
LOC_Os05g45020	KanlowCTG05535_s_at	KanlCTG05535	103.469	210.885	1536.27	2346.1	2.03815	1.52714
LOC_Os05g44922	OTHSWCTG35483_s_at	OthsCTG35483	25.2013	1904.53	21.5172	776.961	75.5726	36.1088
LOC_Os05g44916	AP13CTG02568_at	AP13CTG02568	281.316	655.726	269.675	447.594	2.33092	1.65975
LOC_Os05g44740	KanlowCTG18432_s_at	KanlCTG18432	14.9804	197.784	22.7913	89.2722	13.2028	3.91695
LOC_Os05g44140	AP13ITG36554_s_at	AP13ISTG36554	83.6358	219.84	169.482	186.783	2.62854	1.10208
LOC_Os05g44130	AP13CTG26407_s_at	AP13CTG26407	74.2891	149.261	96.1879	91.4929	2.0092	0.951189
LOC_Os05g44130	KanlowCTG47178_s_at	KanlCTG47178	34.1783	169.043	59.6652	79.7244	4.94592	1.3362
LOC_Os05g44130	AP13CTG54824_at	AP13CTG54824	225.699	2427.2	159.919	360.84	10.7541	2.25639
LOC_Os05g43930	KanlowCTG26076_s_at	KanlCTG26076	37.925	289.573	14.0216	12.6774	7.63541	0.904135
LOC_Os05g43930	AP13ITG76054_at	AP13ISTG76054	60.4981	350.923	94.5369	140.154	5.80056	1.48253
LOC_Os05g43930	AP13ITG55581_at	AP13ISTG55581	16.3151	37.7427	9.95502	13.3287	2.31336	1.33889
LOC_Os05g43930	AP13ITG36707_s_at	AP13ISTG36707	1153.1	2394.82	67.7288	48.5167	2.07685	0.716337
LOC_Os05g43820	KanlowCTG11171_at	KanlCTG11171	19.0826	89.2636	151.985	163.19	4.67774	1.07373
LOC_Os05g43440	AP13CTG16638_at	AP13CTG16638	14.3532	32.4498	21.0167	38.3054	2.2608	1.82262
LOC_Os05g42120	AP13ITG74178_at	AP13ISTG74178	372.226	885.626	72.1439	57.6964	2.37927	0.79974
LOC_Os05g41780	AP13ITG60400_at	AP13ISTG60400	435.041	968.856	632.842	1013.46	2.22704	1.60145
LOC_Os05g41780	KanlowCTG15922_s_at	KanlCTG15922	302.341	992.606	1002.93	1722.16	3.28307	1.71713
LOC_Os05g41750	KanlowCTG10831_at	KanlCTG10831	17.9157	107.407	237.349	293.192	5.99514	1.23528
LOC_Os05g41360	AP13ITG68546_at	AP13ISTG68546	36.8215	109.92	46.6005	75.5999	2.98522	1.6223
LOC_Os05g40820	OTHSWCTG17883_at	OthsCTG17883	42.6679	652.967	19.9752	197.414	15.3035	9.88293
LOC_Os05g40410	AP13CTG13940_at	AP13CTG13940	32.8301	112.338	35.7829	71.8275	3.42178	2.00731
LOC_Os05g39960	KanlowCTG03544RC_s_at	KanlCTG03544-RC	420.949	2069.72	675.035	10861.6	4.91678	16.0904
LOC_Os05g39790	KanlowCTG45665_s_at	KanlCTG45665	24.2692	50.5212	17.016	27.5975	2.0817	1.62186
LOC_Os05g39770	KanlowCTG41784_s_at	KanlCTG41784	275.805	752.436	61.9509	186.113	2.72815	3.0042
LOC_Os05g39730	AP13CTG08046_at	AP13CTG08046	121.938	249	92.7462	210.121	2.04202	2.26555
LOC_Os05g39380	KanlowCTG39135RC_at	KanlCTG39135-RC	13.0784	36.2417	14.6093	18.5515	2.7711	1.26984
LOC_Os05g39310	AP13CTG21587_at	AP13CTG21587	212.366	447.874	2210.31	2619.38	2.10897	1.18507
LOC_Os05g39310	AP13CTG21588_at	AP13CTG21588	939.288	1986.07	2098.41	5063.95	2.11444	2.41324
LOC_Os05g38680	AP13CTG40946_s_at	AP13CTG40946	33.4102	88.009	58.2916	36.2521	2.63419	0.621909
LOC_Os05g38660	AP13ITG65166_at	AP13ISTG65166	332.741	697.877	126.541	109.763	2.09736	0.867407
LOC_Os05g38250	AlamoCTG09054_at	AlamCTG09054	103.684	371.199	222.251	346.091	3.5801	1.55721
LOC_Os05g38150	AP13CTG18917_at	AP13CTG18917	166.004	376.218	192.145	290.36	2.26631	1.51115
LOC_Os05g35500	AP13ITG75235_at	AP13ISTG75235	190.389	400.858	352.173	383.426	2.10547	1.08875
LOC_Os05g35460	AP13ITG69667RC_at	AP13ISTG69667-RC	24.8205	49.8965	23.9383	23.3512	2.01029	0.975475
LOC_Os05g34980	KanlowCTG08378_s_at	KanlCTG08378	850.876	1765.3	188.109	186.113	2.07469	0.989389
LOC_Os05g34110	KanlowCTG06744_at	KanlCTG06744	121.79	306.915	59.8167	125.059	2.52003	2.0907
LOC_Os05g33960	AP13ITG63352_at	AP13ISTG63352	71.8068	234.991	50.7458	62.9039	3.27255	1.23959
LOC_Os05g33960	AP13ITG66742_at	AP13ISTG66742	430.911	1979	114.962	268.07	4.59259	2.33182
LOC_Os05g33520	OTHSWCTG05258_s_at	OthsCTG05258	88.0876	331.637	117.072	153.884	3.76486	1.31445
LOC_Os05g32970	KanlowCTG11680_s_at	KanlCTG11680	217.74	503.449	117.784	135.337	2.31215	1.14902
LOC_Os05g32530	AP13CTG05695_at	AP13CTG05695	15.7934	34.9168	13.2847	40.834	2.21085	3.07375
LOC_Os05g31620	AP13ITG53888_at	AP13ISTG53888	65.0923	295.6	250.738	407.196	4.54124	1.62399
LOC_Os05g30790	OTHSWCTG08610_at	OthsCTG08610	8.23756	31.3503	6.45125	52.9084	3.80578	8.20126
LOC_Os05g30720	AlamoCTG06210_at	AlamCTG06210	10.3158	41.5191	8.90743	20.1919	4.02481	2.26686
LOC_Os05g30280	AlamoCTG03865_s_at	AlamCTG03865	56.4196	168.678	22.9984	113.816	2.9897	4.94884
LOC_Os05g29900	AP13CTG16920_at	AP13CTG16920	236.558	549.078	1109.13	1424.72	2.32112	1.28454
LOC_Os05g29676	KanlowCTG15986_s_at	KanlCTG15986	426.081	1351.7	463.179	852.177	3.17239	1.83984
LOC_Os05g29060	AlamoCTG12828_at	AlamCTG12828	19.9569	81.3901	15.4999	43.428	4.07829	2.80182
LOC_Os05g29010	KanlowCTG22265_at	KanlCTG22265	9.58558	30.6493	108.04	108.477	3.19744	1.00404
LOC_Os05g27304	KanlowCTG20240_s_at	KanlCTG20240	78.3693	249.149	35.342	30.3434	3.17917	0.858565
LOC_Os05g26120	KanlowCTG43934_s_at	KanlCTG43934	158.698	335.59	113.018	236.399	2.11465	2.09169
LOC_Os05g25950	AP13ITG55752_at	AP13ISTG55752	28.2798	170.732	29.2928	128.249	6.03724	4.37818
LOC_Os05g25920	AP13ITG61085_at	AP13ISTG61085	44.1962	108.087	87.1246	272.477	2.44562	3.12744
LOC_Os05g25800	OTHSWCTG13930_s_at	OthsCTG13930	26.3574	524.568	23.4276	241.354	19.9021	10.3021
LOC_Os05g25780	AP13ITG46135_at	AP13ISTG46135	43.7511	100.128	56.306	103.253	2.28858	1.83378
LOC_Os05g24970	AlamoCTG08512_x_at	AlamCTG08512	95.4572	194.054	134.08	347.591	2.03289	2.59242
LOC_Os05g24970	AP13ITG65320_x_at	AP13ISTG65320	44.0184	222.39	142.269	411.693	5.05221	2.89377
LOC_Os05g24560	AP13CTG22391_at	AP13CTG22391	10.5933	128.22	11.3956	11.6343	12.1039	1.02094
LOC_Os05g23924	AP13ITG68460_at	AP13ISTG68460	65.1504	259.58	61.446	59.1565	3.98432	0.962739
LOC_Os05g23250	KanlowCTG45182_at	KanlCTG45182	14.8813	82.8716	9.47542	32.0769	5.56886	3.38528
LOC_Os05g19050	AlamoCTG06469_s_at	AlamCTG06469	10.4598	43.0154	10.0481	16.4502	4.11246	1.63714
LOC_Os05g19050	AP13ITG68514_at	AP13ISTG68514	4.90231	10.0652	4.67248	19.7868	2.05316	4.23474
LOC_Os05g19030	AP13CTG34640_s_at	AP13CTG34640	384.031	870.501	182.965	229.956	2.26675	1.25683
LOC_Os05g19030	KanlowCTG20140_at	KanlCTG20140	153.818	532.052	47.7731	74.2855	3.45898	1.55497
LOC_Os05g18670	AP13ITG39097RC_s_at	AP13ISTG39097-RC	82.2076	222.198	38.2879	34.3196	2.70289	0.896356
LOC_Os05g16640	AP13CTG09861_at	AP13CTG09861	21.5563	66.5768	30.6795	354.128	3.08852	11.5428
LOC_Os05g15210	KanlowCTG41021_at	KanlCTG41021	36.6578	102.125	47.6429	119.176	2.7859	2.50144
LOC_Os05g14320	KanlowSLT48227_s_at	KanlSGLT48227	8.1499	41.0996	8.54499	24.0839	5.04296	2.81849
LOC_Os05g14320	AP13CTG19063_at	AP13CTG19063	55.179	201.901	57.3931	104.38	3.65901	1.81869
LOC_Os05g14010	KanlowCTG40722_at	KanlCTG40722	61.1023	367.234	32.3213	29.7085	6.01015	0.919162
LOC_Os05g14010	KanlowCTG40722_s_at	KanlCTG40722	122.573	417.34	61.3137	69.3387	3.40481	1.13088
LOC_Os05g13960	AP13CTG09679_at	AP13CTG09679	357.475	968.786	321.989	623.83	2.71008	1.93743
LOC_Os05g13960	AP13CTG09679_s_at	AP13CTG09679	958.887	2249.23	768.061	1314.26	2.34567	1.71114
LOC_Os05g12410	AP13ITG58962_s_at	AP13ISTG58962	1449.41	6967.69	19.1712	19.5187	4.80727	1.01813
LOC_Os05g12410	AP13CTG20180_at	AP13CTG20180	100.152	217.583	15.9146	15.7446	2.17253	0.989319
LOC_Os05g12330	AP13CTG13149_at	AP13CTG13149	128.94	290.018	221.454	254.287	2.24925	1.14826
LOC_Os05g12320	AP13CTG14047_s_at	AP13CTG14047	972.179	3456.46	28.8026	16.4692	3.55537	0.571796
LOC_Os05g12260	AP13CTG08207_at	AP13CTG08207	2878.03	6865.16	1160.77	2778.39	2.38537	2.39358
LOC_Os05g11620	KanlowCTG26648_at	KanlCTG26648	124.339	716.627	27.9496	19.4786	5.76348	0.696919
LOC_Os05g10630	AP13CTG06273_at	AP13CTG06273	119.93	255.116	119.661	245.147	2.12721	2.04868
LOC_Os05g09410	AP13CTG14641_at	AP13CTG14641	59.9304	129.345	45.1592	43.3363	2.15825	0.959633
LOC_Os05g08670	AP13CTG12515_s_at	AP13CTG12515	316.497	1140.48	38.7591	315.362	3.60344	8.13647
LOC_Os05g08480	KanlowCTG38167_at	KanlCTG38167	31.0995	141.098	28.4539	314.13	4.53699	11.04
LOC_Os05g08480	AP13ITG64615_at	AP13ISTG64615	444.503	1532.05	169.303	615.33	3.44666	3.63449
LOC_Os05g08480	AP13ITG64615_s_at	AP13ISTG64615	564.663	2159.47	195.108	817.502	3.82436	4.19001
LOC_Os05g08410	AP13CTG31324_at	AP13CTG31324	126.134	264.569	71.7654	69.6704	2.09752	0.970808
LOC_Os05g07632	AP13CTG16506_s_at	AP13CTG16506	41.4358	399.086	27.554	98.4758	9.63142	3.57392
LOC_Os05g07632	AP13CTG21794_at	AP13CTG21794	7.78292	49.2556	8.36913	13.1383	6.32868	1.56985
LOC_Os05g07220	AlamoCTG13425_s_at	AlamCTG13425	78.2711	169.303	89.075	83.5795	2.16303	0.938305
LOC_Os05g07090	KanlowCTG22600_s_at	KanlCTG22600	6.75328	56.8126	6.37152	43.1738	8.41259	6.77606
LOC_Os05g07030	AP13CTG18802_at	AP13CTG18802	61.8437	161.481	48.5775	89.8131	2.61111	1.84886
LOC_Os05g06970	AP13ITG55801_at	AP13ISTG55801	125.369	670.05	192.145	127.192	5.34463	0.661961
LOC_Os05g06660	AP13ITG69051_at	AP13ISTG69051	38.3423	94.7769	25.0861	28.4867	2.47186	1.13556
LOC_Os05g06660	KanlowCTG20880_at	KanlCTG20880	36.2417	77.7085	55.6429	103.29	2.14417	1.8563
LOC_Os05g06460	AP13CTG10579_at	AP13CTG10579	162.208	337.802	169.484	382.718	2.08253	2.25813
LOC_Os05g06280	AP13CTG29093_s_at	AP13CTG29093	46.3934	162.266	17.5233	49.2225	3.49761	2.80898
LOC_Os05g06280	AP13CTG21183_s_at	AP13CTG21183	149.712	413.09	124.575	105.056	2.75923	0.843314
LOC_Os05g05830	KanlowCTG18312_at	KanlCTG18312	61.0406	126.896	43.2614	69.0772	2.07888	1.59674
LOC_Os05g04630	KanlowSLT48539_at	KanlSGLT48539	16.8746	38.4999	11.4683	16.2101	2.28153	1.41347
LOC_Os05g04584	KanlowCTG44168_s_at	KanlCTG44168	33.0185	161.918	17.9517	17.5596	4.90386	0.978159
LOC_Os05g04584	AP13ITG57008_at	AP13ISTG57008	1038.32	2164.82	232.464	175.122	2.08493	0.753328
LOC_Os05g04584	AP13ITG70018_at	AP13ISTG70018	467.879	1123.53	163.206	134.393	2.40132	0.823453
LOC_Os05g04340	VS16ITG03585_s_at	VS16ISTG03585	25.6367	59.6652	19.4313	56.5419	2.32734	2.90983
LOC_Os05g04340	AlamoCTG06500_x_at	AlamCTG06500	353.465	765.528	303.692	560.115	2.16578	1.84435
LOC_Os05g04340	OTHSWCTG10772_x_at	OthsCTG10772	408.849	879.509	375.031	645.922	2.15118	1.72232
LOC_Os05g04190	AP13ITG58522_at	AP13ISTG58522	7.23508	14.5648	6.72976	11.3949	2.01308	1.69321
LOC_Os05g03080	AlamoCTG02568_s_at	AlamCTG02568	54.6158	124.13	47.8455	97.0431	2.27278	2.02826
LOC_Os05g02850	AlamoCTG00690_at	AlamCTG00690	56.59	114.563	57.5222	56.3006	2.02443	0.978762
LOC_Os05g02750	AP13ITG77108_at	AP13ISTG77108	13.1889	38.3276	15.4505	14.2812	2.90606	0.924323
LOC_Os05g02750	AP13CTG31102_at	AP13CTG31102	56.0568	401.746	17.3882	81.6973	7.16676	4.69844
LOC_Os05g02490	AP13CTG17991_at	AP13CTG17991	17.8636	39.3976	16.3228	19.2679	2.20546	1.18043
LOC_Os05g02140	AP13ITG56527_at	AP13ISTG56527	85.2014	307.446	45.8877	59.75	3.60846	1.30209
LOC_Os05g02130	AP13CTG04749_at	AP13CTG04749	145.009	393.525	45.5825	91.0209	2.7138	1.99684
LOC_Os05g02070	KanlowCTG08453_at	KanlCTG08453	707.596	1453.26	72.5649	62.707	2.0538	0.86415
LOC_Os05g01960	KanlowCTG33426_at	KanlCTG33426	15.6077	38.787	54.275	27.0018	2.48512	0.4975
LOC_Os05g01910	AP13CTG28477_s_at	AP13CTG28477	12.5442	1652	9.54812	852.299	131.694	89.2636
LOC_Os05g01750	AP13CTG10222_at	AP13CTG10222	7.22404	16.1877	10.1842	20.8935	2.24082	2.05157
LOC_Os05g01444	KanlowCTG30769_at	KanlCTG30769	17.8176	103.339	11.3831	21.2917	5.79986	1.87047
LOC_Os04g58850	KanlowCTG09242_s_at	KanlCTG09242	641.399	1448.29	1148.14	1319.18	2.25802	1.14897
LOC_Os04g58810	KanlowCTG27766_s_at	KanlCTG27766	102.303	365.819	119.532	348.967	3.57582	2.91946
LOC_Os04g58710	AP13ITG55783RC_s_at	AP13ISTG55783-RC	727.573	1526.98	992.559	1414.47	2.09873	1.42508
LOC_Os04g58580	AP13CTG01146_at	AP13CTG01146	113.16	307.621	423.145	486.206	2.71846	1.14903
LOC_Os04g58504	AlamoCTG13287_s_at	AlamCTG13287	47.3475	95.547	219.161	348.515	2.01799	1.59022
LOC_Os04g58350	AP13CTG04303_at	AP13CTG04303	46.7937	98.4191	55.2155	98.1441	2.10325	1.77747
LOC_Os04g57720	AP13CTG15286_at	AP13CTG15286	83.4772	199.045	158.698	178.129	2.38442	1.12244
LOC_Os04g57660	AP13ITG76405_at	AP13ISTG76405	26.0146	112.205	21.7899	195.741	4.31316	8.98313
LOC_Os04g57610	KanlowCTG42476_at	KanlCTG42476	20.4106	63.0731	24.2583	41.8819	3.09021	1.7265
LOC_Os04g57560	AP13ITG48602_at	AP13ISTG48602	30.722	152.837	36.9358	117.829	4.97484	3.19011
LOC_Os04g57300	AlamoCTG03185_at	AlamCTG03185	23.2725	590.264	10.6477	339.311	25.3632	31.867
LOC_Os04g57220	KanlowCTG14565_at	KanlCTG14565	339.865	719.922	250.647	224.227	2.11826	0.894592
LOC_Os04g57060	AP13CTG13042_at	AP13CTG13042	15.7842	63.9492	17.1896	45.1007	4.05147	2.62372
LOC_Os04g56590	KanlowCTG47196_at	KanlCTG47196	8.81715	17.7685	11.5171	16.7955	2.01522	1.45831
LOC_Os04g56290	AP13CTG00879_at	AP13CTG00879	70.2385	155.451	54.3958	86.8978	2.21318	1.59751
LOC_Os04g56140	AlamoCTG02638_s_at	AlamCTG02638	236.421	476.063	348.515	392.1	2.01362	1.12506
LOC_Os04g55930	KanlowCTG08747_s_at	KanlCTG08747	9.59628	963.944	13.3897	1530.73	100.45	114.321
LOC_Os04g55710	AP13CTG13751RC_s_at	AP13CTG13751-RC	1607.18	5499.21	1078.96	1852.27	3.42166	1.71672
LOC_Os04g55710	KanlowCTG04614RC_s_at	KanlCTG04614-RC	1177.28	3355.41	855.13	1360.71	2.85013	1.59123
LOC_Os04g55580	AP13ITG67228_at	AP13ISTG67228	256.89	566.219	392.081	524.652	2.20413	1.33812
LOC_Os04g55580	OTHSWCTG15105_s_at	OthsCTG15105	257.075	537.507	383.601	514.299	2.09085	1.34071
LOC_Os04g55560	AP13CTG29523_at	AP13CTG29523	94.2783	243.881	10.6663	43.1156	2.58682	4.04224
LOC_Os04g55410	KanlowCTG33758_at	KanlCTG33758	17.1121	42.2608	16.6939	26.817	2.46964	1.6064
LOC_Os04g55230	OTHSWCTG20513_at	OthsCTG20513	17.7877	43.1156	20.8999	30.2074	2.42391	1.44534
LOC_Os04g55070	AP13ITG55664_at	AP13ISTG55664	128.723	554.646	23.7113	118.25	4.30884	4.98709
LOC_Os04g55060	AP13ITG37049_at	AP13ISTG37049	19.4346	54.761	23.7575	58.3112	2.81771	2.45443
LOC_Os04g54940	KanlowCTG25676_at	KanlCTG25676	186.22	452.072	111.698	79.2041	2.42762	0.709089
LOC_Os04g54759	AlamoCTG02711_at	AlamCTG02711	85.3316	576.085	56.452	1443.85	6.75113	25.5765
LOC_Os04g54620	AP13CTG11268_at	AP13CTG11268	158.698	321.887	18.5069	15.1368	2.0283	0.817902
LOC_Os04g54560	AP13ITG60425_s_at	AP13ISTG60425	66.7435	178.531	171.859	297.185	2.67489	1.72924
LOC_Os04g54350	KanlowCTG13439_at	KanlCTG13439	36.2765	96.6708	58.286	127.558	2.66484	2.18848
LOC_Os04g54340	AP13ITG51905_at	AP13ISTG51905	35.2	78.886	56.5052	61.6423	2.24108	1.09091
LOC_Os04g54280	AP13.12067.m00015_s_at	AP13_model_12067.m00015	247.35	1689.31	293.192	1120.99	6.82964	3.82339
LOC_Os04g54280	AP13ITG60903_at	AP13ISTG60903	6.50364	62.0439	6.29493	57.4974	9.53987	9.13393
LOC_Os04g54280	KanlowCTG08904_s_at	KanlCTG08904	1532.11	3104.86	2171.07	2857.05	2.02652	1.31597
LOC_Os04g54280	AP13ITG60359_s_at	AP13ISTG60359	153.884	809.022	181.183	621.158	5.25734	3.42834
LOC_Os04g54130	AP13CTG15736_s_at	AP13CTG15736	189.625	767.202	54.7375	513.929	4.0459	9.38897
LOC_Os04g53930	AP13ITG70211_at	AP13ISTG70211	74.2433	171.85	309.162	523.21	2.31469	1.69235
LOC_Os04g53920	AP13ITG39487_s_at	AP13ISTG39487	246.162	617.374	675.604	539.402	2.508	0.798399
LOC_Os04g53850	AP13ITG41377_s_at	AP13ISTG41377	62.0439	216.392	14.6346	25.038	3.48772	1.71088
LOC_Os04g53490	AP13CTG07811_at	AP13CTG07811	58.4852	533.049	141.541	427.575	9.11426	3.02085
LOC_Os04g53360	KanlowCTG42627_s_at	KanlCTG42627	158.698	400.724	244.086	301.333	2.52507	1.23454
LOC_Os04g53360	AlamoCTG04647_s_at	AlamCTG04647	51.6263	238.787	50.04	151.182	4.62529	3.02122
LOC_Os04g53360	AP13CTG25451_s_at	AP13CTG25451	123.219	309.805	221.369	257.836	2.51427	1.16473
LOC_Os04g53360	KanlowCTG43510_s_at	KanlCTG43510	88.3663	221.034	148.642	170.137	2.50134	1.14461
LOC_Os04g53230	AP13CTG28038_s_at	AP13CTG28038	962.441	2020.58	1704.35	2150.65	2.09943	1.26185
LOC_Os04g53230	AP13CTG07651_at	AP13CTG07651	181.701	381.378	370.931	668.604	2.09893	1.8025
LOC_Os04g53170	AP13CTG03552_s_at	AP13CTG03552	92.8933	317.272	112.303	111.473	3.41545	0.992616
LOC_Os04g53160	AlamoCTG13421_s_at	AlamCTG13421	54.2972	113.119	52.3508	75.0686	2.08333	1.43396
LOC_Os04g53040	KanlowCTG28854_at	KanlCTG28854	17.2731	41.541	14.4952	19.2069	2.40495	1.32505
LOC_Os04g52940	AP13CTG06432_s_at	AP13CTG06432	19.6093	269.044	87.7818	287.644	13.7202	3.2768
LOC_Os04g52880	AP13CTG21585_s_at	AP13CTG21585	50.04	213.198	1374.87	1590.29	4.26055	1.15669
LOC_Os04g52690	AlamoCTG06401_s_at	AlamCTG06401	267.992	1568.78	230.531	721.681	5.85381	3.13051
LOC_Os04g52670	AP13ITG57016_s_at	AP13ISTG57016	471.691	1542.3	244.086	292.3	3.26972	1.19753
LOC_Os04g52670	AP13ITG57016_at	AP13ISTG57016	399.849	1217.78	176.733	193.397	3.0456	1.09429
LOC_Os04g52650	AlamoCTG07292_at	AlamCTG07292	19.5144	72.2889	22.318	56.5442	3.70439	2.53356
LOC_Os04g52361	KanlowCTG20267_s_at	KanlCTG20267	24.7775	768.931	20.4737	670.74	31.0334	32.761
LOC_Os04g52361	KanlowCTG45731_s_at	KanlCTG45731	10.9194	152.251	12.0021	135.286	13.9432	11.2719
LOC_Os04g52310	KanlowCTG15241_at	KanlCTG15241	353.533	1039.52	132.063	72.6788	2.94037	0.550336
LOC_Os04g52260	AP13ITG60224_at	AP13ISTG60224	88.9809	222.995	169.778	132.67	2.5061	0.781433
LOC_Os04g52130	KanlowCTG38469_s_at	KanlCTG38469	32.4537	83.8833	301.285	265.988	2.58471	0.882845
LOC_Os04g52090	KanlowCTG36511_s_at	KanlCTG36511	99.1298	419.259	478.448	771.353	4.22939	1.6122
LOC_Os04g52090	AP13CTG55346_s_at	AP13CTG55346	48.4644	149.175	207.218	515.759	3.07804	2.48896
LOC_Os04g52090	KanlowCTG32483_x_at	KanlCTG32483	268.889	739.736	697.935	978.941	2.75108	1.40263
LOC_Os04g52090	AP13CTG40910_x_at	AP13CTG40910	33.6531	566.137	122.833	1028.05	16.8228	8.36953
LOC_Os04g52090	AP13ITG65270RC_at	AP13ISTG65270-RC	75.8464	177.4	286.362	267.799	2.33894	0.935177
LOC_Os04g52090	AP13CTG21592_s_at	AP13CTG21592	12.8669	112.06	13.0573	246.426	8.70918	18.8727
LOC_Os04g51990	AP13ITG54413_at	AP13ISTG54413	208.265	519.294	44.2248	53.8807	2.49343	1.21834
LOC_Os04g51610	KanlowCTG14078_s_at	KanlCTG14078	171.859	441.135	326.923	385.38	2.56685	1.17881
LOC_Os04g51580	AP13ITG69107_at	AP13ISTG69107	70.0954	214.526	119.901	175.273	3.06049	1.46182
LOC_Os04g51490	KanlowCTG17968_s_at	KanlCTG17968	131.602	284.05	113.315	87.0888	2.1584	0.768558
LOC_Os04g51490	AP13CTG30516_s_at	AP13CTG30516	64.6879	262.477	16.4647	89.1485	4.05759	5.41451
LOC_Os04g51490	AP13CTG29753_s_at	AP13CTG29753	7.16089	39.0433	6.54866	14.8133	5.4523	2.26203
LOC_Os04g51490	AlamoCTG02398_at	AlamCTG02398	25.1091	52.2176	10.0254	22.215	2.07963	2.21587
LOC_Os04g51490	AlamoCTG06489_s_at	AlamCTG06489	26.4291	52.924	12.9075	25.8125	2.00249	1.99981
LOC_Os04g51460	KanlowCTG18557_s_at	KanlCTG18557	41.02	91.9143	244.759	368.426	2.24072	1.50526
LOC_Os04g51460	AP13CTG33934_s_at	AP13CTG33934	35.8769	95.691	347.324	594.284	2.6672	1.71104
LOC_Os04g51150	AP13CTG27915RC_at	AP13CTG27915-RC	12.1041	24.4295	16.122	54.2034	2.01829	3.36207
LOC_Os04g50216	KanlowCTG14809_s_at	KanlCTG14809	47.6929	1117.34	24.6322	659.875	23.4277	26.7891
LOC_Os04g49890	AP13CTG31016_at	AP13CTG31016	6.7796	20.6122	7.74606	11.2828	3.04032	1.45658
LOC_Os04g49790	KanlowCTG32187_at	KanlCTG32187	115.779	668.636	343.506	694.598	5.77511	2.02209
LOC_Os04g49680	KanlowCTG37511_s_at	KanlCTG37511	17.1626	47.7181	291.874	353.975	2.78034	1.21277
LOC_Os04g49680	AP13ITG56528_at	AP13ISTG56528	93.6741	233.001	1618.98	1886.17	2.48735	1.16504
LOC_Os04g48870	AP13CTG14706_at	AP13CTG14706	17.8457	208.87	12.4389	13.382	11.7043	1.07582
LOC_Os04g48840	AP13ITG39928_at	AP13ISTG39928	24.412	95.8213	29.7189	277.376	3.92518	9.33333
LOC_Os04g48820	AP13ITG56900_at	AP13ISTG56900	43.2614	99.0465	54.5739	62.9311	2.28949	1.15314
LOC_Os04g48790	KanlowCTG15950_at	KanlCTG15950	103.504	648.13	57.7299	91.5001	6.26185	1.58497
LOC_Os04g48490	AP13CTG27830_s_at	AP13CTG27830	40.8487	98.0909	155.521	325.489	2.40133	2.0929
LOC_Os04g48140	AP13ITG56082_at	AP13ISTG56082	25.9148	61.807	38.6192	88.9681	2.38501	2.30373
LOC_Os04g47780	AP13CTG12961_at	AP13CTG12961	12.9266	470.529	15.6189	87.7559	36.3999	5.61859
LOC_Os04g47770	AP13CTG08775_x_at	AP13CTG08775	28.7286	374.95	46.1495	414.736	13.0515	8.98678
LOC_Os04g47750	AP13ITG64526_s_at	AP13ISTG64526	85.6356	292.034	96.5911	135.788	3.4102	1.40581
LOC_Os04g47690	AP13CTG11157_at	AP13CTG11157	56.1243	1239.1	34.1882	397.745	22.0778	11.634
LOC_Os04g47310	AP13CTG22495_s_at	AP13CTG22495	88.5319	241.679	14.1721	27.7287	2.72985	1.95657
LOC_Os04g47310	AP13CTG22495_at	AP13CTG22495	108.061	864.695	53.4777	148.721	8.00192	2.78099
LOC_Os04g47300	AP13CTG13690_s_at	AP13CTG13690	146.523	375.13	78.0574	67.9758	2.56021	0.870843
LOC_Os04g46370	OTHSWSLT31657_at	OthsSGLT31657	6.04193	47.0137	5.64951	7.97237	7.78124	1.41116
LOC_Os04g45930	OTHSWCTG37813_s_at	OthsCTG37813	14.9414	71.9448	18.5388	38.4711	4.81512	2.07517
LOC_Os04g45520	AP13ITG75758_s_at	AP13ISTG75758	26.4478	56.0568	14.3424	11.5614	2.11952	0.8061
LOC_Os04g45470	AP13CTG20064_at	AP13CTG20064	11.9599	1289.16	13.1233	207.318	107.79	15.7977
LOC_Os04g45130	AP13CTG08909_at	AP13CTG08909	35.0072	146.442	20.915	25.3212	4.18321	1.21067
LOC_Os04g44980	AP13ITG39602_s_at	AP13ISTG39602	1801.53	3697.2	133.551	372.539	2.05225	2.78949
LOC_Os04g44950	AP13ITG35765_s_at	AP13ISTG35765	30.9842	91.4547	34.4584	55.9359	2.95165	1.62329
LOC_Os04g44290	AP13CTG13762_at	AP13CTG13762	69.3608	210.212	22.1149	35.8391	3.03071	1.62058
LOC_Os04g44290	AP13CTG13762_s_at	AP13CTG13762	67.4144	152.35	28.4491	36.9572	2.25991	1.29906
LOC_Os04g44290	AP13ITG36586_s_at	AP13ISTG36586	51.3473	143.258	24.3827	21.5485	2.78999	0.883763
LOC_Os04g43750	AP13.11916.m00003_at	AP13_model_11916.m00003	7.43052	487.938	6.21806	26.5623	65.6668	4.2718
LOC_Os04g43650	AP13CTG15954_s_at	AP13CTG15954	92.0967	285.654	739.292	1201.1	3.10168	1.62466
LOC_Os04g43650	AP13ITG64575_at	AP13ISTG64575	194.696	453.581	54.2125	75.5216	2.32969	1.39307
LOC_Os04g43650	KanlowCTG21183_s_at	KanlCTG21183	168.945	831.504	789.844	2041.02	4.92175	2.58408
LOC_Os04g43410	AP13ITG52655_at	AP13ISTG52655	229.176	566.41	530.259	513.929	2.4715	0.969203
LOC_Os04g43410	AP13ITG52655_s_at	AP13ISTG52655	168.395	340.152	414.855	352.985	2.01997	0.850863
LOC_Os04g41960	AP13CTG31925_s_at	AP13CTG31925	170.219	456.692	50.2242	45.0348	2.68297	0.896675
LOC_Os04g41620	AP13CTG29061_at	AP13CTG29061	40.6964	92.7373	100.429	66.3588	2.27876	0.660753
LOC_Os04g41580	AP13CTG12160_at	AP13CTG12160	73.2981	343.948	83.6242	314.084	4.69246	3.7559
LOC_Os04g41450	AP13ITG68303_at	AP13ISTG68303	20.2541	129.787	18.3166	62.0711	6.40794	3.38879
LOC_Os04g41450	AP13ITG68303_s_at	AP13ISTG68303	16.445	131.31	12.8692	63.9997	7.98477	4.97309
LOC_Os04g41300	AP13CTG15809_at	AP13CTG15809	21.1102	66.3143	21.5066	152.792	3.14133	7.10441
LOC_Os04g41150	OTHSWCTG01763_s_at	OthsCTG01763	45.609	129.986	43.4624	88.9809	2.85002	2.04731
LOC_Os04g40940	AP13ITG40953_at	AP13ISTG40953	8.75519	27.499	6.40917	73.7759	3.14088	11.511
LOC_Os04g40940	AP13ITG39244_s_at	AP13ISTG39244	147.122	341.573	1222.16	1034.71	2.3217	0.846623
LOC_Os04g40874	AP13CTG43823_s_at	AP13CTG43823	59.1394	197.433	73.2628	226.059	3.33843	3.08559
LOC_Os04g40850	AP13ITG42215_at	AP13ISTG42215	32.4498	80.6422	41.1496	176.492	2.48514	4.28905
LOC_Os04g40400	AP13CTG11997_at	AP13CTG11997	135.302	508.573	147.371	543.232	3.75881	3.68615
LOC_Os04g39650	AP13ITG76202_at	AP13ISTG76202	84.1609	190.936	123.747	142.028	2.26871	1.14773
LOC_Os04g39180	AP13CTG30111_s_at	AP13CTG30111	13.6637	33.9667	9.34026	12.052	2.48591	1.29033
LOC_Os04g39110	AP13ITG62789_at	AP13ISTG62789	93.4452	363.092	144.288	1361.1	3.88561	9.43321
LOC_Os04g38860	AP13ITG36496_s_at	AP13ISTG36496	61.3944	186.89	10.3778	11.6975	3.0441	1.12717
LOC_Os04g38400	AP13CTG07610_s_at	AP13CTG07610	54.5489	233.037	15.1037	15.0999	4.27208	0.999747
LOC_Os04g38400	AP13ITG77293_at	AP13ISTG77293	76.6552	188.878	35.5916	35.1446	2.46399	0.987442
LOC_Os04g38290	OTHSWCTG07877_at	OthsCTG07877	81.3901	230.653	42.3731	121.331	2.83391	2.8634
LOC_Os04g37990	AP13ITG70443_s_at	AP13ISTG70443	68.699	247.303	54.5896	46.736	3.59981	0.856134
LOC_Os04g37980	KanlowCTG46422_at	KanlCTG46422	70.8182	346.191	44.7616	88.6662	4.88845	1.98085
LOC_Os04g37980	AP13ITG42474_at	AP13ISTG42474	16.0985	90.2101	17.3611	24.0769	5.60363	1.38683
LOC_Os04g37600	KanlowCTG19297_s_at	KanlCTG19297	58.3252	146.596	47.2192	109.652	2.51342	2.32218
LOC_Os04g36890	AlamoCTG03208_at	AlamCTG03208	14.4448	104.661	19.6303	137.502	7.24559	7.0046
LOC_Os04g36760	AP13CTG06764RC_at	AP13CTG06764-RC	272.485	689.85	447.594	930.729	2.5317	2.0794
LOC_Os04g36560	AP13CTG51007_s_at	AP13CTG51007	154.88	343.717	173.22	155.477	2.21925	0.897566
LOC_Os04g36062	AP13CTG01745_s_at	AP13CTG01745	149.089	302.799	79.3584	231.25	2.03099	2.914
LOC_Os04g36040	AP13ITG41434RC_at	AP13ISTG41434-RC	8.99784	982.664	6.34221	10.094	109.211	1.59156
LOC_Os04g36000	AP13ITG43386_s_at	AP13ISTG43386	46.3687	167.231	60.1815	187.516	3.60656	3.11584
LOC_Os04g35990	AP13CTG22774_at	AP13CTG22774	9.9794	28.1653	9.32051	15.1957	2.82235	1.63035
LOC_Os04g35940	AP13CTG09105_at	AP13CTG09105	16.7543	61.8714	21.9485	29.3485	3.69285	1.33716
LOC_Os04g35940	AP13ITG37613_s_at	AP13ISTG37613	15.9082	64.9495	10.6716	31.5825	4.08277	2.95949
LOC_Os04g35940	KanlowCTG37130_at	KanlCTG37130	20.6508	108.777	15.6583	47.4909	5.26745	3.03296
LOC_Os04g35380	KanlowCTG38742_at	KanlCTG38742	26.6318	63.5961	22.1723	26.095	2.38798	1.17692
LOC_Os04g34984	AP13CTG50855_at	AP13CTG50855	14.5324	37.6612	17.1187	25.291	2.59154	1.47739
LOC_Os04g34010	AP13ITG36068_s_at	AP13ISTG36068	8.75141	44.2262	7.44063	7.36309	5.05361	0.989579
LOC_Os04g33940	VS16ITG05555_at	VS16ISTG05555	42.0986	145.013	50.1363	302.811	3.44459	6.03976
LOC_Os04g33920	KanlowCTG11874_s_at	KanlCTG11874	217.1	606.761	99.3934	172.462	2.79484	1.73515
LOC_Os04g33820	AP13ITG41659RC_at	AP13ISTG41659-RC	225.977	549.078	290.081	415.883	2.42979	1.43368
LOC_Os04g33280	KanlowCTG40909_s_at	KanlCTG40909	14.3942	501.052	12.8654	309.85	34.8093	24.0839
LOC_Os04g33280	AP13CTG04329_at	AP13CTG04329	14.6385	44.5952	14.6719	32.1962	3.04643	2.19441
LOC_Os04g33110	KanlowCTG18222RC_s_at	KanlCTG18222-RC	3031.02	7106.92	3385.11	6300.49	2.34473	1.86124
LOC_Os04g33070	AP13CTG30980_s_at	AP13CTG30980	390.608	840.444	200.16	125.149	2.15163	0.625245
LOC_Os04g32350	AP13ITG46104_at	AP13ISTG46104	6.70587	17.1015	8.37114	9.22598	2.55022	1.10212
LOC_Os04g32050	AP13CTG02145_at	AP13CTG02145	27.6158	59.3529	168.133	159.234	2.14924	0.947072
LOC_Os04g31820	KanlowCTG30102_at	KanlCTG30102	90.2621	225.994	79.4132	123.539	2.50375	1.55564
LOC_Os04g31700	OTHSWCTG23160_s_at	OthsCTG23160	48.2699	711.631	51.0988	722.464	14.7427	14.1386
LOC_Os04g31000	AP13CTG16060_at	AP13CTG16060	87.6808	199.509	39.4323	150.797	2.2754	3.8242
LOC_Os04g31000	AP13CTG03631_at	AP13CTG03631	19.1601	52.5353	19.7556	59.1313	2.74191	2.99314
LOC_Os04g30730	AP13CTG17246_at	AP13CTG17246	1015.62	2848.62	1003.84	3561.18	2.80482	3.54757
LOC_Os04g30720	KanlowCTG15009_at	KanlCTG15009	44.3405	150.906	211.573	258.177	3.40333	1.22028
LOC_Os04g30720	AP13CTG30450_at	AP13CTG30450	18.0948	231.834	124.527	148.113	12.8122	1.18941
LOC_Os04g30040	AP13ITG48800_at	AP13ISTG48800	9.49356	26.8674	8.49167	8.51578	2.83007	1.00284
LOC_Os04g28850	AP13ITG62922_at	AP13ISTG62922	22.1543	151.879	16.8606	21.8566	6.85552	1.29631
LOC_Os04g28620	AP13CTG30969_at	AP13CTG30969	21.4115	43.2676	198.777	366.038	2.02077	1.84145
LOC_Os04g28420	KanlowCTG45374_s_at	KanlCTG45374	86.3011	219.044	125.369	104.462	2.53814	0.833234
LOC_Os04g28040	KanlowCTG20011_s_at	KanlCTG20011	19.8533	168.901	25.2289	567.934	8.50745	22.5113
LOC_Os04g28020	AP13CTG29698_x_at	AP13CTG29698	33.2453	140.083	38.1888	94.0725	4.21362	2.46335
LOC_Os04g28020	AP13.12923.m00008_s_at	AP13_model_12923.m00008	100.109	232.325	116.583	190.68	2.32072	1.63557
LOC_Os04g28020	AP13CTG13317_x_at	AP13CTG13317	32.197	134.035	45.1166	111.158	4.16296	2.46378
LOC_Os04g27960	KanlowCTG17344_s_at	KanlCTG17344	15.1173	61.1089	24.0769	144.529	4.04232	6.00281
LOC_Os04g26910	AP13ITG69560_at	AP13ISTG69560	21.1957	144.127	28.9445	471.269	6.79983	16.2818
LOC_Os04g26910	KanlowCTG39047_s_at	KanlCTG39047	24.0423	116.996	840.566	2288.42	4.86625	2.72248
LOC_Os04g26910	AP13ITG54276_at	AP13ISTG54276	120.27	281.397	340.274	469.644	2.3397	1.38019
LOC_Os04g26910	AP13CTG18751_at	AP13CTG18751	271.668	588.487	43.128	100.545	2.1662	2.33131
LOC_Os04g26841	AP13ITG63488_at	AP13ISTG63488	138.194	377.303	141.098	269.658	2.73023	1.91114
LOC_Os04g24140	AP13ITG60585_at	AP13ISTG60585	148.344	451.357	77.3572	286.135	3.04263	3.69889
LOC_Os04g23890	AlamoCTG13130_at	AlamCTG13130	5.29851	31.2557	4.90781	14.0351	5.89896	2.85975
LOC_Os04g23890	VS16ITG18795_s_at	VS16ISTG18795	8.07411	256.785	7.39456	103.749	31.8035	14.0304
LOC_Os04g23550	AP13CTG38268_s_at	AP13CTG38268	216.703	541.401	32.235	17.5781	2.49835	0.54531
LOC_Os04g23210	AlamoCTG13497_s_at	AlamCTG13497	107.34	476.063	444.182	641.676	4.43508	1.44462
LOC_Os04g23210	KanlowCTG14475_at	KanlCTG14475	51.969	234.031	199.471	297.156	4.50328	1.48972
LOC_Os04g21710	OTHSWCTG36533_at	OthsCTG36533	60.8196	158.142	34.5428	114.607	2.60018	3.31784
LOC_Os04g21580	KanlowCTG41034_s_at	KanlCTG41034	25.0236	59.6967	22.6296	36.5044	2.38562	1.61313
LOC_Os04g21580	KanlowCTG41034_at	KanlCTG41034	34.5583	129.824	26.1276	71.8068	3.75665	2.74831
LOC_Os04g20920	KanlowCTG12473_at	KanlCTG12473	25.8225	68.1606	32.1205	47.1766	2.63959	1.46874
LOC_Os04g20280	AP13CTG21988_s_at	AP13CTG21988	10.3746	85.8331	8.98878	119.633	8.27339	13.3092
LOC_Os04g19684	AP13CTG04409_at	AP13CTG04409	77.349	283.15	270.655	484.428	3.66069	1.78984
LOC_Os04g15690	AP13CTG15534_at	AP13CTG15534	365.93	905.647	263.298	262.982	2.47492	0.998797
LOC_Os04g14690	AP13CTG13969_s_at	AP13CTG13969	30.5904	476.406	313.477	1408.59	15.5737	4.49343
LOC_Os04g14680	KanlowSLT53302_at	KanlSGLT53302	11.498	25.3525	8.57604	8.1438	2.20495	0.949599
LOC_Os04g14680	AP13CTG15202_at	AP13CTG15202	557.063	1966.27	289.017	323.349	3.52971	1.11879
LOC_Os04g13220	KanlowCTG42381_s_at	KanlCTG42381	11.5916	79.2383	10.1035	11.0258	6.83583	1.09128
LOC_Os04g13220	AP13ITG41644_s_at	AP13ISTG41644	8.61889	82.458	7.09572	7.86375	9.56712	1.10824
LOC_Os04g11390	AP13CTG25784_at	AP13CTG25784	54.5739	109.455	4.48469	4.95931	2.00562	1.10583
LOC_Os04g11030	AP13CTG63300_at	AP13CTG63300	1945.67	5853.2	22.4068	29.6868	3.00833	1.3249
LOC_Os04g11030	AP13CTG13806_at	AP13CTG13806	1093.76	2401.97	18.5933	24.5615	2.19607	1.32099
LOC_Os04g10160	AP13ITG66020_s_at	AP13ISTG66020	139.156	534.204	186.556	289.031	3.8389	1.5493
LOC_Os04g09390	KanlowCTG32679_x_at	KanlCTG32679	208.017	456.67	32.5247	30.0186	2.19535	0.922948
LOC_Os04g09390	KanlowSLT53819_x_at	KanlSGLT53819	545.167	2204.21	74.7221	67.0399	4.04319	0.89719
LOC_Os04g08280	KanlowCTG27434_at	KanlCTG27434	6.63262	55.2865	6.81909	24.1982	8.33554	3.5486
LOC_Os04g06790	KanlowCTG17686_s_at	KanlCTG17686	327.236	1418.39	107.658	285.079	4.33444	2.648
LOC_Os04g05010	AP13CTG17210_at	AP13CTG17210	823.148	2395.4	322.961	328.683	2.91004	1.01772
LOC_Os04g05010	AP13CTG17210_s_at	AP13CTG17210	1453.26	4039.61	626.007	624.01	2.77969	0.99681
LOC_Os04g05010	KanlowCTG23901_at	KanlCTG23901	26.7331	67.6943	17.8976	14.0827	2.53223	0.786845
LOC_Os04g04320	AP13CTG06673_at	AP13CTG06673	52.173	271.903	64.6427	229.653	5.21157	3.55265
LOC_Os04g04020	KanlowCTG44250_at	KanlCTG44250	12.7599	2547.87	7.7008	548.867	199.678	71.274
LOC_Os04g02730	AP13CTG00368_at	AP13CTG00368	114.414	319.695	172.86	472.775	2.79419	2.73501
LOC_Os04g02670	AP13CTG27343_at	AP13CTG27343	13.579	55.3154	14.9802	39.4643	4.07359	2.63443
LOC_Os04g02500	AP13CTG09301_s_at	AP13CTG09301	37.4119	369.546	36.7619	277.57	9.87777	7.55049
LOC_Os04g02110	KanlowCTG44887_at	KanlCTG44887	33.1642	98.3313	34.3792	54.071	2.96499	1.57278
LOC_Os04g02070	VS16ITG21786_at	VS16ISTG21786	12.0052	346.341	11.5171	245.133	28.8492	21.2843
LOC_Os04g01740	AP13CTG27164_s_at	AP13CTG27164	127.804	265.034	89.5999	115.878	2.07376	1.29328
LOC_Os04g01520	AP13CTG11075_at	AP13CTG11075	298.351	652.591	268.753	369.726	2.18733	1.37571
LOC_Os04g01520	AP13CTG11075_s_at	AP13CTG11075	380.075	972.412	287.103	423.45	2.55848	1.47491
LOC_Os04g01480	AP13CTG07833_at	AP13CTG07833	16.6578	60.7937	12.3437	87.9204	3.64956	7.1227
LOC_Os04g01290	AP13CTG56562_at	AP13CTG56562	762.829	1563.04	773.404	1360.61	2.049	1.75925
LOC_Os04g01240	KanlowCTG36989_at	KanlCTG36989	33.156	108.04	27.9054	71.6959	3.25854	2.56924
LOC_Os04g01230	VS16ITG03934_at	VS16ISTG03934	27.9216	130.332	30.191	76.6681	4.66778	2.53943
LOC_Os04g01070	KanlowCTG29060_at	KanlCTG29060	63.5717	188.929	158.142	211.603	2.9719	1.33806
LOC_Os03g64360	KanlowCTG37798_s_at	KanlCTG37798	45.9406	225.202	734.203	1028.3	4.90203	1.40057
LOC_Os03g64150	AP13ITG44599_s_at	AP13ISTG44599	127.595	264.554	32.235	40.3837	2.0734	1.25279
LOC_Os03g63970	AP13ITG66134_s_at	AP13ISTG66134	40.9829	109.203	40.5409	62.4694	2.6646	1.5409
LOC_Os03g63554	OTHSWCTG09603_s_at	OthsCTG09603	10.8921	23.3512	11.5922	23.2775	2.14386	2.00804
LOC_Os03g63554	AP13ITG36105_s_at	AP13ISTG36105	11.565	27.1386	15.6358	29.2509	2.34661	1.87076
LOC_Os03g63440	AP13ITG67269_at	AP13ISTG67269	49.4828	164.342	58.5991	74.5641	3.32119	1.27244
LOC_Os03g63280	AP13ITG41842RC_at	AP13ISTG41842-RC	317.434	768.135	159.79	234.867	2.41983	1.46985
LOC_Os03g62910	AlamoCTG05884_s_at	AlamCTG05884	89.5783	265.962	60.1425	267.185	2.96905	4.44254
LOC_Os03g62910	AP13CTG13440_s_at	AP13CTG13440	48.5795	501.605	49.2556	267.647	10.3255	5.43384
LOC_Os03g62910	AlamoCTG10210_s_at	AlamCTG10210	38.0693	101.299	32.8301	121.941	2.66091	3.71429
LOC_Os03g62830	AP13ITG63503_at	AP13ISTG63503	10.3391	46.6897	10.0679	9.76842	4.51585	0.97025
LOC_Os03g62750	OTHSWCTG22187_at	OthsCTG22187	7.36592	268.786	6.71844	307.842	36.4904	45.8205
LOC_Os03g62620	OTHSWSLT37389_s_at	OthsSGLT37389	85.3447	1758.38	69.2293	1338.17	20.6033	19.3296
LOC_Os03g62160	AP13ITG59937_s_at	AP13ISTG59937	5.06303	106.316	7.73268	76.9163	20.9985	9.9469
LOC_Os03g62160	KanlowCTG37153_at	KanlCTG37153	17.441	456.736	21.3544	239	26.1874	11.1921
LOC_Os03g61960	AP13CTG25945_s_at	AP13CTG25945	1504.87	3170.63	897.838	1845.81	2.10691	2.05583
LOC_Os03g61960	AP13ITG66219_s_at	AP13ISTG66219	1590.45	3350.85	910.197	1918.42	2.10686	2.1077
LOC_Os03g61960	AP13CTG15629_at	AP13CTG15629	140.861	1248.02	147.552	553.893	8.85995	3.75389
LOC_Os03g61890	AP13CTG02021_at	AP13CTG02021	134.576	308.754	112.443	152.251	2.29427	1.35403
LOC_Os03g61500	AP13ITG75304_at	AP13ISTG75304	156.07	444.396	89.5232	939.018	2.84742	10.4891
LOC_Os03g61330	AlamoCTG10751_at	AlamCTG10751	22.0346	75.6998	48.2699	86.2747	3.4355	1.78734
LOC_Os03g60939	AP13CTG04330_s_at	AP13CTG04330	648.207	1385.03	178.014	662.082	2.13671	3.71926
LOC_Os03g60880	AP13CTG14451_at	AP13CTG14451	41.0785	319.479	222.866	450.989	7.77729	2.02359
LOC_Os03g60840	KanlowCTG01887_s_at	KanlCTG01887	660.54	2988.09	4592.54	7107.26	4.52371	1.54756
LOC_Os03g60580	AP13ITG53145_at	AP13ISTG53145	367.101	1314.51	400.32	201.549	3.58079	0.503469
LOC_Os03g60370	KanlowCTG04120_s_at	KanlCTG04120	218.28	466.266	265.034	246.497	2.13609	0.930056
LOC_Os03g60260	AP13ITG42578_at	AP13ISTG42578	89.2722	202.426	65.472	83.3579	2.26751	1.27318
LOC_Os03g60030	AP13ITG69050_at	AP13ISTG69050	43.4236	118.211	51.2019	82.072	2.72227	1.60291
LOC_Os03g59760	AP13CTG10073_at	AP13CTG10073	37.8232	117.394	34.3509	43.9602	3.10376	1.27974
LOC_Os03g59390	AP13CTG15520_at	AP13CTG15520	28.3612	60.4548	29.0434	55.3636	2.1316	1.90624
LOC_Os03g59020	KanlowCTG07242RC_s_at	KanlCTG07242-RC	75.4116	444.396	47.4875	519.758	5.89294	10.9452
LOC_Os03g59020	AP13CTG60691_at	AP13CTG60691	31.1338	64.2874	33.5917	60.5491	2.06488	1.8025
LOC_Os03g58630	AP13CTG02261_at	AP13CTG02261	6.96708	824.929	10.0349	26.9549	118.404	2.68613
LOC_Os03g58490	AP13CTG14811_s_at	AP13CTG14811	49.1812	104.031	41.8982	41.5709	2.11526	0.992188
LOC_Os03g58230	KanlowSLT55684RC_s_at	KanlSGLT55684-RC	58.4388	249.701	42.2551	68.0319	4.27286	1.61003
LOC_Os03g57330	AP13ITG37147_x_at	AP13ISTG37147	87.1372	450.405	102.539	223.797	5.16891	2.18255
LOC_Os03g57330	AP13ITG34574_s_at	AP13ISTG34574	30.3095	74.8058	57.6328	49.8965	2.46807	0.865766
LOC_Os03g57330	AP13ITG34578_s_at	AP13ISTG34578	321.795	789.996	463.512	427.575	2.45496	0.922468
LOC_Os03g57310	KanlowCTG13689_s_at	KanlCTG13689	25.4486	57.0838	34.1982	61.1985	2.2431	1.78952
LOC_Os03g57130	KanlowCTG41686_s_at	KanlCTG41686	39.4572	86.8227	34.8591	49.2757	2.20043	1.41357
LOC_Os03g56950	KanlowCTG45732_s_at	KanlCTG45732	35.2	76.1308	56.7058	113.377	2.16281	1.99939
LOC_Os03g56000	AP13CTG17973_at	AP13CTG17973	94.19	259.361	69.4041	118.211	2.75359	1.70322
LOC_Os03g55870	KanlowCTG17634_s_at	KanlCTG17634	307.842	739.076	47.1158	59.2531	2.40083	1.25761
LOC_Os03g55870	AP13CTG26906_at	AP13CTG26906	60.5841	194.743	11.1676	12.9793	3.21442	1.16223
LOC_Os03g55080	KanlowCTG25219_at	KanlCTG25219	31.2332	74.4285	25.1797	41.7938	2.38299	1.65982
LOC_Os03g54870	KanlowCTG47400_s_at	KanlCTG47400	74.6576	153.31	118.888	126.019	2.05351	1.05998
LOC_Os03g53700	AP13CTG25911_at	AP13CTG25911	7.33608	20.5819	8.17406	16.7586	2.80557	2.05022
LOC_Os03g53080	KanlowCTG24970_at	KanlCTG24970	70.9543	152.745	26.0427	50.6788	2.15273	1.94599
LOC_Os03g52010	KanlowCTG15754RC_s_at	KanlCTG15754-RC	21.1005	43.4489	139.774	140.554	2.05914	1.00559
LOC_Os03g51870	AP13ITG71897_at	AP13ISTG71897	8.73921	17.8835	144.011	130.185	2.04635	0.903991
LOC_Os03g51250	AP13CTG31131_s_at	AP13CTG31131	48.56	164.85	62.3232	62.5294	3.39476	1.00331
LOC_Os03g51110	AP13CTG14209_at	AP13CTG14209	78.8008	220.817	17.0298	16.0311	2.80222	0.941356
LOC_Os03g50490	AP13.12758.m00001_s_at	AP13_model_12758.m00001	411.693	1124.62	960.822	1266.78	2.73169	1.31843
LOC_Os03g50490	AP13CTG10741_s_at	AP13CTG10741	299.223	737.482	648.207	831.826	2.46466	1.28327
LOC_Os03g50160	KanlowCTG25813_at	KanlCTG25813	14.0324	246.852	14.113	24.6048	17.5916	1.74341
LOC_Os03g49940	OTHSWCTG22948_s_at	OthsCTG22948	14.7742	510.223	12.0004	47.6692	34.5347	3.9723
LOC_Os03g49550	AP13CTG27199_at	AP13CTG27199	130.039	330.914	111.186	276.309	2.54472	2.48511
LOC_Os03g49430	AP13ITG65334_at	AP13ISTG65334	82.7126	234.621	65.5909	58.5856	2.83658	0.893197
LOC_Os03g49230	AP13CTG04170_at	AP13CTG04170	218.275	516.168	286.135	458.649	2.36477	1.60291
LOC_Os03g49170	AP13CTG00240_s_at	AP13CTG00240	129.79	327.863	127.311	188.747	2.5261	1.48256
LOC_Os03g48480	KanlowCTG08873RC_s_at	KanlCTG08873-RC	93.7825	193.481	210.844	245.784	2.06308	1.16571
LOC_Os03g48040	AP13CTG28291_s_at	AP13CTG28291	106.891	474.516	258.677	471.691	4.43924	1.82347
LOC_Os03g48040	AP13CTG28297_s_at	AP13CTG28297	51.8195	142.711	99.5109	133.013	2.75399	1.33667
LOC_Os03g48030	AP13ITG60906_s_at	AP13ISTG60906	16.792	64.4591	365.877	327.236	3.83869	0.894388
LOC_Os03g48030	OTHSWCTG15049_s_at	OthsCTG15049	55.3317	182.283	1038.92	962.094	3.29436	0.926054
LOC_Os03g47210	AP13ITG68145_at	AP13ISTG68145	123.937	483.544	138.224	109.048	3.90153	0.78892
LOC_Os03g47034	AP13CTG59115_at	AP13CTG59115	133.641	269.662	188.052	238.203	2.01781	1.26669
LOC_Os03g46770	KanlowCTG04743_at	KanlCTG04743	68.8426	266.218	54.059	84.1568	3.86705	1.55676
LOC_Os03g46490	AP13ITG65905_s_at	AP13ISTG65905	10.2714	1193.4	35.3836	2063.04	116.188	58.3049
LOC_Os03g45800	KanlowCTG27864_s_at	KanlCTG27864	47.29	109.664	17.4277	18.9625	2.31897	1.08807
LOC_Os03g45730	AlamoCTG13039_at	AlamCTG13039	13.7904	34.5386	11.5171	18.0009	2.50455	1.56298
LOC_Os03g45370	AP13ITG43541_at	AP13ISTG43541	215.601	664.879	97.0268	103.978	3.08385	1.07164
LOC_Os03g45344	KanlowCTG23532_s_at	KanlCTG23532	348.499	1034.86	239.063	403.104	2.96948	1.68618
LOC_Os03g44820	AP13ITG63853_at	AP13ISTG63853	129.432	346.141	270.655	486.206	2.67431	1.7964
LOC_Os03g44760	KanlowCTG33118_at	KanlCTG33118	193.602	478.126	78.4013	94.7769	2.46964	1.20887
LOC_Os03g44740	AP13ITG75448RC_at	AP13ISTG75448-RC	21.6075	267.032	30.3204	249.054	12.3583	8.21406
LOC_Os03g44530	KanlowCTG42036_s_at	KanlCTG42036	181.832	547.01	194.067	219.303	3.00833	1.13004
LOC_Os03g44210	AP13CTG06144_at	AP13CTG06144	16.179	36.9358	27.4266	71.2594	2.28295	2.59819
LOC_Os03g42480	AP13ITG35282_s_at	AP13ISTG35282	343.75	723.866	399.891	662.464	2.10579	1.65661
LOC_Os03g42240	AP13CTG36339_s_at	AP13CTG36339	42.9626	247.546	42.6483	101.482	5.7619	2.37951
LOC_Os03g42240	AlamoCTG12449_at	AlamCTG12449	35.1645	94.0409	34.1947	42.2362	2.67431	1.23517
LOC_Os03g41860	AlamoCTG10431_at	AlamCTG10431	118.509	293.826	69.1121	124.338	2.47935	1.79908
LOC_Os03g41460	AP13CTG27366_s_at	AP13CTG27366	245.147	494.607	537.92	558.907	2.01759	1.03901
LOC_Os03g40710	AP13ITG63034_at	AP13ISTG63034	24.8571	50.5821	40.3211	59.5107	2.03491	1.47592
LOC_Os03g39820	AP13ITG40220_s_at	AP13ISTG40220	50.2327	111.473	30.3328	56.6661	2.21914	1.86815
LOC_Os03g39650	KanlowCTG12397_s_at	KanlCTG12397	18.8904	40.0449	225.188	153.321	2.11986	0.680857
LOC_Os03g39432	AP13CTG14526_s_at	AP13CTG14526	25.4846	57.1937	27.0396	70.3613	2.24425	2.60216
LOC_Os03g39160	AP13CTG25063_at	AP13CTG25063	13.1774	55.3673	12.0263	44.0298	4.20169	3.66111
LOC_Os03g38230	AP13CTG24657_at	AP13CTG24657	32.4683	65.9031	203.072	197.023	2.02977	0.970209
LOC_Os03g37640	KanlowCTG09824_s_at	KanlCTG09824	328.13	1003.79	406.025	861.161	3.05913	2.12096
LOC_Os03g37490	AP13CTG17588_at	AP13CTG17588	22.6715	1586.08	21.9965	1784.99	69.9592	81.1486
LOC_Os03g31594	KanlowCTG44420_s_at	KanlCTG44420	19.2771	145.096	18.1979	88.4937	7.52686	4.86285
LOC_Os03g31594	AP13CTG12462_s_at	AP13CTG12462	18.5269	219.303	22.367	131.801	11.837	5.89264
LOC_Os03g30420	AP13ITG69341_at	AP13ISTG69341	590.349	1384.76	132.629	84.3396	2.34567	0.635909
LOC_Os03g30300	AP13CTG27297_s_at	AP13CTG27297	919.737	2112.87	348.599	234.621	2.29725	0.67304
LOC_Os03g30300	AP13CTG00685_at	AP13CTG00685	1262.18	2926.74	242.284	153.336	2.3188	0.632878
LOC_Os03g29920	AP13ITG70562_at	AP13ISTG70562	225.977	568.113	96.9733	125.802	2.51403	1.29728
LOC_Os03g27790	AP13ITG62901_at	AP13ISTG62901	1038.92	2444.32	53.8187	47.4199	2.35275	0.881104
LOC_Os03g26970	AP13CTG00573_at	AP13CTG00573	59.2843	149.089	69.0855	243.103	2.51482	3.51887
LOC_Os03g26870	AP13ITG53650_at	AP13ISTG53650	141.555	316.588	45.9282	45.8863	2.23651	0.999089
LOC_Os03g26650	AP13ITG74045_at	AP13ISTG74045	1355.88	2886.72	646.698	659.494	2.12905	1.01979
LOC_Os03g25920	AP13CTG20866_s_at	AP13CTG20866	11.4851	155.477	13.4244	125.862	13.5372	9.37566
LOC_Os03g25869	AP13ITG69440_at	AP13ISTG69440	38.1027	126.075	41.02	118.937	3.30882	2.89949
LOC_Os03g25770	AP13CTG21765_s_at	AP13CTG21765	105.863	249.902	194.715	325.161	2.36062	1.66994
LOC_Os03g25760	AP13CTG29394_s_at	AP13CTG29394	15.4106	72.2131	44.499	60.3676	4.68595	1.3566
LOC_Os03g25430	AP13CTG14266_s_at	AP13CTG14266	20.2578	80.8242	18.1412	30.1522	3.98977	1.66208
LOC_Os03g25140	AP13ITG47717_x_at	AP13ISTG47717	37.1606	135.012	28.9063	44.3361	3.63322	1.53379
LOC_Os03g24560	KanlowCTG14587_s_at	KanlCTG14587	1073.05	2535.62	108.118	146.526	2.36301	1.35524
LOC_Os03g24380	AP13CTG15947_s_at	AP13CTG15947	12.4973	359.616	8.78832	192.098	28.7754	21.8584
LOC_Os03g23030	KanlowCTG41957_s_at	KanlCTG41957	109.522	323.147	80.7325	143.044	2.95052	1.77182
LOC_Os03g23010	AP13ITG64855RC_s_at	AP13ISTG64855-RC	49.4174	438.088	59.9218	1025.62	8.86505	17.1159
LOC_Os03g23010	VS16ITG06699_at	VS16ISTG06699	18.672	41.1052	21.5889	24.0331	2.20143	1.11321
LOC_Os03g22810	AlamoCTG09600_s_at	AlamCTG09600	97.3032	1209.34	132.405	2006.05	12.4285	15.1508
LOC_Os03g22730	OTHSWCTG00432_s_at	OthsCTG00432	194.686	524.727	205.797	709.602	2.69524	3.44807
LOC_Os03g22320	KanlowCTG45774_s_at	KanlCTG45774	17.4491	35.1442	19.2291	31.9738	2.0141	1.66278
LOC_Os03g22120	KanlowCTG21020_s_at	KanlCTG21020	494.559	1236.65	169.778	282.257	2.5005	1.66251
LOC_Os03g22120	KanlowCTG37414_s_at	KanlCTG37414	424.703	882.652	196.135	250.738	2.07828	1.27839
LOC_Os03g22050	AP13CTG18420_s_at	AP13CTG18420	74.7138	157.04	6.72521	6.58333	2.10188	0.978904
LOC_Os03g22010	KanlowCTG41660_s_at	KanlCTG41660	43.2328	108.145	804.109	493.514	2.50147	0.613741
LOC_Os03g21650	AP13ITG75420_at	AP13ISTG75420	22.3808	51.0134	21.1957	39.6195	2.27934	1.86922
LOC_Os03g21480	AP13ITG53928_at	AP13ISTG53928	852.218	1746.36	52.4715	59.5165	2.0492	1.13426
LOC_Os03g21380	VS16ITG03876_s_at	VS16ISTG03876	346.557	697.097	526.597	650.415	2.01149	1.23513
LOC_Os03g21040	AP13ITG39262_s_at	AP13ISTG39262	321.865	837.552	444.311	512	2.60218	1.15235
LOC_Os03g21040	KanlowCTG16187_s_at	KanlCTG16187	2665.15	5424.28	7306.72	6296.4	2.03526	0.861727
LOC_Os03g20680	AP13ITG70119_s_at	AP13ISTG70119	24.9548	99.1965	14.4325	12.4749	3.97504	0.864366
LOC_Os03g20600	AP13ITG61851_at	AP13ISTG61851	42.4277	84.9054	81.6209	94.3736	2.00118	1.15624
LOC_Os03g20140	AP13CTG71140_at	AP13CTG71140	72.047	167.831	118.743	423.267	2.32947	3.56457
LOC_Os03g20120	AP13CTG40082_at	AP13CTG40082	1169.15	2539.17	149.676	136.357	2.1718	0.911014
LOC_Os03g19220	OTHSWCTG23155_s_at	OthsCTG23155	30.8076	67.4155	51.8195	88.7833	2.18827	1.71332
LOC_Os03g19070	AP13ITG62501_at	AP13ISTG62501	20.7273	48.05	94.3736	234.751	2.31819	2.48746
LOC_Os03g18820	AP13CTG25589_at	AP13CTG25589	9.41516	33.7321	9.58254	55.6429	3.58274	5.80669
LOC_Os03g18810	AlamoCTG04808_s_at	AlamCTG04808	85.9499	194.31	400.377	523.072	2.26074	1.30645
LOC_Os03g18770	AP13ITG37308_x_at	AP13ISTG37308	84.2701	182.697	146.842	134.928	2.168	0.918864
LOC_Os03g18770	AP13ITG37307_s_at	AP13ISTG37307	173.662	613.124	342.518	365.825	3.53056	1.06805
LOC_Os03g18380	AP13CTG00940_at	AP13CTG00940	54.9601	113.054	65.1379	102.212	2.05702	1.56917
LOC_Os03g18150	AP13ITG35242_s_at	AP13ISTG35242	21.4436	67.8942	85.0111	106.891	3.16618	1.25738
LOC_Os03g17790	AP13ITG65016_at	AP13ISTG65016	39.6195	81.8556	40.7869	37.8363	2.06604	0.927657
LOC_Os03g17790	AP13CTG58947_at	AP13CTG58947	14.3847	33.3012	13.8888	12.1257	2.31504	0.873059
LOC_Os03g17680	AP13ITG63384_s_at	AP13ISTG63384	729.394	1814.32	501.475	540.05	2.48744	1.07692
LOC_Os03g17680	KanlowCTG11533_s_at	KanlCTG11533	793.039	1601.36	576.154	594.884	2.01927	1.03251
LOC_Os03g17200	AP13CTG11393_at	AP13CTG11393	276.389	580.162	125.73	205.846	2.09908	1.63721
LOC_Os03g16920	AP13CTG27565_at	AP13CTG27565	1247.84	3247.26	159.242	209.629	2.60231	1.31642
LOC_Os03g16920	AP13ITG54401_at	AP13ISTG54401	1274.49	6458.34	136.733	185.389	5.0674	1.35585
LOC_Os03g16480	AP13ITG69426RC_at	AP13ISTG69426-RC	98.8729	267.907	80.385	145.555	2.70961	1.81073
LOC_Os03g16369	KanlowCTG05689_at	KanlCTG05689	77.4438	178.875	50.04	78.5588	2.30974	1.56992
LOC_Os03g16170	KanlowCTG09541_at	KanlCTG09541	36.5053	90.5118	20.8693	20.4052	2.47942	0.977762
LOC_Os03g16170	KanlowCTG09541_s_at	KanlCTG09541	151.766	601.66	38.9956	41.9445	3.9644	1.07562
LOC_Os03g16170	AP13CTG08899_s_at	AP13CTG08899	385.797	847.429	113.412	96.3381	2.19657	0.849455
LOC_Os03g15960	AP13CTG08247_s_at	AP13CTG08247	55.5388	366.792	125.971	323.349	6.60424	2.56685
LOC_Os03g15960	OTHSWCTG12088_x_at	OthsCTG12088	51.9989	141.555	106.194	181.832	2.72227	1.71227
LOC_Os03g15260	AP13ITG57870_s_at	AP13ISTG57870	8.02769	19.2584	7.931	37.2409	2.399	4.69562
LOC_Os03g14990	AP13CTG19223_at	AP13CTG19223	14.687	38.3276	38.5191	29.5527	2.60964	0.767221
LOC_Os03g14530	AP13ITG74532_at	AP13ISTG74532	13.7034	32.0031	17.1221	21.9092	2.33541	1.27959
LOC_Os03g14170	KanlowCTG27363_s_at	KanlCTG27363	34.9317	75.1769	23.1278	89.2829	2.15211	3.86042
LOC_Os03g14090	AP13CTG24660RC_at	AP13CTG24660-RC	99.7714	229.325	458.958	621.907	2.2985	1.35504
LOC_Os03g13240	AP13ITG70552_at	AP13ISTG70552	67.7653	228.565	36.7901	155.79	3.3729	4.23457
LOC_Os03g13190	AP13CTG30472_at	AP13CTG30472	21.9358	85.0359	20.5978	49.323	3.87658	2.39458
LOC_Os03g12940	AP13CTG23039_at	AP13CTG23039	70.5372	285.051	178.566	152.837	4.04115	0.855914
LOC_Os03g12414	AP13ITG62420_at	AP13ISTG62420	17.3652	40.9278	19.071	25.4578	2.35689	1.33489
LOC_Os03g12290	KanlowCTG45704_s_at	KanlCTG45704	839.544	2120.27	2808.19	2487.21	2.5255	0.885698
LOC_Os03g12238	AlamoCTG09646_s_at	AlamCTG09646	173.046	353.533	178.802	282.196	2.04301	1.57826
LOC_Os03g11910	KanlowCTG04738_at	KanlCTG04738	14.4231	48.8809	16.9793	34.1589	3.38907	2.0118
LOC_Os03g11590	KanlowCTG05107_at	KanlCTG05107	76.5391	164.282	103.684	173.683	2.14639	1.67512
LOC_Os03g11300	OTHSWCTG36171_s_at	OthsCTG36171	176.919	368.804	23.1034	26.4593	2.08459	1.14525
LOC_Os03g11300	AP13CTG18249_x_at	AP13CTG18249	351.024	773.478	54.4063	45.5696	2.20349	0.83758
LOC_Os03g11240	AP13ITG62809_s_at	AP13ISTG62809	7.32189	25.8492	7.18855	10.0563	3.53039	1.39894
LOC_Os03g11100	AP13ITG64661_x_at	AP13ISTG64661	16.6702	43.3554	15.0919	92.1293	2.60076	6.10456
LOC_Os03g10950	KanlowCTG22746_s_at	KanlCTG22746	38.9299	111.772	69.5307	113.947	2.87111	1.6388
LOC_Os03g09230	AP13CTG25920_at	AP13CTG25920	77.8	160.419	32.2721	36.1727	2.06195	1.12086
LOC_Os03g09180	AP13ITG68966_at	AP13ISTG68966	21.503	44.8473	17.7045	21.5811	2.08563	1.21896
LOC_Os03g08840	KanlowCTG25106_at	KanlCTG25106	127.578	261.48	103.978	134.87	2.04957	1.2971
LOC_Os03g08580	AP13ITG65191_s_at	AP13ISTG65191	77.0532	164.561	159.349	182.965	2.13567	1.1482
LOC_Os03g08580	AlamoCTG08523_s_at	AlamCTG08523	155.416	363.664	265.085	289.058	2.33994	1.09044
LOC_Os03g08460	AP13CTG39269_s_at	AP13CTG39269	778.746	1746.36	6655.41	8511.61	2.24253	1.2789
LOC_Os03g08400	OTHSWCTG22875_at	OthsCTG22875	11.5113	31.6819	13.3077	16.9269	2.75223	1.27196
LOC_Os03g08400	AP13CTG01528_s_at	AP13CTG01528	68.0998	190.677	40.1758	111.433	2.79996	2.77364
LOC_Os03g08400	OTHSWCTG22052_s_at	OthsCTG22052	9.93291	31.1002	9.17017	11.0939	3.13103	1.20978
LOC_Os03g08170	AP13ITG73853_at	AP13ISTG73853	816.587	2127.6	77.9787	94.8452	2.60547	1.2163
LOC_Os03g08140	AP13CTG11725_at	AP13CTG11725	16.3498	71.7654	15.0501	26.5801	4.38938	1.76611
LOC_Os03g08070	AP13CTG09744_s_at	AP13CTG09744	73.072	251.027	73.5238	106.32	3.43533	1.44607
LOC_Os03g07960	AP13ITG39259_s_at	AP13ISTG39259	10.094	23.1228	9.69304	22.3695	2.29075	2.30779
LOC_Os03g07910	AP13CTG02903_at	AP13CTG02903	256.025	524.576	641.399	942.295	2.04893	1.46912
LOC_Os03g07380	AP13ITG43176_s_at	AP13ISTG43176	124.993	276.82	113.775	138.662	2.21469	1.21874
LOC_Os03g07180	KanlowCTG25988_s_at	KanlCTG25988	7.18857	61.6686	6.72976	28.647	8.57871	4.25677
LOC_Os03g07170	AP13ITG44345_at	AP13ISTG44345	35.0856	300.158	138.628	432.036	8.55503	3.11651
LOC_Os03g06860	AlamoCTG13470_at	AlamCTG13470	9.00068	55.9171	10.4346	15.6579	6.21253	1.50057
LOC_Os03g06620	AP13CTG00082_at	AP13CTG00082	552.565	1291.66	823.188	975.501	2.33757	1.18503
LOC_Os03g06390	AP13CTG18785_at	AP13CTG18785	9.48353	29.1589	9.01106	11.0809	3.07469	1.2297
LOC_Os03g06330	AP13ITG44787_s_at	AP13ISTG44787	669.761	1415.36	143.099	157.681	2.11322	1.10191
LOC_Os03g04370	AP13ITG62851_at	AP13ISTG62851	182.296	385.951	170.992	321.378	2.11717	1.87949
LOC_Os03g04169	AlamoCTG11386_at	AlamCTG11386	33.1317	385.231	79.3432	403.339	11.6273	5.08347
LOC_Os03g04060	KanlowCTG01760_at	KanlCTG01760	378.998	1075.32	1597.11	2685.3	2.83728	1.68135
LOC_Os03g04060	KanlowCTG13434_at	KanlCTG13434	39.6224	492.099	54.9978	292.036	12.4197	5.30995
LOC_Os03g03660	OTHSWSLT36625_s_at	OthsSGLT36625	51.5075	104.408	30.9842	34.6571	2.02704	1.11854
LOC_Os03g03560	AP13CTG14650_s_at	AP13CTG14650	111.755	330.85	84.2604	277.243	2.96051	3.29032
LOC_Os03g03510	AP13ITG53107_at	AP13ISTG53107	15.7744	71.5339	7.67577	21.4074	4.5348	2.78895
LOC_Os03g03470	AP13CTG17911_at	AP13CTG17911	117.108	264.569	168.897	226.769	2.25919	1.34265
LOC_Os03g03450	KanlowCTG09065_at	KanlCTG09065	22.0257	209.629	24.0863	248.175	9.5175	10.3036
LOC_Os03g03370	AP13ITG41607_at	AP13ISTG41607	1140.15	2455.32	172.45	234.031	2.15351	1.35709
LOC_Os03g03320	AP13CTG21369_s_at	AP13CTG21369	105.056	225.419	116.165	105.422	2.14571	0.907519
LOC_Os03g03034	AP13CTG32641_s_at	AP13CTG32641	289.031	1209.68	72.2064	296.689	4.1853	4.10889
LOC_Os03g02980	KanlowCTG45569_s_at	KanlCTG45569	107.294	456.89	50.04	94.4348	4.2583	1.88719
LOC_Os03g02980	AP13CTG02158_at	AP13CTG02158	50.0472	133.436	37.8784	43.5616	2.6662	1.15004
LOC_Os03g02756	OTHSWCTG11646_s_at	OthsCTG11646	631.861	1500.52	528.25	670.986	2.37476	1.2702
LOC_Os03g02260	KanlowCTG42675_s_at	KanlCTG42675	43.0134	124.993	54.9535	400.512	2.90591	7.2882
LOC_Os03g02260	AP13CTG00283_at	AP13CTG00283	283.817	867.088	342.913	690.049	3.05509	2.01232
LOC_Os03g01940	AP13CTG16679_at	AP13CTG16679	26.9501	195.96	29.8334	110.026	7.27122	3.68801
LOC_Os03g01940	AP13ITG75661_s_at	AP13ISTG75661	25.2089	85.9871	88.7237	159.144	3.41098	1.7937
LOC_Os03g01820	AP13CTG21094_s_at	AP13CTG21094	358.468	1112.92	68.6083	80.7286	3.10466	1.17666
LOC_Os03g01820	AP13CTG21096_at	AP13CTG21096	41.5011	108.425	24.337	21.9051	2.61258	0.900077
LOC_Os03g01820	AP13CTG21096_s_at	AP13CTG21096	7.83555	21.3453	5.20649	5.15527	2.72417	0.990162
LOC_Os03g01770	AP13CTG09902_s_at	AP13CTG09902	382.829	873.098	939.288	1024.1	2.28065	1.09029
LOC_Os03g01700	AP13ITG61294_at	AP13ISTG61294	84.9684	197.414	9.11886	14.5207	2.32338	1.59238
LOC_Os03g01660	AP13CTG10975_at	AP13CTG10975	63.1735	182.348	99.7546	100.581	2.88647	1.00829
LOC_Os03g01490	AlamoCTG04699_at	AlamCTG04699	17.1747	39.2144	13.3321	27.8636	2.28326	2.08997
LOC_Os03g01300	AP13ITG59015_at	AP13ISTG59015	19.8191	62.2514	868.755	2244.56	3.14098	2.58365
LOC_Os03g01300	AP13CTG55562_at	AP13CTG55562	62.9462	267.185	304.503	706.436	4.24466	2.31997
LOC_Os03g01014	AP13ITG44574_s_at	AP13ISTG44574	33.1356	72.2244	52.0291	188.651	2.17966	3.62588
LOC_Os02g58590	AP13CTG12678_s_at	AP13CTG12678	26.4002	75.5615	33.4391	121.168	2.86216	3.62355
LOC_Os02g58280	AP13CTG24835_at	AP13CTG24835	92.3381	192.145	82.4843	243.881	2.08088	2.9567
LOC_Os02g58230	AP13CTG30767_at	AP13CTG30767	6.00625	14.9912	7.04063	11.1622	2.49594	1.5854
LOC_Os02g58110	KanlowCTG20340_s_at	KanlCTG20340	87.5295	217.583	106.932	197.499	2.48583	1.84695
LOC_Os02g58110	AP13CTG05159_at	AP13CTG05159	11.2399	53.8381	7.46498	37.929	4.78991	5.08093
LOC_Os02g57840	AP13CTG22028_s_at	AP13CTG22028	41.8405	322.174	30.137	28.4867	7.70005	0.945241
LOC_Os02g57840	AlamoCTG03533_at	AlamCTG03533	44.9291	498.43	40.6646	52.7212	11.0937	1.29649
LOC_Os02g57840	KanlowCTG31929_at	KanlCTG31929	42.522	88.3394	40.3701	30.9842	2.0775	0.767504
LOC_Os02g57720	KanlowCTG13882_x_at	KanlCTG13882	448.833	1239.4	154.076	306.621	2.76138	1.99006
LOC_Os02g57720	KanlowCTG12084_s_at	KanlCTG12084	886.648	2108.06	280.166	488.173	2.37756	1.74244
LOC_Os02g57590	AP13CTG08249_at	AP13CTG08249	203.736	694.012	393.525	1856.19	3.40644	4.71682
LOC_Os02g57400	AlamoCTG00016_s_at	AlamCTG00016	159.579	343.717	331.993	293.051	2.1539	0.882703
LOC_Os02g57305	KanlowCTG31353_at	KanlCTG31353	17.8328	81.1941	17.5823	24.1712	4.55307	1.37475
LOC_Os02g57260	KanlowCTG14698_s_at	KanlCTG14698	1564.24	3809.05	742.077	3315.65	2.43508	4.46808
LOC_Os02g57260	KanlowCTG06478_s_at	KanlCTG06478	1247.66	3138.16	599.021	2721.21	2.51523	4.54277
LOC_Os02g57200	KanlowCTG21232_s_at	KanlCTG21232	108.425	256.903	215.399	284.295	2.3694	1.31986
LOC_Os02g56830	AP13CTG03440_at	AP13CTG03440	73.6598	183.546	136.713	264.112	2.49181	1.93187
LOC_Os02g56219	AP13ITG56380_at	AP13ISTG56380	44.3917	103.639	44.9692	49.0455	2.33465	1.09065
LOC_Os02g56120	AP13ITG58228_s_at	AP13ISTG58228	200.429	430.549	39.5367	48.8003	2.14814	1.2343
LOC_Os02g56040	OTHSWCTG05310_at	OthsCTG05310	43.1156	97.9647	69.3441	116.875	2.27214	1.68543
LOC_Os02g55950	AP13CTG12030RC_at	AP13CTG12030-RC	56.189	145.232	68.6347	107.075	2.58471	1.56007
LOC_Os02g55920	AP13ITG62585_at	AP13ISTG62585	112.989	240.986	87.4287	113.679	2.13283	1.30024
LOC_Os02g55530	OTHSWCTG10902_at	OthsCTG10902	8.86503	18.254	14.3847	17.8176	2.0591	1.23865
LOC_Os02g55480	AP13CTG29047_at	AP13CTG29047	55.4155	115.429	20.4758	15.9794	2.08298	0.780402
LOC_Os02g55430	KanlowCTG12094_s_at	KanlCTG12094	58.0809	558.334	30.4451	162.126	9.61304	5.32518
LOC_Os02g55030	KanlowCTG44754_s_at	KanlCTG44754	539.713	1326.55	1098.45	1317.39	2.45788	1.19932
LOC_Os02g54910	AP13CTG25017_at	AP13CTG25017	158.211	367.234	84.7463	138.921	2.32117	1.63926
LOC_Os02g54140	AP13ITG60112_s_at	AP13ISTG60112	53.4018	162.208	42.1694	48.3346	3.03749	1.1462
LOC_Os02g53510	AP13ITG57332_at	AP13ISTG57332	92.1852	269.675	76.6847	104.405	2.92536	1.36149
LOC_Os02g53420	OTHSWCTG16284_s_at	OthsCTG16284	130.464	324.041	80.1826	146.248	2.48377	1.82394
LOC_Os02g53340	KanlowCTG42144RC_s_at	KanlCTG42144-RC	12.0709	25.2885	16.6124	24.4348	2.09499	1.47088
LOC_Os02g53340	AP13CTG32109_s_at	AP13CTG32109	61.0216	213.843	90.2101	126.265	3.50438	1.39968
LOC_Os02g53320	AP13CTG15728_at	AP13CTG15728	499.875	1014.14	204.007	274.381	2.0288	1.34496
LOC_Os02g53320	KanlowCTG16768_s_at	KanlCTG16768	754.826	1557.49	280.469	352.215	2.06338	1.25581
LOC_Os02g53200	AP13ITG69920_at	AP13ISTG69920	100.599	414.43	33.1356	24.9009	4.11962	0.751484
LOC_Os02g53130	AP13CTG27689_s_at	AP13CTG27689	35.9396	165.616	476.406	619.55	4.60817	1.30047
LOC_Os02g52830	KanlowSLT50597_at	KanlSGLT50597	40.0913	93.4958	30.4817	29.4573	2.33207	0.966394
LOC_Os02g52290	VS16ITG15530_s_at	VS16ISTG15530	1814.32	3808.69	1218.48	2127.6	2.09923	1.74611
LOC_Os02g52290	AP13CTG38105_s_at	AP13CTG38105	14.6301	62.8335	10.8038	22.641	4.29482	2.09566
LOC_Os02g52290	AP13CTG11952_s_at	AP13CTG11952	158.869	362.595	83.9412	154.955	2.28235	1.84599
LOC_Os02g52280	KanlowCTG05609_at	KanlCTG05609	4.9247	17.2284	7.17414	71.5218	3.49836	9.9694
LOC_Os02g52220	AP13ITG54839_at	AP13ISTG54839	54.0262	141.161	53.8807	50.2131	2.61283	0.931931
LOC_Os02g52170	AP13ITG72899_at	AP13ISTG72899	20.2739	126.738	58.7122	78.6003	6.25127	1.33874
LOC_Os02g52170	AP13ITG63119_at	AP13ISTG63119	36.9872	88.4937	92.978	181.574	2.39255	1.95287
LOC_Os02g52040	KanlowCTG25910_s_at	KanlCTG25910	91.9143	351.395	1948.47	2557.56	3.82307	1.3126
LOC_Os02g52040	AP13CTG38397_at	AP13CTG38397	107.8	452.118	1590.45	1932.23	4.19403	1.21489
LOC_Os02g52010	AP13CTG19247_at	AP13CTG19247	42.4281	108.792	416.123	558.504	2.56414	1.34216
LOC_Os02g52010	AP13CTG10778_at	AP13CTG10778	38.1461	100.487	128.464	407.559	2.63427	3.17256
LOC_Os02g51640	AP13CTG29536_s_at	AP13CTG29536	15.2533	39.3455	335.59	341.343	2.57947	1.01714
LOC_Os02g51640	KanlowCTG46983_s_at	KanlCTG46983	17.8174	38.6452	360.788	347.291	2.16896	0.962589
LOC_Os02g51550	AP13ITG59865_at	AP13ISTG59865	380.266	809.08	227.741	310.073	2.12767	1.36152
LOC_Os02g51410	OTHSWCTG21295_s_at	OthsCTG21295	27.4847	57.7022	27.3792	23.3035	2.09943	0.851139
LOC_Os02g51110	KanlowCTG08079_s_at	KanlCTG08079	413.09	1309.75	39.2624	25.3421	3.17062	0.645453
LOC_Os02g50840	AP13ITG67736_at	AP13ISTG67736	29.9609	77.4082	21.2141	38.858	2.58364	1.83171
LOC_Os02g50810	AP13CTG03076_at	AP13CTG03076	30.191	81.3019	55.9081	52.8957	2.69291	0.946119
LOC_Os02g50810	AP13CTG03076_s_at	AP13CTG03076	63.1735	138.028	141.779	149.648	2.1849	1.0555
LOC_Os02g50710	VS16ITG12107_s_at	VS16ISTG12107	146.021	642.478	637.03	1180.7	4.39989	1.85344
LOC_Os02g50710	VS16ITG12108RC_s_at	VS16ISTG12108-RC	71.0551	229.677	317.373	549.394	3.23238	1.73107
LOC_Os02g50710	AP13ITG41651_at	AP13ISTG41651	102.188	1509.98	75.1264	420.949	14.7765	5.60322
LOC_Os02g50620	KanlowCTG46034_s_at	KanlCTG46034	15.2408	128.445	11.7738	41.036	8.42769	3.48538
LOC_Os02g50370	KanlowCTG27842_at	KanlCTG27842	115.017	302.341	80.4972	89.8582	2.62867	1.11629
LOC_Os02g49680	AP13CTG06289_at	AP13CTG06289	122.888	271.733	358.916	452.118	2.21123	1.25968
LOC_Os02g49360	AP13.12199.m00008_s_at	AP13_model_12199.m00008	10.1571	51.031	12.6852	47.2684	5.02418	3.72626
LOC_Os02g49332	AP13CTG07075_at	AP13CTG07075	13.544	29.7539	32.927	93.4048	2.19684	2.83672
LOC_Os02g49060	AP13CTG21268_s_at	AP13CTG21268	205.094	446.589	111.968	94.4348	2.17749	0.843406
LOC_Os02g48990	KanlowCTG24543_at	KanlCTG24543	29.3096	114.839	26.0977	82.0333	3.91812	3.14332
LOC_Os02g48660	AP13ITG73510_at	AP13ISTG73510	70.9202	699.564	213.788	919.171	9.86409	4.29946
LOC_Os02g48630	AP13CTG70343_s_at	AP13CTG70343	132.234	291.027	141.541	465.052	2.20085	3.28563
LOC_Os02g47470	AP13CTG28574_s_at	AP13CTG28574	16.179	94.4643	14.5715	15.8848	5.83871	1.09013
LOC_Os02g47120	KanlowCTG20419_at	KanlCTG20419	120.826	370.931	142.056	265.988	3.06997	1.87242
LOC_Os02g46130	KanlowCTG35482_at	KanlCTG35482	12.9091	31.4656	14.6023	21.6053	2.43748	1.47958
LOC_Os02g45450	AP13ITG52615_at	AP13ISTG52615	217.521	477.897	43.0876	35.9898	2.19702	0.835269
LOC_Os02g45450	AP13CTG30381_s_at	AP13CTG30381	134.367	329.795	30.8698	28.9904	2.45443	0.939117
LOC_Os02g45450	AP13CTG30381_at	AP13CTG30381	103.25	215.099	30.1122	30.7492	2.08329	1.02115
LOC_Os02g44870	AP13CTG44564_x_at	AP13CTG44564	762.829	1602.43	249.054	127.595	2.10064	0.512318
LOC_Os02g44310	AP13CTG17171_s_at	AP13CTG17171	170.109	440.864	100.487	90.16	2.59166	0.897229
LOC_Os02g43760	AP13ITG73505_s_at	AP13ISTG73505	46.2957	97.7393	75.3442	38.9912	2.1112	0.517508
LOC_Os02g43600	AP13ITG73864_at	AP13ISTG73864	49.2982	130.257	140.069	228.616	2.64223	1.63217
LOC_Os02g43330	AP13ITG64221RC_s_at	AP13ISTG64221-RC	513.929	1228.1	73.8716	87.7292	2.38964	1.18759
LOC_Os02g43180	AP13ITG40662_s_at	AP13ISTG40662	307.446	638.04	141.677	276.389	2.07529	1.95083
LOC_Os02g43130	AP13.12735.m00011_at	AP13_model_12735.m00011	141.166	328.461	77.1085	54.0071	2.32677	0.700405
LOC_Os02g42970	AP13CTG29359_s_at	AP13CTG29359	9.82221	26.4572	12.0385	13.301	2.69361	1.10488
LOC_Os02g42690	AP13ITG41538_s_at	AP13ISTG41538	497.591	1105.16	115.21	136.812	2.22101	1.1875
LOC_Os02g42660	AP13ITG61786_at	AP13ISTG61786	673.352	1360.61	2649.03	3825.01	2.02065	1.44393
LOC_Os02g42520	AP13ITG36134_at	AP13ISTG36134	196.05	419.259	118.353	143.579	2.13853	1.21315
LOC_Os02g42470	AP13ITG63445_at	AP13ISTG63445	116.583	290.13	380.778	407.196	2.48861	1.06938
LOC_Os02g42350	AP13CTG07742_at	AP13CTG07742	139.626	363.402	183.265	322.348	2.60268	1.75892
LOC_Os02g42330	OTHSWCTG03363_at	OthsCTG03363	183.546	416.233	346.141	771.353	2.26773	2.22843
LOC_Os02g42200	KanlowCTG35481_at	KanlCTG35481	9.26347	19.6727	12.1449	18.9181	2.12369	1.55771
LOC_Os02g42150	AP13CTG11893_at	AP13CTG11893	10.8159	69.8432	6.59649	7.88756	6.45748	1.19572
LOC_Os02g41650	AP13CTG10298RC_at	AP13CTG10298-RC	133.938	279.917	177.919	263.222	2.08989	1.47945
LOC_Os02g40490	AP13ITG51690_s_at	AP13ISTG51690	9.31988	26.6633	10.059	40.834	2.8609	4.05946
LOC_Os02g40240	OTHSWCTG17630_at	OthsCTG17630	68.1197	220.321	36.642	51.5358	3.23432	1.40647
LOC_Os02g40240	AP13CTG03762_at	AP13CTG03762	11.0883	34.9394	8.60649	15.6767	3.15102	1.8215
LOC_Os02g40130	OTHSWSLT24718_at	OthsSGLT24718	9.55362	117.631	7.31504	20.0774	12.3127	2.74468
LOC_Os02g40010	AP13CTG15323RC_at	AP13CTG15323-RC	527.659	1365.31	1477.37	1722.2	2.58748	1.16572
LOC_Os02g39400	AP13ITG64554_at	AP13ISTG64554	226.758	675.734	142.028	370.081	2.97998	2.60569
LOC_Os02g39340	AP13CTG04631_at	AP13CTG04631	10.9141	232.883	11.0579	307.931	21.3378	27.8472
LOC_Os02g39050	OTHSWSLT34677_at	OthsSGLT34677	12.9075	26.544	12.7322	16.5897	2.05647	1.30297
LOC_Os02g38040	KanlowCTG11567_at	KanlCTG11567	26.602	71.5218	23.5906	76.801	2.68859	3.25558
LOC_Os02g37920	KanlowCTG44464_s_at	KanlCTG44464	145.096	392.477	202.954	310.953	2.70494	1.53214
LOC_Os02g37920	AP13ITG50601_s_at	AP13ISTG50601	185.492	464.661	255.116	396.262	2.50501	1.55326
LOC_Os02g37654	AP13ITG53001_at	AP13ISTG53001	111.85	303.531	116.973	154.347	2.71373	1.31951
LOC_Os02g37290	KanlowCTG07335_at	KanlCTG07335	108.55	275.461	478	1985.12	2.53764	4.15297
LOC_Os02g37230	KanlowCTG37813_s_at	KanlCTG37813	11.049	41.4991	9.87283	29.3804	3.7559	2.97589
LOC_Os02g36940	AP13ITG54952_at	AP13ISTG54952	84.4992	234.031	39.6381	79.1053	2.76962	1.99569
LOC_Os02g36619	AP13CTG43078RC_s_at	AP13CTG43078-RC	90.7272	237.614	70.2784	227.026	2.61899	3.23039
LOC_Os02g36380	KanlowCTG03646_x_at	KanlCTG03646	20.6949	53.0969	18.856	29.5033	2.5657	1.56467
LOC_Os02g34840	AP13CTG17804_at	AP13CTG17804	49.1397	107.645	47.9106	94.0274	2.19059	1.96256
LOC_Os02g34790	AP13CTG14079_s_at	AP13CTG14079	426.518	1056.5	15.4678	37.2939	2.47703	2.41106
LOC_Os02g34530	AP13CTG29945_s_at	AP13CTG29945	163.179	461.451	1530.76	1546.96	2.82788	1.01058
LOC_Os02g34430	AP13CTG12763_s_at	AP13CTG12763	94.8452	199.485	97.7017	97.0152	2.10327	0.992973
LOC_Os02g34120	AP13ITG49664_at	AP13ISTG49664	12.1222	75.5287	10.2026	10.1035	6.23061	0.990285
LOC_Os02g33180	AP13CTG29747_at	AP13CTG29747	13.3627	72.7567	13.6735	29.7417	5.44477	2.17513
LOC_Os02g32970	AP13ITG55466_at	AP13ISTG55466	25.4802	127.558	35.8082	62.6646	5.00615	1.75001
LOC_Os02g32814	AP13ITG44529_s_at	AP13ISTG44529	290.464	1717.03	63.5059	51.8683	5.91134	0.816749
LOC_Os02g32814	AP13ITG55627_at	AP13ISTG55627	23.4972	270.701	12.9099	55.2455	11.5206	4.2793
LOC_Os02g32760	AP13CTG22820_at	AP13CTG22820	398.816	1906.17	317.365	1205.14	4.77958	3.79733
LOC_Os02g32660	KanlowCTG08861_s_at	KanlCTG08861	624.459	1690.77	127.834	188.711	2.70757	1.47622
LOC_Os02g32190	KanlowCTG20117_s_at	KanlCTG20117	113.772	266.307	106.984	128.89	2.34071	1.20477
LOC_Os02g32009	VS16ITG12817_at	VS16ISTG12817	650.415	1552.13	162.157	84.5101	2.38637	0.521162
LOC_Os02g32009	VS16ITG12817_s_at	VS16ISTG12817	593.377	1260.81	124.527	60.9189	2.12481	0.489203
LOC_Os02g31830	AP13CTG31510_s_at	AP13CTG31510	11.8902	99.7122	10.4861	37.1182	8.38611	3.53975
LOC_Os02g31290	AlamoCTG06305_at	AlamCTG06305	45.1202	164.656	62.0349	87.2318	3.64927	1.40617
LOC_Os02g31030	AP13CTG11529_at	AP13CTG11529	76.0488	200.593	163.777	54.9482	2.63768	0.335506
LOC_Os02g30624	OTHSWCTG07829_s_at	OthsCTG07829	7.59478	439.681	8.25352	200.593	57.8924	24.3039
LOC_Os02g30480	KanlowCTG11394_s_at	KanlCTG11394	166.636	501.918	143.356	297.542	3.01206	2.07554
LOC_Os02g30320	AP13ITG61177_at	AP13ISTG61177	1035.01	2260.17	1349.42	2091.48	2.18373	1.54991
LOC_Os02g30080	AP13CTG14626_at	AP13CTG14626	15.0955	36.2824	14.9461	20.5748	2.40353	1.3766
LOC_Os02g30080	AP13CTG31838_at	AP13CTG31838	37.2963	261.291	22.9366	79.7705	7.00582	3.47787
LOC_Os02g29890	OTHSWCTG11099_at	OthsCTG11099	34.3278	231.519	36.3801	212.498	6.74434	5.84106
LOC_Os02g28720	KanlowCTG47384_at	KanlCTG47384	7.39619	21.494	6.51141	10.7127	2.90609	1.64522
LOC_Os02g27960	VS16ITG11923_at	VS16ISTG11923	105.258	231.534	71.9973	273.009	2.19968	3.79193
LOC_Os02g27769	AP13CTG17479_at	AP13CTG17479	175.93	413.375	229.598	461.305	2.34966	2.00918
LOC_Os02g27420	KanlowCTG10620_at	KanlCTG10620	6.34871	129.112	7.41887	82.8526	20.3367	11.1678
LOC_Os02g26814	AP13CTG09280_at	AP13CTG09280	7.81816	70.6839	8.2547	41.707	9.04099	5.05251
LOC_Os02g26650	AP13CTG00935_at	AP13CTG00935	55.5495	114.173	67.6557	75.3225	2.05534	1.11332
LOC_Os02g26630	AP13CTG29985_at	AP13CTG29985	36.0281	100.427	20.5427	26.5408	2.78745	1.29198
LOC_Os02g26510	AP13ITG72755_at	AP13ISTG72755	58.6971	118.675	45.9653	107.676	2.02181	2.34255
LOC_Os02g26430	AP13CTG44093_s_at	AP13CTG44093	20.8939	66.7175	27.1914	51.9891	3.19316	1.91197
LOC_Os02g25850	AP13ITG43689_s_at	AP13ISTG43689	57.1414	180.394	60.7875	112.791	3.15698	1.85549
LOC_Os02g25850	AP13ITG43690_at	AP13ISTG43690	33.7175	80.5726	43.2103	67.1835	2.38964	1.5548
LOC_Os02g22140	AP13ITG42678_at	AP13ISTG42678	24.9128	62.0598	23.569	39.0568	2.49108	1.65713
LOC_Os02g21880	AP13CTG16598_s_at	AP13CTG16598	574.813	1218.01	541.661	752.219	2.11897	1.38873
LOC_Os02g20430	KanlowCTG41443_s_at	KanlCTG41443	126.386	298.172	67.5937	192.061	2.35921	2.84141
LOC_Os02g20430	KanlowCTG31026_x_at	KanlCTG31026	53.2764	173.096	25.3948	90.1459	3.24901	3.54977
LOC_Os02g19990	AP13CTG49152_at	AP13CTG49152	54.5841	183.829	433.7	485.324	3.3678	1.11903
LOC_Os02g18510	AP13ITG52895_at	AP13ISTG52895	9.71379	49.5923	8.11168	9.11033	5.10535	1.12311
LOC_Os02g18370	AP13CTG25095_at	AP13CTG25095	28.3015	60.7238	24.1818	42.5833	2.1456	1.76097
LOC_Os02g18180	AlamoCTG04669_at	AlamCTG04669	50.0544	218.296	46.5403	78.0012	4.36117	1.67599
LOC_Os02g18070	AP13ITG63525_at	AP13ISTG63525	13.0696	69.658	14.8829	14.8708	5.32979	0.999187
LOC_Os02g17780	KanlowCTG45276_s_at	KanlCTG45276	586.187	2418.91	173.096	123.881	4.12651	0.715677
LOC_Os02g17780	AP13ITG49891_s_at	AP13ISTG49891	244.162	1300.11	90.9467	68.1606	5.32476	0.749457
LOC_Os02g17780	AP13ITG67274_at	AP13ISTG67274	50.6495	323.946	32.7239	31.9746	6.39584	0.977101
LOC_Os02g17520	OTHSWCTG16255_at	OthsCTG16255	28.5707	101.579	24.3657	37.1695	3.55537	1.52548
LOC_Os02g17500	KanlowCTG16128_at	KanlCTG16128	106.894	213.976	15.8159	19.0643	2.00176	1.20539
LOC_Os02g17304	AP13ITG57553_at	AP13ISTG57553	36.637	171.875	28.6312	125.474	4.6913	4.38243
LOC_Os02g17304	AP13ITG57552_s_at	AP13ISTG57552	57.294	209.629	64.2226	140.291	3.65884	2.18444
LOC_Os02g17150	AP13CTG15515_at	AP13CTG15515	1013.71	6585.5	60.6655	225.495	6.49646	3.71701
LOC_Os02g16909	AP13ITG39859_s_at	AP13ISTG39859	711.677	1468.69	286.032	363.315	2.0637	1.27019
LOC_Os02g15270	AP13CTG02268_at	AP13CTG02268	104.36	400.377	71.2301	204.464	3.8365	2.87047
LOC_Os02g15220	AlamoCTG09313_at	AlamCTG09313	5.96676	12.9549	5.60403	7.09129	2.17117	1.26539
LOC_Os02g15220	OTHSWCTG10991_at	OthsCTG10991	123.652	268.734	122.789	90.1459	2.17331	0.734154
LOC_Os02g15160	AP13ITG67185_at	AP13ISTG67185	13.6118	65.6193	16.2237	71.0193	4.82078	4.37749
LOC_Os02g14190	AP13CTG01910_at	AP13CTG01910	1124.78	2711.75	73.0024	102.894	2.41092	1.40946
LOC_Os02g14190	AP13CTG16200_at	AP13CTG16200	247.333	562.308	47.7043	56.9201	2.27348	1.19319
LOC_Os02g13950	AP13ITG55408RC_s_at	AP13ISTG55408-RC	170.893	350.923	311.915	441.432	2.05346	1.41523
LOC_Os02g13840	AP13CTG28937_s_at	AP13CTG28937	200.506	497.999	181.649	227.894	2.48371	1.25458
LOC_Os02g13840	KanlowSLT50469_s_at	KanlSGLT50469	41.9971	184.417	44.4798	65.572	4.39119	1.4742
LOC_Os02g13800	AP13ITG41879_s_at	AP13ISTG41879	85.3931	179.877	86.3908	51.9854	2.10646	0.601747
LOC_Os02g13630	KanlowCTG22932_at	KanlCTG22932	12.8637	166.672	12.4952	133.906	12.9568	10.7166
LOC_Os02g13450	AP13CTG14791_at	AP13CTG14791	39.8105	108.154	34.7654	71.7895	2.71673	2.06497
LOC_Os02g13270	AP13CTG19970_at	AP13CTG19970	633.176	1301.95	503.28	809.002	2.05623	1.60746
LOC_Os02g12800	KanlowCTG28743_at	KanlCTG28743	54.1618	146.568	38.8878	111.062	2.70611	2.85595
LOC_Os02g12800	AlamoCTG14723_x_at	AlamCTG14723	159.655	445.893	79.755	346.69	2.79285	4.34694
LOC_Os02g12760	AP13ITG38559_at	AP13ISTG38559	178.956	406.025	82.4487	87.5767	2.26885	1.0622
LOC_Os02g12480	OTHSWCTG19629_at	OthsCTG19629	58.5077	166.636	53.5374	83.8407	2.8481	1.56602
LOC_Os02g12480	KanlowCTG28897_s_at	KanlCTG28897	28.3144	360.788	36.3543	220.568	12.7422	6.06716
LOC_Os02g12480	AlamoCTG05778_s_at	AlamCTG05778	9.67603	2531.98	8.03729	657.682	261.675	81.8289
LOC_Os02g12480	AP13CTG11004_s_at	AP13CTG11004	67.2222	13731.6	9.08485	6427.47	204.272	707.493
LOC_Os02g12480	KanlowCTG28009_at	KanlCTG28009	94.3623	916.594	101.186	158.478	9.71356	1.5662
LOC_Os02g11830	AP13CTG07717_at	AP13CTG07717	14.529	34.9637	18.9031	44.8839	2.40647	2.37441
LOC_Os02g10970	AP13CTG17111_at	AP13CTG17111	115.393	432.057	106.522	193.37	3.74423	1.8153
LOC_Os02g10820	AP13CTG36782RC_at	AP13CTG36782-RC	114.168	252.573	83.2939	127.486	2.2123	1.53055
LOC_Os02g10710	AP13ITG40711_s_at	AP13ISTG40711	343.695	858.516	60.2676	63.1189	2.4979	1.04731
LOC_Os02g10650	KanlowCTG47430_s_at	KanlCTG47430	115.266	230.859	155.656	198.664	2.00284	1.2763
LOC_Os02g10290	AP13CTG25265_s_at	AP13CTG25265	141.074	286.053	16.6746	22.2982	2.02768	1.33726
LOC_Os02g10230	AlamoCTG04661_s_at	AlamCTG04661	28.6436	62.7567	18.6512	22.577	2.19095	1.21048
LOC_Os02g09630	KanlowCTG38135_s_at	KanlCTG38135	95.3445	216.814	546.853	640.681	2.274	1.17158
LOC_Os02g09200	KanlowCTG43498_at	KanlCTG43498	32.4049	80.4566	39.6745	1305.65	2.48286	32.9091
LOC_Os02g08490	AP13CTG06962_at	AP13CTG06962	17.8457	38.9894	51.6719	60.6432	2.18481	1.17362
LOC_Os02g08250	AP13CTG13532_at	AP13CTG13532	20.7492	131.611	40.7857	66.6632	6.34295	1.63447
LOC_Os02g08180	AP13CTG29260_s_at	AP13CTG29260	190.689	395.666	136.711	369.007	2.07493	2.69917
LOC_Os02g07410	AP13CTG16188_at	AP13CTG16188	13.3441	355.403	11.4436	553.64	26.6338	48.3801
LOC_Os02g06830	OTHSWSLT31421_s_at	OthsSGLT31421	9.65481	36.1323	7.46924	52.9017	3.74241	7.0826
LOC_Os02g06650	AP13CTG16976_at	AP13CTG16976	1795.46	3666.02	428.068	507.072	2.04183	1.18456
LOC_Os02g06650	AlamoCTG10681_at	AlamCTG10681	195.662	552.618	139.266	166.588	2.82436	1.19619
LOC_Os02g06650	AlamoCTG03841_s_at	AlamCTG03841	346.557	714.126	117.375	128.151	2.06063	1.0918
LOC_Os02g06520	KanlowSLT53955_s_at	KanlSGLT53955	30.5899	217.397	29.2639	115.898	7.10682	3.96044
LOC_Os02g05910	AP13ITG70682_at	AP13ISTG70682	67.4984	147.033	46.5693	43.7131	2.17832	0.938667
LOC_Os02g05330	AlamoCTG09247_s_at	AlamCTG09247	31.8278	103.978	36.714	56.7563	3.2669	1.54591
LOC_Os02g05330	KanlowCTG36109_s_at	KanlCTG36109	11.6778	28.406	12.0987	15.3357	2.43247	1.26754
LOC_Os02g04650	KanlowSLT49533_s_at	KanlSGLT49533	58.3954	119.844	172.595	237.212	2.05228	1.37439
LOC_Os02g04490	KanlowCTG13011_at	KanlCTG13011	5.4285	29.4374	5.59865	13.7869	5.42275	2.46255
LOC_Os02g04320	AP13CTG07776_at	AP13CTG07776	154.298	535.295	253.695	384.197	3.46922	1.51441
LOC_Os02g04130	AP13ITG64229_s_at	AP13ISTG64229	91.2	230.809	430.632	658.151	2.5308	1.52834
LOC_Os02g04020	AP13CTG00522_s_at	AP13CTG00522	433.544	894.673	932.532	1078.8	2.06363	1.15685
LOC_Os02g03950	AlamoCTG04292_s_at	AlamCTG04292	26.9093	54.9479	11.3576	66.8711	2.04197	5.88778
LOC_Os02g03575	AP13ITG41032_at	AP13ISTG41032	60.5841	194.686	55.9117	168.848	3.21349	3.0199
LOC_Os02g03570	KanlowCTG26712_s_at	KanlCTG26712	562.497	1865.96	58.1705	21.9801	3.31728	0.377856
LOC_Os02g03570	VS16ITG08589_at	VS16ISTG08589	151.63	659.589	10.345	13.5712	4.34998	1.31186
LOC_Os02g03440	AP13ITG60288_at	AP13ISTG60288	37.7608	85.705	24.6123	64.4591	2.26968	2.61898
LOC_Os02g03340	AP13ITG53838_at	AP13ISTG53838	8.81545	276.389	7.77694	161.574	31.3527	20.776
LOC_Os02g03340	KanlowCTG25242_s_at	KanlCTG25242	62.8335	170.786	39.6706	65.1379	2.71807	1.64197
LOC_Os02g03270	AP13ITG42463_s_at	AP13ISTG42463	109.168	294.531	54.8316	92.7462	2.69795	1.69147
LOC_Os02g03100	AP13ITG64826_at	AP13ISTG64826	8.1481	31.0355	6.23347	71.8516	3.80893	11.5268
LOC_Os02g03020	AP13ITG70755_at	AP13ISTG70755	205.545	521.203	786.899	1459.1	2.53571	1.85424
LOC_Os02g02890	KanlowCTG04044_at	KanlCTG04044	44.1185	355.838	33.9422	193.435	8.06552	5.69894
LOC_Os02g02580	AP13CTG08260_at	AP13CTG08260	140.123	311.915	285.325	408.79	2.226	1.43272
LOC_Os02g02400	KanlowCTG01327_at	KanlCTG01327	800.755	3195.22	1530.76	2083.81	3.99026	1.36129
LOC_Os02g02270	AlamoCTG11512_at	AlamCTG11512	14.6764	33.0585	18.1208	13.1414	2.2525	0.725209
LOC_Os02g01730	AP13ITG59520RC_s_at	AP13ISTG59520-RC	97.0152	196.952	100.448	117.411	2.03011	1.16887
LOC_Os02g01560	AP13CTG27027_x_at	AP13CTG27027	410.236	901.026	547.525	986.176	2.19636	1.80115
LOC_Os02g01550	AP13ITG40395_s_at	AP13ISTG40395	8.68053	51.9954	10.0349	23.6995	5.98988	2.36171
LOC_Os02g01490	AP13CTG16840_at	AP13CTG16840	6.01731	91.6091	7.13963	62.9039	15.2243	8.81053
LOC_Os02g01340	OTHSWSLT28767_at	OthsSGLT28767	16.2179	114.563	28.6668	150.253	7.06399	5.24136
LOC_Os02g01230	AP13CTG12049_at	AP13CTG12049	283.069	578.033	666.687	795.147	2.04202	1.19268
LOC_Os01g74610	AP13CTG01989_at	AP13CTG01989	65.2605	426.088	94.19	219.255	6.52904	2.32779
LOC_Os01g74330	KanlowCTG11841_at	KanlCTG11841	31.9081	91.7065	22.2518	53.4777	2.87409	2.4033
LOC_Os01g74250	AP13CTG17813_at	AP13CTG17813	15.8046	34.4623	14.329	25.6349	2.18052	1.78902
LOC_Os01g74170	AP13CTG18140_at	AP13CTG18140	31.8001	70.2986	71.2937	129.376	2.21064	1.81469
LOC_Os01g74010	KanlowCTG23201_s_at	KanlCTG23201	61.2165	133.154	51.6263	47.8455	2.17513	0.926766
LOC_Os01g74010	AP13CTG21466_s_at	AP13CTG21466	34.7221	73.2663	27.9545	23.3445	2.11007	0.835088
LOC_Os01g74010	AP13CTG21465_s_at	AP13CTG21465	29.3528	176.175	35.5275	86.831	6.00199	2.44405
LOC_Os01g73960	AP13CTG19249_at	AP13CTG19249	98.025	202.954	58.7309	47.7341	2.07043	0.81276
LOC_Os01g73110	KanlowCTG23934_at	KanlCTG23934	1734.13	5719.6	335.751	317.556	3.29824	0.945808
LOC_Os01g72980	KanlowCTG38014_at	KanlCTG38014	4.43924	22.717	4.69179	24.9499	5.11732	5.31778
LOC_Os01g72910	KanlowSLT56070_s_at	KanlSGLT56070	44.649	121.68	56.5269	76.429	2.72526	1.35208
LOC_Os01g72910	AP13ITG61176_at	AP13ISTG61176	18.6362	42.3064	17.1121	23.835	2.27012	1.39287
LOC_Os01g72890	AlamoCTG11904_s_at	AlamCTG11904	67.4479	269.74	63.1204	142.516	3.99923	2.25785
LOC_Os01g72600	AP13ITG45464_at	AP13ISTG45464	14.2246	93.4227	13.595	15.4643	6.56771	1.13749
LOC_Os01g72550	AP13ITG62318_at	AP13ISTG62318	16.8984	37.8363	9.02044	12.9803	2.23904	1.43899
LOC_Os01g72520	AP13CTG24867RC_s_at	AP13CTG24867-RC	51.6449	117.886	239.699	228.241	2.28262	0.9522
LOC_Os01g72350	OTHSWCTG14482_s_at	OthsCTG14482	17.3927	86.8978	17.5721	40.9337	4.99623	2.32947
LOC_Os01g72330	AP13ITG41912_s_at	AP13ISTG41912	154.925	321.116	520.953	460.465	2.07272	0.883891
LOC_Os01g72330	VS16ITG02335_s_at	VS16ISTG02335	71.5	164.377	277.616	276.289	2.29898	0.995219
LOC_Os01g72320	AP13CTG13981_at	AP13CTG13981	9.4972	53.0915	11.7581	34.9434	5.59022	2.97185
LOC_Os01g72320	AP13CTG13981_s_at	AP13CTG13981	29.0168	129.749	25.3726	85.0441	4.47151	3.3518
LOC_Os01g72240	KanlowCTG28537_at	KanlCTG28537	105.071	235.07	65.8179	82.1625	2.23726	1.24833
LOC_Os01g71970	AP13ITG42581_s_at	AP13ISTG42581	1140.21	2565.47	861.078	995.999	2.25001	1.15669
LOC_Os01g70960	AP13ITG44001_s_at	AP13ISTG44001	24.252	831.926	15.0747	1165.28	34.3033	77.3006
LOC_Os01g70960	KanlowCTG44895_at	KanlCTG44895	10.0926	99.1965	10.8559	124.951	9.82861	11.5099
LOC_Os01g70950	KanlowCTG44689_s_at	KanlCTG44689	180.42	576.044	33.962	357.089	3.19279	10.5144
LOC_Os01g70940	AP13CTG30951_at	AP13CTG30951	16.1581	116.263	18.2075	128.028	7.19531	7.03158
LOC_Os01g70930	AP13ITG40875_at	AP13ISTG40875	104.435	284.077	22.1998	73.0159	2.72013	3.28903
LOC_Os01g70920	AlamoCTG14410_at	AlamCTG14410	27.4767	61.7992	31.4025	89.4009	2.24915	2.84694
LOC_Os01g70920	AP13ITG44042_s_at	AP13ISTG44042	190.872	455.623	104.405	556.529	2.38706	5.33047
LOC_Os01g70730	KanlowSLT50265_s_at	KanlSGLT50265	894.673	2495.68	795.682	349.782	2.78949	0.4396
LOC_Os01g70730	AP13ITG37763_s_at	AP13ISTG37763	56.3006	340.348	47.0476	30.0655	6.04519	0.639044
LOC_Os01g70730	AP13ITG37763_at	AP13ISTG37763	1468.69	4565.2	1020.61	481.221	3.10836	0.471503
LOC_Os01g70730	OTHSWCTG22204_at	OthsCTG22204	35.9034	75.0614	55.4861	39.0644	2.09065	0.70404
LOC_Os01g70710	AP13ITG44155_s_at	AP13ISTG44155	100.693	287.227	151.2	203.897	2.8525	1.34853
LOC_Os01g70570	AP13CTG05716_at	AP13CTG05716	78.4765	170.786	66.6154	97.0152	2.17627	1.45635
LOC_Os01g70525	AP13CTG18763_at	AP13CTG18763	139.252	907.293	150.248	1093.71	6.51548	7.27935
LOC_Os01g70390	AP13CTG09512_at	AP13CTG09512	33.6717	83.5876	276.512	594.63	2.48243	2.15047
LOC_Os01g69900	KanlowCTG23213_s_at	KanlCTG23213	17.1598	977.001	12.8174	897.838	56.9355	70.0483
LOC_Os01g69900	KanlowCTG15200_s_at	KanlCTG15200	16.1128	1394.4	15.0747	1114.98	86.5394	73.9639
LOC_Os01g69110	AP13ITG34957_s_at	AP13ISTG34957	180.394	396.177	25.7493	58.2832	2.19617	2.26348
LOC_Os01g68950	AP13CTG09261_at	AP13CTG09261	882.652	2724.35	507.584	2361.06	3.08655	4.65156
LOC_Os01g67630	KanlowCTG19728_at	KanlCTG19728	12.9605	44.9055	10.3029	10.7065	3.4648	1.03916
LOC_Os01g67550	AlamoCTG05134_s_at	AlamCTG05134	11.9334	30.0907	7.71368	16.0634	2.52155	2.08245
LOC_Os01g67250	AP13ITG40035_at	AP13ISTG40035	10.0337	79.1133	30.0559	34.7154	7.88476	1.15502
LOC_Os01g67054	AP13CTG06912_s_at	AP13CTG06912	141.909	289.668	131.599	264.811	2.04123	2.01226
LOC_Os01g66960	AP13ITG55809_at	AP13ISTG55809	206.672	644.148	232.464	393.438	3.11676	1.69247
LOC_Os01g66940	AP13CTG10173_at	AP13CTG10173	107.8	716.185	352.68	694.999	6.64363	1.97062
LOC_Os01g66720	AP13CTG22014_at	AP13CTG22014	9.17017	36.7917	7.68315	36.6012	4.0121	4.76383
LOC_Os01g66690	KanlowCTG43712_at	KanlCTG43712	15.1402	52.3659	17.2103	28.874	3.45873	1.67771
LOC_Os01g66230	AP13ITG76356_at	AP13ISTG76356	24.413	168.526	50.3594	105.46	6.90313	2.09415
LOC_Os01g65940	AP13CTG38464_s_at	AP13CTG38464	40.1758	81.466	40.8016	51.1543	2.02773	1.25373
LOC_Os01g65940	AlamoCTG10537_s_at	AlamCTG10537	27.0957	55.2347	30.981	28.0541	2.0385	0.905526
LOC_Os01g65800	AP13CTG14978_at	AP13CTG14978	25.2485	68.6083	35.6747	48.4005	2.71732	1.35672
LOC_Os01g65670	AP13ITG43507_at	AP13ISTG43507	104.328	472.843	8.27137	7.44763	4.53226	0.900412
LOC_Os01g65480	AP13ITG70020_at	AP13ISTG70020	218.61	622.205	27.2902	20.5368	2.84619	0.752533
LOC_Os01g65220	AlamoCTG02321_at	AlamCTG02321	58.7055	410.779	40.2358	111.562	6.99727	2.7727
LOC_Os01g64730	OTHSWCTG17533_at	OthsCTG17533	27.1184	68.8309	19.9866	22.4419	2.53816	1.12285
LOC_Os01g64680	KanlowCTG11492_at	KanlCTG11492	37.5557	243.278	56.1536	270.603	6.47779	4.81898
LOC_Os01g64680	AP13ITG62178_s_at	AP13ISTG62178	942.363	2091.23	823.386	986.413	2.21914	1.198
LOC_Os01g64262	OTHSWCTG06794_at	OthsCTG06794	24.7538	105.511	36.714	28.8407	4.26241	0.785552
LOC_Os01g64250	AlamoCTG09196_s_at	AlamCTG09196	34.676	154.892	58.1199	68.3555	4.46684	1.17611
LOC_Os01g64250	KanlowCTG42755_s_at	KanlCTG42755	272.642	580.092	177.503	517.354	2.12767	2.91463
LOC_Os01g64100	AP13ITG69763_at	AP13ISTG69763	17.0941	40.5665	11.3776	12.519	2.37313	1.10032
LOC_Os01g63800	KanlowCTG10958_at	KanlCTG10958	182.493	432.618	126.484	214.296	2.3706	1.69426
LOC_Os01g63260	KanlowCTG17710_at	KanlCTG17710	75.3261	179.924	41.2422	67.8877	2.38861	1.64607
LOC_Os01g63220	KanlowCTG37839_s_at	KanlCTG37839	20.6162	82.3367	38.5968	169.712	3.99379	4.39706
LOC_Os01g63040	KanlowCTG47521_s_at	KanlCTG47521	11.7603	55.1419	13.0757	115.759	4.68883	8.85301
LOC_Os01g63040	KanlowCTG45136_s_at	KanlCTG45136	24.4067	479.858	15.1903	490.741	19.661	32.3062
LOC_Os01g63010	AP13ITG58392_at	AP13ISTG58392	47.3475	236.399	20.518	16.9882	4.99284	0.827968
LOC_Os01g62910	KanlowCTG20677_at	KanlCTG20677	75.8573	161.037	70.0769	88.3833	2.12289	1.26123
LOC_Os01g62900	KanlowCTG41980_at	KanlCTG41980	415.913	985.703	737.269	757.487	2.36997	1.02742
LOC_Os01g62790	AlamoCTG12957_s_at	AlamCTG12957	100.429	383.601	271.668	300.275	3.81962	1.1053
LOC_Os01g62780	AlamoCTG03348_at	AlamCTG03348	60.619	477.724	76.3739	219.814	7.88077	2.87813
LOC_Os01g62760	KanlowCTG03897_s_at	KanlCTG03897	136.793	451.955	141.047	194.086	3.30394	1.37604
LOC_Os01g62760	KanlowCTG03897_at	KanlCTG03897	119.362	244.719	95.0186	95.0186	2.05023	1
LOC_Os01g62290	KanlowCTG39278_at	KanlCTG39278	80.8101	169.038	34.8951	50.1987	2.09179	1.43856
LOC_Os01g62244	KanlowSLT53976_s_at	KanlSGLT53976	16.7375	76.2293	31.7858	44.6361	4.55442	1.40428
LOC_Os01g61400	AP13CTG06911_s_at	AP13CTG06911	224.765	1509.8	380.038	855.644	6.71722	2.25147
LOC_Os01g61230	AP13ITG43142_s_at	AP13ISTG43142	28.2709	254.452	35.2928	73.1241	9.00047	2.07193
LOC_Os01g60440	KanlowCTG05894_s_at	KanlCTG05894	358.399	2674.55	606.771	1552.13	7.46247	2.55802
LOC_Os01g60440	AP13CTG05367_at	AP13CTG05367	7.36309	849.223	6.72976	624.13	115.335	92.7418
LOC_Os01g60230	OTHSWCTG03632_at	OthsCTG03632	142.539	837.552	198.835	290.018	5.87593	1.45859
LOC_Os01g60100	AlamoCTG03489_s_at	AlamCTG03489	11.2264	93.4227	7.92301	88.0368	8.32173	11.1115
LOC_Os01g60040	AP13ITG58241_at	AP13ISTG58241	21.8992	163.179	15.2719	78.1474	7.45137	5.11708
LOC_Os01g59970	AP13CTG16931_s_at	AP13CTG16931	659.431	1384.76	276.056	353.38	2.09994	1.2801
LOC_Os01g59900	KanlowCTG40925_s_at	KanlCTG40925	316.695	1814.06	628.259	1239.4	5.72811	1.97275
LOC_Os01g58620	KanlowCTG10402_at	KanlCTG10402	9.25906	140.597	12.1685	83.4289	15.1848	6.85614
LOC_Os01g58390	AP13ITG58202_s_at	AP13ISTG58202	250.011	749.612	364.557	682.981	2.99831	1.87346
LOC_Os01g58194	AP13ITG44147_s_at	AP13ISTG44147	29.9609	517.503	10.3046	13.7518	17.2726	1.33453
LOC_Os01g57770	AP13ITG38562RC_at	AP13ISTG38562-RC	1351.18	4286.02	554.646	972.272	3.17207	1.75296
LOC_Os01g57710	KanlowCTG08318_s_at	KanlCTG08318	160.342	675.585	29.8354	54.3802	4.2134	1.82267
LOC_Os01g57480	KanlowCTG32010_at	KanlCTG32010	15.7275	38.2255	15.869	24.0331	2.43049	1.51447
LOC_Os01g57280	AP13CTG15278_at	AP13CTG15278	92.0164	400.339	87.2125	205.846	4.35074	2.36028
LOC_Os01g56990	AP13CTG28925_s_at	AP13CTG28925	24.7706	128.507	30.1997	63.5824	5.18789	2.10539
LOC_Os01g56930	KanlowCTG27043_s_at	KanlCTG27043	36.4938	254.329	26.8199	134.57	6.96912	5.01756
LOC_Os01g56880	AP13CTG27791_s_at	AP13CTG27791	228.73	550.736	646.015	666.543	2.4078	1.03178
LOC_Os01g56550	AP13CTG32424_at	AP13CTG32424	7.9455	58.1315	6.70716	62.3456	7.31627	9.29539
LOC_Os01g56390	AP13CTG29762_at	AP13CTG29762	87.1665	235.93	54.4119	91.5095	2.70666	1.68179
LOC_Os01g56230	AP13CTG28395_s_at	AP13CTG28395	213.044	436.643	184.827	256.006	2.04954	1.38511
LOC_Os01g56090	AP13ITG67315_at	AP13ISTG67315	22.3935	55.3782	24.4677	38.323	2.47296	1.56627
LOC_Os01g55950	AlamoCTG10379_at	AlamCTG10379	16.4635	65.8135	13.8971	14.0378	3.99754	1.01013
LOC_Os01g55540	KanlowCTG31632_at	KanlCTG31632	52.3457	128.482	373.888	307.621	2.45449	0.822761
LOC_Os01g55280	AP13ITG61121_at	AP13ISTG61121	112.839	231.523	189.363	519.946	2.05179	2.74577
LOC_Os01g55270	KanlowCTG12770_s_at	KanlCTG12770	407.354	920.621	962.903	985.703	2.26	1.02368
LOC_Os01g55170	AP13ITG47762_s_at	AP13ISTG47762	64.6427	701.946	57.8478	526.71	10.8589	9.10511
LOC_Os01g54600	AP13CTG29413_s_at	AP13CTG29413	29.8258	955.793	27.7212	448.919	32.0459	16.1941
LOC_Os01g54560	KanlowCTG05705_s_at	KanlCTG05705	42.2328	295.231	17.3134	248.319	6.99057	14.3425
LOC_Os01g54480	KanlowSLT52130_at	KanlSGLT52130	13.3332	29.7659	13.1018	12.8443	2.23247	0.980341
LOC_Os01g54420	KanlowCTG08937_s_at	KanlCTG08937	23.3195	163.159	15.5028	98.0597	6.9967	6.32528
LOC_Os01g53920	KanlowCTG20206_at	KanlCTG20206	46.5674	114.967	81.9382	113.395	2.46884	1.38391
LOC_Os01g53920	AP13CTG55043_s_at	AP13CTG55043	159.449	532.615	324.664	547.247	3.34035	1.68558
LOC_Os01g53800	AP13CTG20681_s_at	AP13CTG20681	7.89701	247.761	7.97812	159.919	31.374	20.0447
LOC_Os01g53670	AlamoCTG03038_at	AlamCTG03038	22.0761	121.552	23.2725	24.4225	5.50602	1.04941
LOC_Os01g53090	AP13ITG69803_at	AP13ISTG69803	100.427	429.258	172.549	229.132	4.27434	1.32792
LOC_Os01g53090	OTHSWCTG31437_s_at	OthsCTG31437	144.967	543.467	238.031	280.166	3.74891	1.17701
LOC_Os01g53079	AP13CTG04640_at	AP13CTG04640	65.7801	457.658	23.6425	235.93	6.95739	9.97908
LOC_Os01g53060	KanlowCTG40690_s_at	KanlCTG40690	46.2957	172.86	165.616	270.623	3.73383	1.63404
LOC_Os01g53060	AP13CTG10957_x_at	AP13CTG10957	15.4554	35.7841	11.8762	21.8031	2.31532	1.83587
LOC_Os01g53000	AP13CTG01619_s_at	AP13CTG01619	314.764	675.653	458.792	482.848	2.14654	1.05243
LOC_Os01g52400	AP13ITG53569_at	AP13ISTG53569	16.1607	51.0906	29.5882	43.5749	3.16141	1.47271
LOC_Os01g52230	AP13ITG40239RC_s_at	AP13ISTG40239-RC	9.10532	560.763	8.86928	84.7666	61.5863	9.55733
LOC_Os01g52100	AP13ITG41174_at	AP13ISTG41174	530.514	1469.64	157.042	176.074	2.77022	1.12119
LOC_Os01g51860	OTHSWCTG20423_at	OthsCTG20423	11.4255	29.171	15.6174	16.5237	2.55314	1.05803
LOC_Os01g50870	AP13ITG68960_at	AP13ISTG68960	32.6732	302.516	14.6227	24.3157	9.25884	1.66288
LOC_Os01g50720	AP13ITG70592RC_at	AP13ISTG70592-RC	370.985	1601.28	102.737	125.667	4.31629	1.2232
LOC_Os01g49580	AP13CTG16627_at	AP13CTG16627	5.8378	17.498	5.55375	7.13547	2.99736	1.2848
LOC_Os01g49529	KanlowCTG06038_s_at	KanlCTG06038	86.9718	208.66	55.5975	150.122	2.39917	2.70016
LOC_Os01g49280	AP13CTG34948_s_at	AP13CTG34948	74.0298	253.609	27.48	33.8449	3.42577	1.23162
LOC_Os01g49280	AP13CTG19658_s_at	AP13CTG19658	61.6686	667.584	47.67	60.3415	10.8253	1.26582
LOC_Os01g49210	AP13ITG40583_s_at	AP13ISTG40583	194.883	803.723	347.591	608.889	4.12413	1.75174
LOC_Os01g48960	KanlowCTG44898_s_at	KanlCTG44898	23.4466	78.5324	28.6599	50.2568	3.34942	1.75356
LOC_Os01g48820	AP13CTG18273_x_at	AP13CTG18273	63.1761	181.024	55.1552	102.188	2.86538	1.85273
LOC_Os01g48800	AP13CTG17578_at	AP13CTG17578	180.871	496.422	24.3884	22.3352	2.74462	0.915811
LOC_Os01g48690	OTHSWCTG05204_at	OthsCTG05204	7.47574	36.4946	8.24671	21.106	4.88173	2.55932
LOC_Os01g48680	AP13CTG08586_s_at	AP13CTG08586	447.401	1235.49	307.709	359.849	2.76148	1.16944
LOC_Os01g48310	AP13CTG07227_s_at	AP13CTG07227	201.61	512.443	81.3019	176.86	2.54175	2.17535
LOC_Os01g47680	AP13ITG38157_at	AP13ISTG38157	19.0935	38.4308	19.4786	25.7234	2.01277	1.3206
LOC_Os01g47460	AlamoCTG02655_x_at	AlamCTG02655	99.9043	410.187	71.9109	210.475	4.1058	2.92688
LOC_Os01g47270	AP13ITG42857_s_at	AP13ISTG42857	84.4566	366.088	48.3346	68.1197	4.33463	1.40934
LOC_Os01g47262	AP13CTG28945_s_at	AP13CTG28945	437.063	901.675	93.7105	78.0012	2.06303	0.832364
LOC_Os01g46610	AlamoCTG01281_at	AlamCTG01281	1333.09	6454.31	592.922	4624.49	4.84163	7.79949
LOC_Os01g46090	KanlowCTG41679_s_at	KanlCTG41679	19.0643	141.84	26.7607	81.133	7.44009	3.03179
LOC_Os01g46080	AP13ITG58199_s_at	AP13ISTG58199	22.4915	48.0846	27.0062	21.4197	2.1379	0.793141
LOC_Os01g45900	KanlowCTG12213_s_at	KanlCTG12213	15.3014	56.4585	15.5854	24.0148	3.68977	1.54085
LOC_Os01g44230	AP13CTG05508_at	AP13CTG05508	157.586	491.143	201.581	552.897	3.11666	2.7428
LOC_Os01g43870	KanlowCTG41116_at	KanlCTG41116	70.0348	678.133	63.4131	158.18	9.6828	2.49444
LOC_Os01g43710	AP13CTG05522_x_at	AP13CTG05522	70.9886	566.219	117.434	386.269	7.97619	3.28926
LOC_Os01g43710	KanlowCTG22886_s_at	KanlCTG22886	21.9548	208.062	44.7004	146.19	9.47682	3.27043
LOC_Os01g43710	AP13CTG03944_at	AP13CTG03944	7.51907	53.5684	7.52503	8.6471	7.12434	1.14911
LOC_Os01g43520	AP13CTG19530_at	AP13CTG19530	40.6016	101.579	114.995	102.027	2.50186	0.887231
LOC_Os01g43420	AP13CTG02015RC_at	AP13CTG02015-RC	3.8783	32.8298	5.88995	15.7451	8.465	2.67321
LOC_Os01g43410	AP13CTG01547_at	AP13CTG01547	71.4496	768.246	79.9239	1156.12	10.7523	14.4653
LOC_Os01g43372	AP13CTG07033_s_at	AP13CTG07033	145.975	390.722	132.527	168.322	2.67664	1.2701
LOC_Os01g43372	AP13CTG07033_at	AP13CTG07033	24.337	2583.44	23.4736	858.516	106.153	36.5736
LOC_Os01g43160	KanlowCTG45316_s_at	KanlCTG45316	131.754	300.83	711.677	562.308	2.28328	0.790117
LOC_Os01g43090	AP13CTG23229_at	AP13CTG23229	86.5353	193.714	137.704	172.462	2.23855	1.25242
LOC_Os01g43090	AP13CTG10563_at	AP13CTG10563	52.5186	381.143	59.2364	395.207	7.25731	6.67169
LOC_Os01g42970	KanlowCTG16112_at	KanlCTG16112	48.4767	233.873	38.3081	101.186	4.82443	2.64137
LOC_Os01g42690	AP13CTG07826_at	AP13CTG07826	237.258	545.01	19.4413	20.1655	2.29712	1.03725
LOC_Os01g42690	AP13CTG16921_at	AP13CTG16921	122.397	659.431	46.3887	47.7524	5.38764	1.0294
LOC_Os01g42650	AP13ITG74038_at	AP13ISTG74038	128.618	329.747	508.573	598.504	2.56377	1.17683
LOC_Os01g42630	KanlowCTG42161_s_at	KanlCTG42161	176.277	584.197	417.52	499.731	3.31409	1.1969
LOC_Os01g40920	AP13CTG26155_s_at	AP13CTG26155	37.1644	503.199	32.4849	578.811	13.5398	17.8178
LOC_Os01g40590	AP13CTG15184_at	AP13CTG15184	66.335	149.604	365.877	389.485	2.25529	1.06452
LOC_Os01g40250	AP13CTG11709_at	AP13CTG11709	44.4524	150.645	56.603	166.588	3.3889	2.94309
[truncated: 783 more rows]
