# Supplementary material for: Transcriptome Analysis of Nodes and Buds from High and Low Tillering Switchgrass Inbred Lines
Source: PLoS One. 2013 Dec 30;8(12):e83772. doi: 10.1371/journal.pone.0083772 (PMC3875486; doi:10.1371/journal.pone.0083772)
Supplement: File S9 — Annotations, gene expression and fold-change ratios of the genes selected for qPCR analysis. Primer sequences used for the real-time PCR assays are listed. (XLSX) [file pone.0083772.s009.xlsx]

## Sheet: Sheet1
File S9: Primer sequences used for qPCR analysis
Lane	Probeset ID	Primer Sequence	Annotation	Rice hit	Ave LN	Ave HN	HN:LN	Log HN:LN	Ave LB	Ave HB	HB:LB	Log2HB:LB	CDD annotation
1	AP13ISTG62474	F-TAG GAG CAG TGG AAG GAT TGG GTT	WRKY67	LOC_Os05g09020	98.0674	89.9903	0.917637	-0.124004	184.238	567.117	3.07818	1.62208	smart00774/DNA binding domain. The WRKY domain is a DNA binding domain found in one or two copies in a superfamily of plant transcription factors. These transcription factors are involved in the regulation of various physiological programs that are unique to plants, including pathogen defense, senescence and trichome development. The domain is a 60 amino acid region that is defined by the conserv…
		R-GGC TGT TCT TGA CAG CTT TCT TTC CG
2	AP13CTG29413	F-GCC ACC TAA TCT CCC TGC TGA TTA CT	WRKY13	LOC_Os01g54600	29.8258	955.793	32.0459	5.00207	27.7212	448.919	16.1941	4.01739	smart00774/DNA binding domain. The WRKY domain is a DNA binding domain found in one or two copies in a superfamily of plant transcription factors. These transcription factors are involved in the regulation of various physiological programs that are unique to plants, including pathogen defense, senescence and trichome development. The domain is a 60 amino acid region that is defined by the conserv…
		R-TCA GGC AGC ATC ACA GGT TAA CCA AC
3	KanlCTG42160	F-TTC CAT GCT GCC TCC AAC AAC TTC	uncharacterized protein At4g06744	LOC_Os02g40260	119.849	53.6573	0.447706	-1.15938	3685.14	1483.73	0.402624	-1.31249	PHA03307/transcriptional regulator ICP4; Provisional/0.00003
		R-TGC AAA GGC TGG GTG TCG TAG TTA
4	AP13ISTG55570	F-GTT GCG GAT GCA ATT AGT CGC TTG	MYB family transcription factor	LOC_Os07g43580	108.482	66.5692	0.613645	-0.704525	749.612	1526.98	2.03703	1.02646	COG5147/Myb superfamily proteins, including transcription factors and mRNA splicing factors [Transcription / RNA processing and modification / Cell division and chromosome partitioning]/9E-19
		R-GGG TGC TTC CAT GGT TCT TTG A
5	AP13CTG22253	F-TTC GTG CAG GAG CAA ATG CTG AAG	staphylococcal nuclease homologue	LOC_Os01g07200	343.701	921.682	2.68164	1.42312	86.1545	75.8573	0.88048	-0.183638	pfam00565/Staphylococcal nuclease homologue. Present in all three domains of cellular life. Four copies in the transcriptional coactivator p100: these, however, appear to lack the active site residues of Staphylococcal nuclease. Positions 14 (Asp-21), 34 (Arg-35), 39 (Asp-40), 42 (Glu-43) and 110 (Arg-87) [SNase numbering in parentheses] are thought to be involved in substrate-binding and catalys…
		R-GTG CTT GTT TCT CCC ACT TGG CTA
6	AP13CTG24555	F-GTC GGT GGG CTG AGT TGT TAT TGT	GCRP4 - Gly and cys rich family protein	LOC_Os03g47270	959.44	455.787	0.475056	-1.07383	7946.19	9476.5	1.19258	0.25409	PRK12678/transcription termination factor Rho; Provisional/0.00000001
		R-TAC GCA CCG TAA GCA GAG CAT CTT
7	AP13CTG07610	F-CAC GGT GAA GAT TCA GAC GCT TGT	ethylene-insensitive 3	LOC_Os04g38400	54.5489	233.037	4.27208	2.09494	15.1037	15.0999	0.999747	-0.000365337	pfam04873/Ethylene insensitive 3. Ethylene insensitive 3 (EIN3) proteins are a family of plant DNA-binding proteins that regulate transcription in response to the gaseous plant hormone ethylene, and are essential for ethylene-mediated responses including the triple response, cell growth inhibition, and accelerated senescence./2E-47
		R-GCC TCA CAA GAC CAT TGC ACA ACA
8	KanlCTG22932	F-AGC TTA AGG TTT CAG AGA ACA TAG CTG TC	expressed protein	LOC_Os02g13630	12.8637	166.672	12.9568	3.69564	12.4952	133.906	10.7166	3.42178	PRK12678/transcription termination factor Rho; Provisional/0.0000004
		R-TTA GCT CTT GAC TCT TGA GAT GGA CAA ACA
9	KanlCTG07556	F-ACT GAC TTC CGT GAA GCA ACC TGT	splicing factor U2AF	LOC_Os05g48960	18.4431	558.343	30.2738	4.92	11.9936	1351.31	112.669	6.81595	cd00590/RRM (RNA recognition motif), also known as RBD (RNA binding domain) or RNP (ribonucleoprotein domain), is a highly abundant domain in eukaryotes found in proteins involved in post-transcriptional gene expression processes including mRNA and rRNA processing, RNA export, and RNA stability. This domain is 90 amino acids in length and consists of a four-stranded beta-sheet packed against two …
		R-TCC TCC TGA GAT CCC TGC CAA TTT
10	KanlCTG41097	F-TCG GAA GCA AGC AGT ATG TGA GCA	bromodomain domain containing protein	LOC_Os07g32420	10.2379	381.635	37.2766	5.2202	16.1117	83.3839	5.17537	2.37166	cd05506/Bromodomain, uncharacterized subfamily specific to plants. Might function as a global transcription factor. Bromodomains are 110 amino acid long domains, that are found in many chromatin associated proteins. Bromodomains can interact specifically with acetylated lysine./1E-49
		R-TCA TGG ACA TCA TTG CCT GGA GGA
11	OthsSGLT23210	F-AGT TCA TGT ATA CGG CGA CGG CAA	isoflavone reductase	LOC_Os12g16410	23.6798	191.34	8.08028	3.0144	26.4779	163.536	6.17632	2.62675	pfam05368/NmrA-like family. NmrA is a negative transcriptional regulator involved in the post-translational modification of the transcription factor AreA. NmrA is part of a system controlling nitrogen metabolite repression in fungi. This family only contains a few sequences as iteration results in significant matches to other Rossmann fold families./5E-44
		R-GTC TTG TTC AAG GTG CGA GGA TCA
12	AP13CTG16750	F-GGC TCG AAG AAC TTG GCT TAC CAT	hypothetical protein	LOC_Os06g13250	19.7868	474.595	23.9855	4.58409	27.8078	373.619	13.4357	3.748	PHA03307/transcriptional regulator ICP4; Provisional/0.000007
		R-TGC GAG CAG TCT TGT TGG ATG ACT
13	AP13CTG17817	F-ACT GTG GCA ATA AAC CGG CGA TGA	expressed protein	LOC_Os06g38210	37.1481	116.022	3.12323	1.64304	26.6295	760.076	28.5426	4.83505	PHA03307/transcriptional regulator ICP4; Provisional/0.0000000004
		R-TGC TAC AAT GTC GTC AGA TGC CGT
14	AP13CTG14471RC	F-ACA CTG TTT CTA GCT AGC GGC GAT	B3 DNA binding domain containing protein	LOC_Os01g04800	74.2843	159.327	2.14483	1.10086	89.6644	189.39	2.11221	1.07875	pfam02362/B3 DNA binding domain. This is a family of plant transcription factors with various roles in development, the aligned region corresponds the B3 DNA binding domain as described in this domain is found in VP1/AB13 transcription factors. Some proteins also have a second AP2 DNA binding domain pfam00847 such as RAV1. DNA binding activity was demonstrated by./1E-28
		R-TTT GCT GGC TGC TTT CCT CGC TTT
15	AP13ISTG39324RC	F-ACC ACG CTT AGA TTT GAG CAG CGA	expressed protein	LOC_Os11g32890	188.052	1308.29	6.95706	2.79848	37.2715	34.9722	0.938311	-0.0918615	PRK12678/transcription termination factor Rho; Provisional/0.000000003
		R-TGT AGA CAC TGA ACG ACA GCA GCA
16	AP13ISTG64855RC	F-TGC GGT TTA CTG CTG CTC TCT CTA	expressed protein	LOC_Os03g23010	49.4174	438.088	8.86505	3.14813	59.9218	1025.62	17.1159	4.09727	PHA03307/transcriptional regulator ICP4; Provisional/0.0000006
		R-ACT CCA CCT TCA CCC TCT TCC ATT
17	AP13ISTG70592RC	F-TGT GAA TTC CAG TTC CGG CGA CAT	MYB family transcription factor	LOC_Os01g50720	370.985	1601.28	4.31629	2.10979	102.737	125.667	1.2232	0.290658	COG5147/Myb superfamily proteins, including transcription factors and mRNA splicing factors [Transcription / RNA processing and modification / Cell division and chromosome partitioning]/0.000000000000001
		R-AGC ACA GTC TCT AAG CTT CCG TTT GG
18	KanlCTG24902	F-CCC GTT TGC TTG TTC ATG AGT CCA	LEA protein, group 3	LOC_Os05g46480	132.551	1003.02	7.56705	2.91973	71.0961	84.7463	1.192	0.25338	PRK12678/transcription termination factor Rho; Provisional/0.00000000000002
		R-TTC ACG ACG CAA ATA CAG CAA CGC
19	KanlCTG44560	F-TTC TGA TCT GCC GCT TCG CTC TTA	histone-like transcription factor	LOC_Os03g29970	1310.63	769.503	0.587123	-0.768264	65.5348	32.1159	0.490059	-1.02897	pfam00808/Histone-like transcription factor (CBF/NF-Y) and archaeal histone. This family includes archaebacterial histones and histone like transcription factors from eukaryotes./0.00000000000000007
		R-TCC CGG TCA ACT CAA ACA ACT CCA
20	KanlCTG41639	F-TGC ATT GCC CTA CGT GCT AAC TTG	OsSPL13 - SBP-box gene family member	LOC_Os07g32170	2978.88	1384.76	0.464861	-1.10513	683.834	491.721	0.719065	-0.475805	pfam03110/SBP domain. SBP domains (for SQUAMOSA-pROMOTER BINDING PROTEIN) are found in plant proteins. It is a sequence specific DNA-binding domain. Members of family probably function as transcription factors involved in the control of early flower development. The domain contains 10 conserved cysteine and histidine residues that probably are zinc ligands./5E-38
		R-ATG GGC TCA TAG CAC ATA CAC CTC
21	KanlCTG39523	F-CGC CAA ACT TGG TTC GCT CAA GAT	ECT protein	LOC_Os01g22630	343.8	14.1062	0.0410303	-4.60717	197.193	59.0997	0.299705	-1.73838	pfam04146/YT521-B-like family. A protein of the YTH family has been shown to selectively remove transcripts of meiosis-specific genes expressed in mitotic cells. It has been speculated that in higher eukaryotic YTH-family members may be involved in similar mechanaisms to supress gene regulation during gametogenesis or general silencing. The rat protein YT521-B is a tyrosine-phosphorylated nuclear…
		R-GGC ATC GAA CCA ATT GTC ACC ACA
22	KanlCTG37376	F-AAC TGC AGA TCT CGA CCT TGT GCT	expressed protein	LOC_Os02g47000	436.717	484.486	1.10938	0.149757	463.112	1244.41	2.68706	1.42603	pfam06522/B12D protein. This family consists of several plant specific B12D proteins. The function of this protein is unknown but in barley B12D transcripts are expressed mainly during seed maturation and germination./2E-40
		R-AAT GTC TTC AGT CAG TGC GAG GGT
23	AlamCTG06364	F-ACA GAG ATG GGA TCG CAA GGT TGA	B3 DNA binding domain containing protein	LOC_Os12g40070	68.6743	11.3914	0.165876	-2.59183	88.1145	33.5942	0.381256	-1.39117	pfam02362/B3 DNA binding domain. This is a family of plant transcription factors with various roles in development, the aligned region corresponds the B3 DNA binding domain as described in this domain is found in VP1/AB13 transcription factors. Some proteins also have a second AP2 DNA binding domain pfam00847 such as RAV1. DNA binding activity was demonstrated by./0.004
		R-CGA ACG CTG AAC AAG CAA GCA TCA
24	AP13ISTG73961	F-CGC GGT GAC CAG AAG AAC CAT TT	cyclin, putative	LOC_Os09g02360	63.5961	31.3414	0.49282	-1.02087	1463.72	1266.35	0.86516	-0.208961	PRK12678/transcription termination factor Rho; Provisional/0.000001
		R-GCC AGG AGC AAG CGA AAG ATT ACA
25	AP13ISTG39562	F-TGA AAG ACG AGC AGC AGA GGA AGA	ZIM domain containing protein	LOC_Os03g08320	430.798	143.026	0.332004	-1.59073	864.073	1300.64	1.50525	0.59	pfam06200/tify domain. This short possible domain is found in a variety of plant transcription factors that contain GATA domains as well as other motifs. Although previously known as the Zim domain this is now called the tify domain after its most conserved amino acids. TIFY proteins can be further classified into two groups depending on the presence (group I) or absence (group II) of a C2C2-GATA…
		R-AAG TCG TCG AAC ACC ACC ATC TTG
26	AP13ISTG41651	F-AAG AAG CAG CAG GGA TCA GAG GT	expressed protein	LOC_Os02g50710	102.188	1509.98	14.7765	3.88523	75.1264	420.949	5.60322	2.48626	PRK12678/transcription termination factor Rho; Provisional/0.0003
		R-AAA GCT GTG ACG ATC ATG CAG GGA
27	KanlCTG30657	F-TCA GAA GAC AAC GAA CGA AGG GCT	bHLH family protein	LOC_Os03g07540	62.9262	23.0365	0.366088	-1.44974	870.208	696.997	0.800954	-0.320208	cd00083/Helix-loop-helix domain, found in specific DNA- binding proteins that act as transcription factors; 60-100 amino acids long. A DNA-binding basic region is followed by two alpha-helices separated by a variable loop region; HLH forms homo- and heterodimers, dimerization creates a parallel, left-handed, four helix bundle; the basic region N-terminal to the first amphipathic helix mediates hi…
		R-AGC AGT ACC TTG CTT GGT CGG TTA
28	KanlCTG36006	F-TAT AGG CTG CTC CAG TCT AGG TGT	nascent polypeptide complex subunit alpha	LOC_Os03g02960	23.8419	18.8333	0.789927	-0.340208	14.6464	578.033	39.4659	5.30253	COG1308/Transcription factor homologous to NACalpha-BTF3 [Transcription]/0.00000000005
		R-TAC ATG AGC AGG CGG GTA GTC TTT
29	AP13ISTG60972	F-AGG ATG GCA GCT TCC TCA AGG T	EF hand family protein	LOC_Os09g31025	12.0789	59.7844	4.9495	2.30728	2798.73	3784.92	1.35237	0.435494	PRK12678/transcription termination factor Rho; Provisional/0.00000008
		R-AAT TAA GCC ATG ATG CGT GGT CGG
30	AP13ISTG57484	F-GTG TCG TCG ATC ATC ACA CTC ACT	expressed protein	LOC_Os06g33200	82.6864	44.5225	0.53845	-0.893115	654.473	294.041	0.449278	-1.15432	PRK12678/transcription termination factor Rho; Provisional/0.000008
		R-ATA TGC ATT CAC CGC CTC TGT GTC
